# Supplementary material for: Computational Workflow to Design Novel Vaccine Candidates and Small-Molecule Therapeutics for Schistosomiasis
Source: Pathogens. 2024 Sep 30;13(10):850. doi: 10.3390/pathogens13100850 (PMC11509903; doi:10.3390/pathogens13100850)
Supplement: Supplementary file 1 [file pathogens-13-00850-s001.zip]

Archive with 3 entries (3 files):
- Supplementary_datasheet1.xlsx
- Supplementary_datasheet2.xlsx
- supplementary_material.pdf
