# Supplementary material for: Computational Workflow to Design Novel Vaccine Candidates and Small-Molecule Therapeutics for Schistosomiasis
Source: Pathogens. 2024 Sep 30;13(10):850. doi: 10.3390/pathogens13100850 (PMC11509903; doi:10.3390/pathogens13100850)
Supplement: Supplementary file 1 [file pathogens-13-00850-s001.zip › Supplementary_datasheet1.xlsx]

## Sheet: Sheet1
				Upregulated in cercariae
	Uniprot		Name					Localization		Uniparc
	G4V9E4		Glutamine synthetase							Smp_169270
	A0A3Q0KEV1		Glycine--tRNA ligase					cytoplasm		Smp_054170
	A0A5K4EIZ2		Eukaryotic translation initiation factor 2c							Smp_180820
	A0A3Q0KPR6		Putative cullin							Smp_104070
	G4VIN1		Non-specific serine/threonine protein kinase							Smp_103680
	A0A3Q0KBK7		Hox protein Smox1					nucleus		Smp_079450
	A0A3Q0KLU7		NDRG4 protein							Smp_142190
	A0A3Q0KLE4		Subfamily S1A unassigned peptidase							Smp_135530
	A0A3Q0KUE1		Family S33 non-peptidase homologue							Smp_083530.2
	A0A3Q0KPN2		Putative pc3-like endoprotease variant B							Smp_158420
	A0A3Q0KC72		Mitochondrial processing peptidase beta-subunit (M16 family)							Smp_158410
	A0A3Q0KS81		Mername-AA213 putative peptidase							Smp_179950
	A0A5K4EWK0		ADAM17 peptidase							Smp_175520
	A0A3Q0KP46		Matrix metallopeptidase-7					Extracellular Matrix		Smp_129910
	G4VEI6		Subfamily M67C unassigned peptidase (M67 family)							Smp_180950
	A0A3Q0KR53		Family C48 unassigned peptidase (C48 family)							Smp_175790
	A0A3Q0KBN6		Family C2 unassigned peptidase (C02 family)							Smp_095000
	G4VB33		Deubiquitinating enzyme A							Smp_146180
	A0A3Q0KER0		Cysteine protease					cytoplasm		Smp_117370
	A0A5K4ENN1		Calpain-3					cytoplasm		Smp_134150
	A0A3Q0KJ03		Family C2 unassigned peptidase							Smp_021730.2
	G4V5E2		Cathepsin B-like peptidase (C01 family)							Smp_155890
	A0A5K4EE06		TRABID protein (C64 family)							Smp_151290
	A0A3Q0KLM7		Putative sodium-dependent neurotransmitter transporter					Membrane		Smp_120240
	A0A3Q0KLL4		Transporter					Membrane		Smp_163400
	A0A3Q0KLU3		Sodium-bile acid cotransporter related					Membrane
	A0A5K4ERN7		Putative monocarboxylate transporter					Membrane
	A0A5K4ELS3		Putative transient receptor potential cation channel,subfamily m, member					Membrane
	A0A3Q0KJ87		Putative amiloride-sensitive sodium channel					Membrane
	A0A3Q0KSC6		PKD_channel domain-containing protein					cilium membrane
	A0A5K4EC53		Twik family of potassium channels-related					Membrane
	A0A3Q0KNE9		Twik family of potassium channels-related					Membrane
	A0A5K4EUI8		Putative voltage-gated potassium channel					Integral component of membrane
	A0A3Q0KNW8		Putative muscarinic acetylcholine (GAR) receptor					Integral component of membrane
	A0A3Q0KJQ5		G_PROTEIN_RECEP_F2_4 domain-containing protein					Membrane
	A0A3Q0KMK3		Calcium-transporting ATPase					Membrane
	O96527		Calcium-transporting ATPase					Membrane
	A0A5K4ES18		Fucosyltransferase					Golgi Membrane
	A0A3Q0KKN1		Acetyl-CoA carboxylase
	A0A3Q0KEP8		Niemann-pick C1 (NPC1)					Membrane
	A0A3Q0KB99		Hormone-sensitive lipase (S09 family)
	A0A3Q0KR08		Sphingoid long chain base kinase
	Choline kinase		A0A3Q0KCM7
	A0A3Q0KNR1		Putative ffa transport protein
	G4VBU3
	A0A3Q0KF11		(Dihydro)ceramide Synthase (LAG1)
	A0A5K4ELT5		O-acyltransferase
	G4VPH5		Glucose-6-phosphate isomerase
	G4VKA6		ATP-dependent 6-phosphofructokinase
	G4VBJ0		Malate dehydrogenase
	A0A3Q0KGR3		Aconitate hydratase					mitochondrion
	A0A3Q0KCX7		Isocitrate dehydrogenase [NAD] subunit					mitochondrion
	G4V5Y0		Isocitrate dehydrogenase [NAD] subunit					mitochondrion
	G4LZ24		Cytochrome C1, putative					mitochondrion
	G4VNI0		Cytochrome b-c1 complex subunit Rieske					mitochondrion
	A0A3Q0KEP5		NADH-ubiquinone oxidoreductase 75 kDa subunit
	G4VI66		Annexin
	G4VI62		Annexin
	A0A3Q0KP99		Putative transient receptor potential cation channel					membrane
	A0A3Q0KTI9		Putative cationic amino acid transporter					membrane
	G4VI63		Annexin
	G4VBU3
	G4VIW9		Putative universal stress protein
	A0A3Q0KGE8		Glutathione peroxidase
	A0A3Q0KFJ4		Putative alpha crystallin A chain; Putative heat shock protein hsp16
	C4QKE8		MEG-4 (10.3) family
	A0A3Q0KLA7		MEG-13
	G4VTX1		MEG-6
	A0A3Q0KUA5		Venom allergen-like (VAL) 1 protein
	A0A3Q0KR02		Venom allergen-like (VAL) 21 protein
	A0A3Q0KKQ2		Venom allergen-like (VAL) 16 protein
	Q1X6L5		Venom allergen-like protein 2

## Sheet: Sheet2
				Upregulated in schistomulae
	Uniprot		Name					Localization					Uniparc
	A0A3Q0KSC1		General transcription and DNA repair factor IIH helicase subunit										Smp_013630
	A0A3Q0KLB5		Delta-like protein					Membrane					Smp_174150
	A0A3Q0KM12		Putative cadherin					integral component of membrane					Smp_002150
	A0A3Q0KTJ1		Putative cadherin					integral component of membrane					Smp_134430
	A0A3Q0KFR5		Delta-like protein					Membrane					Smp_106150
	A0A5K4EHF9		Putative neuroendocrine convertase 2										Smp_083530.1
	G4LUH2		Lysophosphatidylserine lipase ABHD12					Membrane					Smp_000960
	A0A3Q0KUP0		Subfamily S1A unassigned peptidase (S01 family) ·										Smp_157500
	A0A3Q0KTE8		Carboxypeptidase										Smp_179170
	A0A3Q0KBE3		Family M13 non-peptidase homologue (M13 family)					integral component of membrane					Smp_139160
	A0A3Q0KDV4		Leucine aminopeptidase (M17 family)					cytoplasm					Smp_075800.2
	G4M023		Leukotriene A4 hydrolase (M01 family)										Smp_193000
	G4LUV4		Subfamily C1A non-peptidase homologue (C01 family)										Smp_157430
	A0A3Q0KN25		Peptidase C1 family										Smp_157420
	G4V5D3		Cathepsin B-like peptidase										Smp_129540
	Q95PM1		Cathepsin B endopeptidase										Smp_005740
	Q8MNY2		Cathepsin B1 isotype 1										Smp_152540
	A0A3Q0KH54		Cathepsin B-like peptidase (C01 family)										Smp_132220
	A0A3Q0KHY6		Legumain					cellular anatomical entity					Smp_179310
	A0A3Q0KIM8		General transcription and DNA repair factor IIH helicase subunit					Membtane					Smp_045410
	G4VK90		Putative mitochondrial glutamate carrier protein					Membtane					Smp_191900
	A0A3Q0KG70		Smdr2					integral component of membrane					Smp_156530
	A0A3Q0KCI0		Putative solute carrier protein					Membtane					Smp_010770.2
	A0A5K4EVX7		Solute carrier family, putative										Smp_026570
	A0A5K4EWQ4		Cation efflux protein/ zinc transporter,putative					Membrane					Smp_141720
	G4V8W2		Copper transport protein					Membrane					Smp_155270
	A0A3Q0KMD5		Multidrug and toxin extrusion protein					Membrane					Smp_123650
	G4V6P0		Putative spfh domain / Band 7 family protein					integral component of membrane					Smp_094500
	A0A3Q0KM03		Transporter					Membrane					Smp_157500
	A0A3Q0KPF3		Uncharacterized protein					integral component of membrane					Smp_081920
	A0A5K4EJR9		Putative cationic amino acid transporter					integral component of membrane					Smp_005740
	G4VC44		Putative glucose transport protein					integral component of membrane					Smp_194860
	A0A5K4EWU6		Putative cationic amino acid transporter					Membrane					Smp_157090
	A0A3Q0KUR5		Putative voltage-gated potassium channel					Membrane					Smp_157500
	A0A3Q0KMK1		Putative anion exchange protein					Membrane					Smp_193000
	G4VRE1		Putative mitochondrial import receptor subunit tom40					mitochondrion outer membrane					Smp_059480
	A0A5K4EVI1		Putative voltage-gated potassium channel					Membrane					Smp_181510
	A0A3Q0KJD8		Voltage-gated potassium channel, putative					Membrane					Smp_138090
	A0A5K4EJX8		Voltage-gated potassium channel,putative					Membrane					Smp_138080
	G4VCE0		Putative progestin and adipoq receptor family member VI					Membrane					Smp_159810
	G4VA47		Putative rhodopsin-like orphan GPCR					integral component of membrane					Smp_163630
	G4LUJ1		Biogenic amine (Dopamine) receptor, putative					integral component of membrane					Smp_070240
	A0A3Q0KFA1		Adiponectin receptor, putative					Membrane
	A0A3Q0KQ55		Putative glutamate receptor, kainate					Membrane
	A0A3Q0KCC0		CD36-like class B scavenger receptor					integral component of membrane
	A0A3Q0KTM5		Tetraspanin, putative					Membrane
	A0A3Q0KLG6		Innexin					Membrane
	G4VGA5		odium/potassium-transporting ATPase subunit alpha					Membrane
	A0A3Q0KNB2		Fer-1-related					ingle-pass type II membrane protein
	G4VAB4		Alpha-1,6-mannosyl-glycoprotein 2-beta-N-acetylglucosaminyltransferase					Membrane
	A0A3Q0KQF4		Putative glycosyltransferase 14 family member					Membrane
	A0A3Q0KN18		Tetraspanin, putative					Membrane
	A0A3Q0KL07		Alpha integrin receptor 1; Putative integrin alpha					Membrane
	A0A3Q0KLX7		Tetraspanin					Membrane
	G4V7R2		Innexin					Membrane
	A0A3Q0KJL9		Tetraspanin, putative ·					Membrane
	G4LWW2		Tetraspanin, putative					Membrane
	A0A3Q0KUF7		Tetraspanin					Membrane
	A0A0K1EM67		Gluconolactonase
	G4LW52		Tetraspanin, putative					Membrane
	A0A5K4EMG0		Inositol transporter					Membrane
	A0A5K4ERR4		Phospholipase
	A4K7Z0		Acyl-CoA: cholesterol acyltransferase protein isotype 1.1 ·					Membrane
	A0A0U5DPH3		Phospholipase A protein
	Q26609		Hexokinase
	G4VKA6		ATP-dependent 6-phosphofructokinase					Cytoplasm
	G4VRF8		Putative l-lactate dehydrogenase
	A0A3Q0KRT1		Putative otoferlin					integral component of membrane
	G4V8W2		Copper transport protein					Membrane
	A0A3Q0KNB2		Fer-1-related					Membrane
	B8Y6H3		DIF_5
	A0A3Q0KM03		Transporter					Membrane
	A0A3Q0KLX7		Tetraspanin					Membrane
	A0A3Q0KD07		Uncharacterized protein
	G4VAS6		Uncharacterized protein					integral component of membrane
	G4VC44		Putative glucose transport protein					integral component of membrane
	A0A3Q0KI25		Putative annexin
	B2D1S3		Nucleotide pyrophosphatase/phosphodiesterase 5					integral component of membrane
	A0A3Q0KHR9		Uncharacterized protein					Tetraspanin
	A0A3Q0KUF4		Tetraspanin					Membrane
	A0A3Q0KS42		Uncharacterized protein
	A0A3Q0KF32		Beta-glucosidase
	A0A3Q0KN25		Peptidase C1 family ·
	Q8MNY2		Cathepsin B1 isotype 1
	Q8ITD8		Saposin containing protein
	A0A3Q0KH54		Cathepsin B-like peptidase (C01 family)
	A0A3Q0KHY6		Legumain
	G4VBU4		Saposin containing protein
	A0A3Q0KMD5		Multidrug and toxin extrusion protein					Membrane
	A0A5K4EWG3		Cu/zn superoxide dismutase,putative
	C4QG05		MEG-2 (ESP15) family
	A0A3Q0KMS0		MEG-3 (Grail) family
	C4QPS0		MEG-2 (ESP15) family
	A0A3Q0KR24		MEG-2 (ESP15) family
	G4VLP3		MEG-8 family
	A0A3Q0KTZ2		Uncharacterized protein
	G4LYD1		MEG-5
	A0A3Q0KQX7		Uncharacterized protein ·
	A0A5K4E9G8		Uncharacterized protein
	A0A5K4EPC8		MEG 3.2 isoform 1; MEG-3 (Grail) family
	A0A3Q0KQ41		MEG-12
	A0A3Q0KKW2		MEG-9
	G4VCW5		MEG-8 family
	A0A1C9A1H6		MEG-14 isoform 3					integral component of membrane
	G4V6N0		Venom allergen-like (VAL) 13 protein					extracellular region
