# Supplementary material for: Computational Workflow to Design Novel Vaccine Candidates and Small-Molecule Therapeutics for Schistosomiasis
Source: Pathogens. 2024 Sep 30;13(10):850. doi: 10.3390/pathogens13100850 (PMC11509903; doi:10.3390/pathogens13100850)
Supplement: Supplementary file 1 [file pathogens-13-00850-s001.zip › Supplementary_datasheet2.xlsx]

## Sheet: SmCB_autodock_result
Ligand	Binding Affinity	rmsd/ub	rmsd/lb
SmCB_MMV002287_uff_E=325.76	-4.9	0	0
SmCB_MMV002287_uff_E=325.76	-4.9	3.094	2.026
SmCB_MMV002287_uff_E=325.76	-4.8	3.609	1.762
SmCB_MMV002287_uff_E=325.76	-4.8	3.61	2.233
SmCB_MMV002287_uff_E=325.76	-4.7	4.053	2.69
SmCB_MMV002287_uff_E=325.76	-4.7	4.118	2.262
SmCB_MMV002287_uff_E=325.76	-4.5	33.485	32.434
SmCB_MMV002287_uff_E=325.76	-4.5	15.893	14.547
SmCB_MMV002287_uff_E=325.76	-4.5	22.26	20.892
SmCB_MMV002371_uff_E=259.47	-4.6	0	0
SmCB_MMV002371_uff_E=259.47	-4.5	32.624	29.837
SmCB_MMV002371_uff_E=259.47	-4.2	14.561	11.411
SmCB_MMV002371_uff_E=259.47	-4	28.061	25.86
SmCB_MMV002371_uff_E=259.47	-4	33.041	30.256
SmCB_MMV002371_uff_E=259.47	-4	3.393	2.155
SmCB_MMV002371_uff_E=259.47	-4	6.854	2.262
SmCB_MMV002371_uff_E=259.47	-3.9	7.646	2.839
SmCB_MMV002371_uff_E=259.47	-3.9	32.546	29.893
SmCB_MMV002519_uff_E=531.93	-7.2	0	0
SmCB_MMV002519_uff_E=531.93	-7.2	7.521	2.401
SmCB_MMV002519_uff_E=531.93	-7.1	35.892	33.155
SmCB_MMV002519_uff_E=531.93	-6.5	30.688	27.514
SmCB_MMV002519_uff_E=531.93	-6.4	35.022	32.098
SmCB_MMV002519_uff_E=531.93	-6.3	29.838	26.901
SmCB_MMV002519_uff_E=531.93	-6.3	35.051	32.383
SmCB_MMV002519_uff_E=531.93	-6.3	31.721	28.143
SmCB_MMV002519_uff_E=531.93	-6.3	35.268	32.631
SmCB_MMV003872_uff_E=805.92	-5	0	0
SmCB_MMV003872_uff_E=805.92	-4.9	31.306	29.016
SmCB_MMV003872_uff_E=805.92	-4.9	17.406	16.007
SmCB_MMV003872_uff_E=805.92	-4.9	32.613	31.504
SmCB_MMV003872_uff_E=805.92	-4.8	27.4	26.608
SmCB_MMV003872_uff_E=805.92	-4.8	33.108	31.593
SmCB_MMV003872_uff_E=805.92	-4.8	2.065	1.688
SmCB_MMV003872_uff_E=805.92	-4.8	2.235	1.481
SmCB_MMV003872_uff_E=805.92	-4.8	33.4	32.087
SmCB_MMV003891_uff_E=743.06	-4.8	0	0
SmCB_MMV003891_uff_E=743.06	-4.6	5.746	2.79
SmCB_MMV003891_uff_E=743.06	-4.5	16.147	13.175
SmCB_MMV003891_uff_E=743.06	-4.5	6.494	3.016
SmCB_MMV003891_uff_E=743.06	-4.3	33.89	32.182
SmCB_MMV003891_uff_E=743.06	-4.2	32.818	31.27
SmCB_MMV003891_uff_E=743.06	-4.2	2.541	2.099
SmCB_MMV003891_uff_E=743.06	-4.2	30.133	28.228
SmCB_MMV003891_uff_E=743.06	-4.1	33.606	32.04
SmCB_MMV003958_uff_E=478.81	-5	0	0
SmCB_MMV003958_uff_E=478.81	-4.7	28.42	26.834
SmCB_MMV003958_uff_E=478.81	-4.7	16.753	15.68
SmCB_MMV003958_uff_E=478.81	-4.7	30.449	29.193
SmCB_MMV003958_uff_E=478.81	-4.6	23.231	22.139
SmCB_MMV003958_uff_E=478.81	-4.6	16.484	15.171
SmCB_MMV003958_uff_E=478.81	-4.6	24.659	23.26
SmCB_MMV003958_uff_E=478.81	-4.6	36.37	35.115
SmCB_MMV003958_uff_E=478.81	-4.5	17.506	15.926
SmCB_MMV003972_uff_E=47.72	-4.3	0	0
SmCB_MMV003972_uff_E=47.72	-4.1	21.762	20.775
SmCB_MMV003972_uff_E=47.72	-4	26.598	25.833
SmCB_MMV003972_uff_E=47.72	-4	23.854	22.723
SmCB_MMV003972_uff_E=47.72	-4	1.994	1.704
SmCB_MMV003972_uff_E=47.72	-4	21.041	19.816
SmCB_MMV003972_uff_E=47.72	-3.9	5.058	2.908
SmCB_MMV003972_uff_E=47.72	-3.8	20.427	18.644
SmCB_MMV003972_uff_E=47.72	-3.8	30.2	29.035
SmCB_MMV003974_uff_E=966.79	-5.4	0	0
SmCB_MMV003974_uff_E=966.79	-5.1	32.953	29.59
SmCB_MMV003974_uff_E=966.79	-5	8.434	1.533
SmCB_MMV003974_uff_E=966.79	-5	7.924	1.515
SmCB_MMV003974_uff_E=966.79	-4.9	8.143	1.616
SmCB_MMV003974_uff_E=966.79	-4.8	20.261	18.086
SmCB_MMV003974_uff_E=966.79	-4.8	31.125	28.653
SmCB_MMV003974_uff_E=966.79	-4.8	31.101	28.08
SmCB_MMV003974_uff_E=966.79	-4.7	7.855	1.554
SmCB_MMV003975_uff_E=278.38	-5.7	0	0
SmCB_MMV003975_uff_E=278.38	-5.6	5.623	2.339
SmCB_MMV003975_uff_E=278.38	-5.6	4.828	2.34
SmCB_MMV003975_uff_E=278.38	-5.5	36.352	34.629
SmCB_MMV003975_uff_E=278.38	-5.5	22.341	19.955
SmCB_MMV003975_uff_E=278.38	-5.4	37.448	35.75
SmCB_MMV003975_uff_E=278.38	-5.4	37.001	35.333
SmCB_MMV003975_uff_E=278.38	-5.3	31.413	30.038
SmCB_MMV003975_uff_E=278.38	-5.3	29.805	28.413
SmCB_MMV003977_uff_E=182.06	-5	0	0
SmCB_MMV003977_uff_E=182.06	-4.9	31.987	31.003
SmCB_MMV003977_uff_E=182.06	-4.9	3.01	2.14
SmCB_MMV003977_uff_E=182.06	-4.7	30.808	29.507
SmCB_MMV003977_uff_E=182.06	-4.7	5.509	3.588
SmCB_MMV003977_uff_E=182.06	-4.7	3.093	2.184
SmCB_MMV003977_uff_E=182.06	-4.7	23.498	20.726
SmCB_MMV003977_uff_E=182.06	-4.7	4.173	2.086
SmCB_MMV003977_uff_E=182.06	-4.7	4.125	2.264
SmCB_MMV006187_uff_E=856.67	-7.4	0	0
SmCB_MMV006187_uff_E=856.67	-7.4	39.782	37.079
SmCB_MMV006187_uff_E=856.67	-7.2	24.624	21.207
SmCB_MMV006187_uff_E=856.67	-7.1	8.791	6.086
SmCB_MMV006187_uff_E=856.67	-7.1	12.013	8.282
SmCB_MMV006187_uff_E=856.67	-7	39.179	36.482
SmCB_MMV006187_uff_E=856.67	-7	39.394	37.982
SmCB_MMV006187_uff_E=856.67	-7	40.208	37.675
SmCB_MMV006187_uff_E=856.67	-6.9	9.603	5.654
SmCB_MMV006219_uff_E=873.66	-7.1	0	0
SmCB_MMV006219_uff_E=873.66	-6.9	36.275	34.663
SmCB_MMV006219_uff_E=873.66	-6.9	30.899	28.055
SmCB_MMV006219_uff_E=873.66	-6.8	20.662	19.085
SmCB_MMV006219_uff_E=873.66	-6.8	30.057	26.395
SmCB_MMV006219_uff_E=873.66	-6.7	37.78	35.996
SmCB_MMV006219_uff_E=873.66	-6.6	32.72	30.391
SmCB_MMV006219_uff_E=873.66	-6.6	8.433	4.149
SmCB_MMV006219_uff_E=873.66	-6.5	27.89	26.15
SmCB_MMV006344_uff_E=536.41	-6.1	0	0
SmCB_MMV006344_uff_E=536.41	-6	32.955	31.094
SmCB_MMV006344_uff_E=536.41	-5.8	28.212	25.768
SmCB_MMV006344_uff_E=536.41	-5.8	22.169	19.746
SmCB_MMV006344_uff_E=536.41	-5.8	34.922	32.257
SmCB_MMV006344_uff_E=536.41	-5.8	27.72	25.313
SmCB_MMV006344_uff_E=536.41	-5.7	34.935	31.393
SmCB_MMV006344_uff_E=536.41	-5.7	28.618	25.864
SmCB_MMV006344_uff_E=536.41	-5.7	8.387	5.636
SmCB_MMV006430_uff_E=849.68	-7.1	0	0
SmCB_MMV006430_uff_E=849.68	-7	36.788	33.401
SmCB_MMV006430_uff_E=849.68	-7	35.04	30.516
SmCB_MMV006430_uff_E=849.68	-6.9	38.113	34.962
SmCB_MMV006430_uff_E=849.68	-6.9	32.496	29.257
SmCB_MMV006430_uff_E=849.68	-6.9	37.308	34.329
SmCB_MMV006430_uff_E=849.68	-6.8	42.037	37.768
SmCB_MMV006430_uff_E=849.68	-6.8	35.067	30.629
SmCB_MMV006430_uff_E=849.68	-6.7	32.722	29.886
SmCB_MMV006597_uff_E=876.23	-7.7	0	0
SmCB_MMV006597_uff_E=876.23	-7.3	4.922	2.977
SmCB_MMV006597_uff_E=876.23	-7.1	38.481	35.753
SmCB_MMV006597_uff_E=876.23	-6.9	28.794	26.356
SmCB_MMV006597_uff_E=876.23	-6.8	39.417	37.367
SmCB_MMV006597_uff_E=876.23	-6.8	37.359	34.882
SmCB_MMV006597_uff_E=876.23	-6.6	5.238	3.424
SmCB_MMV006597_uff_E=876.23	-6.6	29.626	26.608
SmCB_MMV006597_uff_E=876.23	-6.6	36.001	33.662
SmCB_MMV006621_uff_E=695.67	-6.1	0	0
SmCB_MMV006621_uff_E=695.67	-6	9.849	4.603
SmCB_MMV006621_uff_E=695.67	-6	33.455	30.743
SmCB_MMV006621_uff_E=695.67	-6	42.872	41.986
SmCB_MMV006621_uff_E=695.67	-5.9	27.793	24.665
SmCB_MMV006621_uff_E=695.67	-5.9	42.781	41.523
SmCB_MMV006621_uff_E=695.67	-5.9	34.647	31.697
SmCB_MMV006621_uff_E=695.67	-5.7	28.424	24.872
SmCB_MMV006621_uff_E=695.67	-5.7	27.609	24.048
SmCB_MMV006931_uff_E=1039.44	-6.9	0	0
SmCB_MMV006931_uff_E=1039.44	-6.9	34.698	31.055
SmCB_MMV006931_uff_E=1039.44	-6.8	38.007	33.34
SmCB_MMV006931_uff_E=1039.44	-6.8	41.413	38.104
SmCB_MMV006931_uff_E=1039.44	-6.7	10.158	4.842
SmCB_MMV006931_uff_E=1039.44	-6.6	29.987	26.783
SmCB_MMV006931_uff_E=1039.44	-6.5	6.574	4.134
SmCB_MMV006931_uff_E=1039.44	-6.4	37.036	34.879
SmCB_MMV006931_uff_E=1039.44	-6.4	41.568	38.52
SmCB_MMV007007_uff_E=943.67	-6.2	0	0
SmCB_MMV007007_uff_E=943.67	-6.2	39.299	36.399
SmCB_MMV007007_uff_E=943.67	-6	4.981	3.096
SmCB_MMV007007_uff_E=943.67	-5.9	39.414	36.256
SmCB_MMV007007_uff_E=943.67	-5.8	41.538	38.508
SmCB_MMV007007_uff_E=943.67	-5.7	25.141	21.654
SmCB_MMV007007_uff_E=943.67	-5.7	26.023	22.573
SmCB_MMV007007_uff_E=943.67	-5.7	25.491	21.622
SmCB_MMV007007_uff_E=943.67	-5.7	42.206	39.25
SmCB_MMV007282_uff_E=767.04	-7.2	0	0
SmCB_MMV007282_uff_E=767.04	-7.1	34.591	30.734
SmCB_MMV007282_uff_E=767.04	-7.1	22.658	17.822
SmCB_MMV007282_uff_E=767.04	-7.1	33.716	30.25
SmCB_MMV007282_uff_E=767.04	-7	24.389	20.701
SmCB_MMV007282_uff_E=767.04	-6.9	24.047	17.229
SmCB_MMV007282_uff_E=767.04	-6.8	32.743	29.276
SmCB_MMV007282_uff_E=767.04	-6.8	39.06	36.139
SmCB_MMV007282_uff_E=767.04	-6.8	34.087	31.585
SmCB_MMV007300_uff_E=667.20	-7.5	0	0
SmCB_MMV007300_uff_E=667.20	-7.4	9.944	2.792
SmCB_MMV007300_uff_E=667.20	-7.2	38.014	35.401
SmCB_MMV007300_uff_E=667.20	-7.2	38.108	35.586
SmCB_MMV007300_uff_E=667.20	-7	5.001	2.254
SmCB_MMV007300_uff_E=667.20	-6.9	32.427	30.016
SmCB_MMV007300_uff_E=667.20	-6.9	31.712	27.998
SmCB_MMV007300_uff_E=667.20	-6.8	10.154	2.392
SmCB_MMV007300_uff_E=667.20	-6.8	37.536	32.034
SmCB_MMV007501_uff_E=305.75	-6.2	0	0
SmCB_MMV007501_uff_E=305.75	-6.1	5.564	3.371
SmCB_MMV007501_uff_E=305.75	-6.1	27.165	23.96
SmCB_MMV007501_uff_E=305.75	-5.8	30.159	27.876
SmCB_MMV007501_uff_E=305.75	-5.8	17.153	14.031
SmCB_MMV007501_uff_E=305.75	-5.6	17.371	14.339
SmCB_MMV007501_uff_E=305.75	-5.6	36.802	33.901
SmCB_MMV007501_uff_E=305.75	-5.5	35.893	34.275
SmCB_MMV007501_uff_E=305.75	-5.5	25.243	21.704
SmCB_MMV011471_uff_E=516.62	-6.6	0	0
SmCB_MMV011471_uff_E=516.62	-6.5	31.951	28.575
SmCB_MMV011471_uff_E=516.62	-6.3	36.892	34.28
SmCB_MMV011471_uff_E=516.62	-6.3	22.923	20.047
SmCB_MMV011471_uff_E=516.62	-6.2	25.71	23.833
SmCB_MMV011471_uff_E=516.62	-6.2	27.196	22.253
SmCB_MMV011471_uff_E=516.62	-6	18.615	16.058
SmCB_MMV011471_uff_E=516.62	-6	37.645	35.399
SmCB_MMV011471_uff_E=516.62	-5.9	35.198	33.762
SmCB_MMV014853_uff_E=571.62	-7.3	0	0
SmCB_MMV014853_uff_E=571.62	-7.2	24.072	22.535
SmCB_MMV014853_uff_E=571.62	-7.1	6.105	3.017
SmCB_MMV014853_uff_E=571.62	-6.8	26.993	24.929
SmCB_MMV014853_uff_E=571.62	-6.7	21.313	18.417
SmCB_MMV014853_uff_E=571.62	-6.7	34.897	33.415
SmCB_MMV014853_uff_E=571.62	-6.7	30.602	28.187
SmCB_MMV014853_uff_E=571.62	-6.6	5.574	3.093
SmCB_MMV014853_uff_E=571.62	-6.6	34.623	33.039
SmCB_MMV019053_uff_E=1037.40	-6.1	0	0
SmCB_MMV019053_uff_E=1037.40	-6	23.784	20.624
SmCB_MMV019053_uff_E=1037.40	-5.9	35.803	32.947
SmCB_MMV019053_uff_E=1037.40	-5.9	22.338	17.579
SmCB_MMV019053_uff_E=1037.40	-5.8	24.328	21.078
SmCB_MMV019053_uff_E=1037.40	-5.8	38.064	34.943
SmCB_MMV019053_uff_E=1037.40	-5.7	22.845	20.769
SmCB_MMV019053_uff_E=1037.40	-5.7	24.533	21.123
SmCB_MMV019053_uff_E=1037.40	-5.7	22.453	20.536
SmCB_MMV019177_uff_E=425.26	-6	0	0
SmCB_MMV019177_uff_E=425.26	-5.7	30.97	28.851
SmCB_MMV019177_uff_E=425.26	-5.5	36.267	34.586
SmCB_MMV019177_uff_E=425.26	-5.3	30.842	28.505
SmCB_MMV019177_uff_E=425.26	-5.3	36.428	34.765
SmCB_MMV019177_uff_E=425.26	-5.3	21.25	19.254
SmCB_MMV019177_uff_E=425.26	-5.2	29.216	28.198
SmCB_MMV019177_uff_E=425.26	-5.2	28.245	25.961
SmCB_MMV019177_uff_E=425.26	-5.2	31.238	29.271
SmCB_MMV019421_uff_E=923.98	-6.8	0	0
SmCB_MMV019421_uff_E=923.98	-6.7	23.654	19.185
SmCB_MMV019421_uff_E=923.98	-6.7	30.272	25.182
SmCB_MMV019421_uff_E=923.98	-6.6	21.188	19.172
SmCB_MMV019421_uff_E=923.98	-6.6	21.322	18.55
SmCB_MMV019421_uff_E=923.98	-6.6	22.411	16.593
SmCB_MMV019421_uff_E=923.98	-6.4	24.956	19.012
SmCB_MMV019421_uff_E=923.98	-6.4	19.801	17.272
SmCB_MMV019421_uff_E=923.98	-6.2	30.53	27.961
SmCB_MMV019547_uff_E=569.50	-6.3	0	0
SmCB_MMV019547_uff_E=569.50	-6.3	29.176	27.781
SmCB_MMV019547_uff_E=569.50	-6.2	34.131	32.236
SmCB_MMV019547_uff_E=569.50	-6.2	5.997	2.846
SmCB_MMV019547_uff_E=569.50	-6.1	3.519	2.525
SmCB_MMV019547_uff_E=569.50	-6	22.352	18.852
SmCB_MMV019547_uff_E=569.50	-6	35.093	33.199
SmCB_MMV019547_uff_E=569.50	-6	28.678	26.035
SmCB_MMV019547_uff_E=569.50	-5.9	4.333	2.35
SmCB_MMV020033_uff_E=746.30	-8.2	0	0
SmCB_MMV020033_uff_E=746.30	-7.9	2.774	2.082
SmCB_MMV020033_uff_E=746.30	-7.8	8.859	3.937
SmCB_MMV020033_uff_E=746.30	-7.7	23.497	21.89
SmCB_MMV020033_uff_E=746.30	-7.6	27.269	25.686
SmCB_MMV020033_uff_E=746.30	-7.6	17.248	15.412
SmCB_MMV020033_uff_E=746.30	-7.5	30.567	28.573
SmCB_MMV020033_uff_E=746.30	-7.5	24.919	21.802
SmCB_MMV020033_uff_E=746.30	-7.4	24.275	20.801
SmCB_MMV020192_uff_E=680.94	-7.6	0	0
SmCB_MMV020192_uff_E=680.94	-7.4	32.314	28.317
SmCB_MMV020192_uff_E=680.94	-7.1	36.662	34.797
SmCB_MMV020192_uff_E=680.94	-7.1	43.673	41.105
SmCB_MMV020192_uff_E=680.94	-7.1	7.718	3.919
SmCB_MMV020192_uff_E=680.94	-7.1	29.918	27.051
SmCB_MMV020192_uff_E=680.94	-7	6.78	3.782
SmCB_MMV020192_uff_E=680.94	-6.9	47.71	43
SmCB_MMV020192_uff_E=680.94	-6.6	31.739	28.973
SmCB_MMV020196_uff_E=714.15	-7.1	0	0
SmCB_MMV020196_uff_E=714.15	-6.8	6.784	3.354
SmCB_MMV020196_uff_E=714.15	-6.5	7.078	2.98
SmCB_MMV020196_uff_E=714.15	-6.3	2.133	1.732
SmCB_MMV020196_uff_E=714.15	-6.3	3.077	1.951
SmCB_MMV020196_uff_E=714.15	-6	37.737	34.811
SmCB_MMV020196_uff_E=714.15	-5.8	33.92	31.641
SmCB_MMV020196_uff_E=714.15	-5.8	34.085	31.667
SmCB_MMV020196_uff_E=714.15	-5.7	4.505	3.049
SmCB_MMV020203_uff_E=569.57	-7.3	0	0
SmCB_MMV020203_uff_E=569.57	-6.6	24.983	21.506
SmCB_MMV020203_uff_E=569.57	-6.6	30.249	27.59
SmCB_MMV020203_uff_E=569.57	-6.5	23.254	19.387
SmCB_MMV020203_uff_E=569.57	-6.3	1.906	1.377
SmCB_MMV020203_uff_E=569.57	-6.3	26.033	24.429
SmCB_MMV020203_uff_E=569.57	-6.2	31.9	28.861
SmCB_MMV020203_uff_E=569.57	-6.2	4.354	2.326
SmCB_MMV020203_uff_E=569.57	-6.2	30.451	28.865
SmCB_MMV020207_uff_E=896.58	-6.4	0	0
SmCB_MMV020207_uff_E=896.58	-6.3	3.777	2.2
SmCB_MMV020207_uff_E=896.58	-6.3	3.171	2.025
SmCB_MMV020207_uff_E=896.58	-6.3	31.548	29.372
SmCB_MMV020207_uff_E=896.58	-6.1	39.004	36.545
SmCB_MMV020207_uff_E=896.58	-6	38.608	36.484
SmCB_MMV020207_uff_E=896.58	-6	28.472	26.479
SmCB_MMV020207_uff_E=896.58	-6	3.859	2.382
SmCB_MMV020207_uff_E=896.58	-6	25.422	20.013
SmCB_MMV020335_uff_E=723.52	-6.7	0	0
SmCB_MMV020335_uff_E=723.52	-6.3	31.461	29.81
SmCB_MMV020335_uff_E=723.52	-6.3	33.313	30.865
SmCB_MMV020335_uff_E=723.52	-6.2	2.947	1.741
SmCB_MMV020335_uff_E=723.52	-6.2	37.075	34.359
SmCB_MMV020335_uff_E=723.52	-6.2	26.438	18.552
SmCB_MMV020335_uff_E=723.52	-6.1	30.556	29.257
SmCB_MMV020335_uff_E=723.52	-6.1	38.587	36.66
SmCB_MMV020335_uff_E=723.52	-6.1	29.512	28.508
SmCB_MMV020445_uff_E=609.00	-6.9	0	0
SmCB_MMV020445_uff_E=609.00	-6.8	35.407	32.939
SmCB_MMV020445_uff_E=609.00	-6.8	16.906	10.009
SmCB_MMV020445_uff_E=609.00	-6.6	35.293	32.033
SmCB_MMV020445_uff_E=609.00	-6.4	28.868	25.494
SmCB_MMV020445_uff_E=609.00	-6.4	3.572	2.422
SmCB_MMV020445_uff_E=609.00	-6.4	31.391	26.901
SmCB_MMV020445_uff_E=609.00	-6.4	31.459	27.01
SmCB_MMV020445_uff_E=609.00	-6.3	30.843	26.679
SmCB_MMV020456_uff_E=499.50	-7.7	0	0
SmCB_MMV020456_uff_E=499.50	-7.7	3.114	2.026
SmCB_MMV020456_uff_E=499.50	-7.4	27.818	25.922
SmCB_MMV020456_uff_E=499.50	-7.3	22.7	22.023
SmCB_MMV020456_uff_E=499.50	-7.2	10.582	2.405
SmCB_MMV020456_uff_E=499.50	-6.7	32.472	29.944
SmCB_MMV020456_uff_E=499.50	-6.7	30.128	27.471
SmCB_MMV020456_uff_E=499.50	-6.7	24.541	18.798
SmCB_MMV020456_uff_E=499.50	-6.6	33.26	29.941
SmCB_MMV020508_uff_E=1271.61	-7.6	0	0
SmCB_MMV020508_uff_E=1271.61	-7.4	32.984	30.259
SmCB_MMV020508_uff_E=1271.61	-7.4	28.114	26.263
SmCB_MMV020508_uff_E=1271.61	-7.4	22.715	19.134
SmCB_MMV020508_uff_E=1271.61	-7.3	31.938	30.074
SmCB_MMV020508_uff_E=1271.61	-7.3	27.963	25.791
SmCB_MMV020508_uff_E=1271.61	-7.2	34.944	32.902
SmCB_MMV020508_uff_E=1271.61	-7.1	36.699	33.448
SmCB_MMV020508_uff_E=1271.61	-7.1	32.139	29.441
SmCB_MMV020709_uff_E=700.38	-7.4	0	0
SmCB_MMV020709_uff_E=700.38	-7.1	28.228	26.381
SmCB_MMV020709_uff_E=700.38	-6.9	42.509	39.99
SmCB_MMV020709_uff_E=700.38	-6.9	42.217	39.748
SmCB_MMV020709_uff_E=700.38	-6.8	43.763	40.292
SmCB_MMV020709_uff_E=700.38	-6.8	12.102	8.011
SmCB_MMV020709_uff_E=700.38	-6.8	2.056	1.539
SmCB_MMV020709_uff_E=700.38	-6.7	28.246	26.035
SmCB_MMV020709_uff_E=700.38	-6.6	26.682	23.871
SmCB_MMV022487_uff_E=394.90	-7.3	0	0
SmCB_MMV022487_uff_E=394.90	-7	2.586	1.699
SmCB_MMV022487_uff_E=394.90	-6.9	32.074	29.957
SmCB_MMV022487_uff_E=394.90	-6.9	32.871	30.545
SmCB_MMV022487_uff_E=394.90	-6.9	32.054	29.867
SmCB_MMV022487_uff_E=394.90	-6.5	36.63	33.946
SmCB_MMV022487_uff_E=394.90	-6.5	37.228	35.104
SmCB_MMV022487_uff_E=394.90	-6.5	28.959	26.062
SmCB_MMV022487_uff_E=394.90	-6.4	27.315	26.269
SmCB_MMV023190_uff_E=748.04	-7.8	0	0
SmCB_MMV023190_uff_E=748.04	-7.3	32.986	29.58
SmCB_MMV023190_uff_E=748.04	-7.2	33.651	30.709
SmCB_MMV023190_uff_E=748.04	-7.1	33.164	30.35
SmCB_MMV023190_uff_E=748.04	-7.1	5.924	3.673
SmCB_MMV023190_uff_E=748.04	-7	30.257	27.116
SmCB_MMV023190_uff_E=748.04	-7	28.314	26.609
SmCB_MMV023190_uff_E=748.04	-6.9	10.312	5.286
SmCB_MMV023190_uff_E=748.04	-6.9	30.201	27.458
SmCB_MMV023401_uff_E=604.08	-7.2	0	0
SmCB_MMV023401_uff_E=604.08	-7.2	24.417	21.71
SmCB_MMV023401_uff_E=604.08	-7.1	31.121	27.576
SmCB_MMV023401_uff_E=604.08	-6.9	31.782	28.624
SmCB_MMV023401_uff_E=604.08	-6.9	25.863	22.768
SmCB_MMV023401_uff_E=604.08	-6.9	29.85	27.599
SmCB_MMV023401_uff_E=604.08	-6.8	11.695	6.182
SmCB_MMV023401_uff_E=604.08	-6.8	31.266	30.25
SmCB_MMV023401_uff_E=604.08	-6.7	21.638	18.344
SmCB_MMV023523_uff_E=527.33	-6	0	0
SmCB_MMV023523_uff_E=527.33	-5.9	42.438	39.728
SmCB_MMV023523_uff_E=527.33	-5.9	27.069	25.069
SmCB_MMV023523_uff_E=527.33	-5.9	28.288	25.279
SmCB_MMV023523_uff_E=527.33	-5.9	26.928	24.703
SmCB_MMV023523_uff_E=527.33	-5.9	38.485	36.502
SmCB_MMV023523_uff_E=527.33	-5.8	44.139	41.478
SmCB_MMV023523_uff_E=527.33	-5.8	28.8	25.671
SmCB_MMV023523_uff_E=527.33	-5.7	29.006	25.934
SmCB_MMV023573_uff_E=584.88	-6.8	0	0
SmCB_MMV023573_uff_E=584.88	-6.7	45.051	41.546
SmCB_MMV023573_uff_E=584.88	-6.7	39.379	36.626
SmCB_MMV023573_uff_E=584.88	-6.6	26.591	24.582
SmCB_MMV023573_uff_E=584.88	-6.6	25.427	23.106
SmCB_MMV023573_uff_E=584.88	-6.6	27.393	23.7
SmCB_MMV023573_uff_E=584.88	-6.5	31.829	29.58
SmCB_MMV023573_uff_E=584.88	-6.5	26.974	24.536
SmCB_MMV023573_uff_E=584.88	-6.5	26.132	23.35
SmCB_MMV023951_uff_E=641.13	-7.2	0	0
SmCB_MMV023951_uff_E=641.13	-6.8	32.288	29.472
SmCB_MMV023951_uff_E=641.13	-6.7	32.489	29.434
SmCB_MMV023951_uff_E=641.13	-6.6	25.771	20.465
SmCB_MMV023951_uff_E=641.13	-6.5	24.629	19.509
SmCB_MMV023951_uff_E=641.13	-6.5	25.978	22.633
SmCB_MMV023951_uff_E=641.13	-6.4	39.372	36.275
SmCB_MMV023951_uff_E=641.13	-6.4	23.304	19.244
SmCB_MMV023951_uff_E=641.13	-6.4	39.269	36.795
SmCB_MMV024309_uff_E=402.24	-7.5	0	0
SmCB_MMV024309_uff_E=402.24	-7.3	38.992	36.652
SmCB_MMV024309_uff_E=402.24	-7	31.726	30.126
SmCB_MMV024309_uff_E=402.24	-7	7.414	4.386
SmCB_MMV024309_uff_E=402.24	-7	6.569	3.91
SmCB_MMV024309_uff_E=402.24	-6.8	38.026	35.431
SmCB_MMV024309_uff_E=402.24	-6.7	38.743	34.561
SmCB_MMV024309_uff_E=402.24	-6.7	35.886	34.22
SmCB_MMV024309_uff_E=402.24	-6.6	39.63	38.328
SmCB_MMV024638_uff_E=680.88	-7.2	0	0
SmCB_MMV024638_uff_E=680.88	-7.1	26.728	24.473
SmCB_MMV024638_uff_E=680.88	-7.1	27.258	23.209
SmCB_MMV024638_uff_E=680.88	-6.9	37.589	33.016
SmCB_MMV024638_uff_E=680.88	-6.9	7.134	3.317
SmCB_MMV024638_uff_E=680.88	-6.9	27.77	25.56
SmCB_MMV024638_uff_E=680.88	-6.8	42.547	39.834
SmCB_MMV024638_uff_E=680.88	-6.8	26.49	22.671
SmCB_MMV024638_uff_E=680.88	-6.7	22.659	18.513
SmCB_MMV024825_uff_E=513.31	-7.5	0	0
SmCB_MMV024825_uff_E=513.31	-7.3	4.564	3.109
SmCB_MMV024825_uff_E=513.31	-7.2	4.203	2.949
SmCB_MMV024825_uff_E=513.31	-7	29.069	27.018
SmCB_MMV024825_uff_E=513.31	-6.9	7.163	4.713
SmCB_MMV024825_uff_E=513.31	-6.9	31.024	28.569
SmCB_MMV024825_uff_E=513.31	-6.9	29.891	26.245
SmCB_MMV024825_uff_E=513.31	-6.9	11.513	2.479
SmCB_MMV024825_uff_E=513.31	-6.8	37.609	35.32
SmCB_MMV024850_uff_E=999.99	-7.6	0	0
SmCB_MMV024850_uff_E=999.99	-7.4	30.691	29.173
SmCB_MMV024850_uff_E=999.99	-7.2	26.379	24.199
SmCB_MMV024850_uff_E=999.99	-7.1	2.199	1.854
SmCB_MMV024850_uff_E=999.99	-6.9	29.896	27.49
SmCB_MMV024850_uff_E=999.99	-6.8	20.886	18.259
SmCB_MMV024850_uff_E=999.99	-6.8	35.597	33.326
SmCB_MMV024850_uff_E=999.99	-6.8	25.828	21.623
SmCB_MMV024850_uff_E=999.99	-6.8	27.888	25.764
SmCB_MMV025013_uff_E=801.73	-8.1	0	0
SmCB_MMV025013_uff_E=801.73	-7.9	10.134	1.706
SmCB_MMV025013_uff_E=801.73	-7.9	6.622	4.533
SmCB_MMV025013_uff_E=801.73	-7.8	3.187	2.315
SmCB_MMV025013_uff_E=801.73	-7.7	23.914	17.757
SmCB_MMV025013_uff_E=801.73	-7.7	26.412	23.693
SmCB_MMV025013_uff_E=801.73	-7.6	9.835	2.269
SmCB_MMV025013_uff_E=801.73	-7.6	29.591	25.063
SmCB_MMV025013_uff_E=801.73	-7.6	10.166	2.527
SmCB_MMV026458_uff_E=754.95	-7.6	0	0
SmCB_MMV026458_uff_E=754.95	-7.4	40.182	36.201
SmCB_MMV026458_uff_E=754.95	-7.4	14.529	12.224
SmCB_MMV026458_uff_E=754.95	-7.3	13.174	7.848
SmCB_MMV026458_uff_E=754.95	-7.3	26.892	25.026
SmCB_MMV026458_uff_E=754.95	-7.3	30.92	28.115
SmCB_MMV026458_uff_E=754.95	-7.3	39.783	35.711
SmCB_MMV026458_uff_E=754.95	-7.3	34.344	30.018
SmCB_MMV026458_uff_E=754.95	-7.1	31.511	28.76
SmCB_MMV026953_uff_E=288.04	-6.3	0	0
SmCB_MMV026953_uff_E=288.04	-6	6.69	3.067
SmCB_MMV026953_uff_E=288.04	-5.9	39.691	37.312
SmCB_MMV026953_uff_E=288.04	-5.7	29.544	26.697
SmCB_MMV026953_uff_E=288.04	-5.7	27.464	25.023
SmCB_MMV026953_uff_E=288.04	-5.6	39.449	37.07
SmCB_MMV026953_uff_E=288.04	-5.6	4.439	2.265
SmCB_MMV026953_uff_E=288.04	-5.6	42.237	39.464
SmCB_MMV026953_uff_E=288.04	-5.5	40.291	37.965
SmCB_MMV027331_uff_E=527.72	-6.6	0	0
SmCB_MMV027331_uff_E=527.72	-6.4	41.194	38.57
SmCB_MMV027331_uff_E=527.72	-6.4	38.838	36.544
SmCB_MMV027331_uff_E=527.72	-6.4	29.639	26.975
SmCB_MMV027331_uff_E=527.72	-6.3	29.356	26.834
SmCB_MMV027331_uff_E=527.72	-6.3	27.588	24.997
SmCB_MMV027331_uff_E=527.72	-6.3	25.488	22.31
SmCB_MMV027331_uff_E=527.72	-6.2	30.25	27.751
SmCB_MMV027331_uff_E=527.72	-6.2	24.064	21.683
SmCB_MMV027339_uff_E=283.87	-7.4	0	0
SmCB_MMV027339_uff_E=283.87	-7	2.414	1.88
SmCB_MMV027339_uff_E=283.87	-7	24.846	22.691
SmCB_MMV027339_uff_E=283.87	-6.8	34.659	33.103
SmCB_MMV027339_uff_E=283.87	-6.7	38.475	37.674
SmCB_MMV027339_uff_E=283.87	-6.7	37.06	35.932
SmCB_MMV027339_uff_E=283.87	-6.7	9.288	1.948
SmCB_MMV027339_uff_E=283.87	-6.6	37.634	36.026
SmCB_MMV027339_uff_E=283.87	-6.6	9.278	2.354
SmCB_MMV028822_uff_E=519.58	-8	0	0
SmCB_MMV028822_uff_E=519.58	-7.4	3.615	2.46
SmCB_MMV028822_uff_E=519.58	-7.2	6.015	3.514
SmCB_MMV028822_uff_E=519.58	-7.1	10.217	4.328
SmCB_MMV028822_uff_E=519.58	-7	30.931	28.3
SmCB_MMV028822_uff_E=519.58	-6.9	8.824	3.302
SmCB_MMV028822_uff_E=519.58	-6.9	32.944	30.863
SmCB_MMV028822_uff_E=519.58	-6.9	18.073	15.669
SmCB_MMV028822_uff_E=519.58	-6.8	39.889	37.602
SmCB_MMV029587_uff_E=723.55	-8.2	0	0
SmCB_MMV029587_uff_E=723.55	-7.9	4.48	2.919
SmCB_MMV029587_uff_E=723.55	-7.9	2.769	1.972
SmCB_MMV029587_uff_E=723.55	-7.8	13.079	2.488
SmCB_MMV029587_uff_E=723.55	-7.8	2.158	1.53
SmCB_MMV029587_uff_E=723.55	-7.7	37.108	34.757
SmCB_MMV029587_uff_E=723.55	-7.7	32.55	27.615
SmCB_MMV029587_uff_E=723.55	-7.6	22.923	16.444
SmCB_MMV029587_uff_E=723.55	-7.6	37.429	35.537
SmCB_MMV078538_uff_E=302.18	-7.1	0	0
SmCB_MMV078538_uff_E=302.18	-7	25.309	21.929
SmCB_MMV078538_uff_E=302.18	-7	25.247	21.918
SmCB_MMV078538_uff_E=302.18	-6.9	25.432	21.559
SmCB_MMV078538_uff_E=302.18	-6.9	2.328	1.434
SmCB_MMV078538_uff_E=302.18	-6.8	25.019	23.897
SmCB_MMV078538_uff_E=302.18	-6.7	26.362	25.634
SmCB_MMV078538_uff_E=302.18	-6.7	25.485	21.558
SmCB_MMV078538_uff_E=302.18	-6.5	29.762	27.549
SmCB_MMV083774_uff_E=658.13	-6.5	0	0
SmCB_MMV083774_uff_E=658.13	-6.4	4.215	3.416
SmCB_MMV083774_uff_E=658.13	-6.3	22.61	19.987
SmCB_MMV083774_uff_E=658.13	-6.3	2.993	2.587
SmCB_MMV083774_uff_E=658.13	-6.2	25.34	21.926
SmCB_MMV083774_uff_E=658.13	-6.2	25.505	23.539
SmCB_MMV083774_uff_E=658.13	-6.2	22.546	19.897
SmCB_MMV083774_uff_E=658.13	-6.1	24.078	20.635
SmCB_MMV083774_uff_E=658.13	-6.1	25.474	21.983
SmCB_MMV085494_uff_E=709.81	-7.6	0	0
SmCB_MMV085494_uff_E=709.81	-7.3	37.867	34.747
SmCB_MMV085494_uff_E=709.81	-7.2	33.821	31.578
SmCB_MMV085494_uff_E=709.81	-7.2	36.627	33.324
SmCB_MMV085494_uff_E=709.81	-7.2	48.621	46.796
SmCB_MMV085494_uff_E=709.81	-7.1	38.066	33.092
SmCB_MMV085494_uff_E=709.81	-7	16.973	12.313
SmCB_MMV085494_uff_E=709.81	-7	34.86	32.664
SmCB_MMV085494_uff_E=709.81	-6.9	39.197	34.094
SmCB_MMV1103183_uff_E=290.88	-6.5	0	0
SmCB_MMV1103183_uff_E=290.88	-6.4	25.175	20.166
SmCB_MMV1103183_uff_E=290.88	-6.4	10.248	3.774
SmCB_MMV1103183_uff_E=290.88	-6.2	27.648	21.635
SmCB_MMV1103183_uff_E=290.88	-6.1	29.728	28.664
SmCB_MMV1103183_uff_E=290.88	-6.1	26.501	23.646
SmCB_MMV1103183_uff_E=290.88	-6	10.267	3.57
SmCB_MMV1103183_uff_E=290.88	-6	33.221	31.815
SmCB_MMV1103183_uff_E=290.88	-6	38.895	36.443
SmCB_MMV1167451_uff_E=1103.05	-6.4	0	0
SmCB_MMV1167451_uff_E=1103.05	-6.3	2.672	1.904
SmCB_MMV1167451_uff_E=1103.05	-6.2	8.571	3.568
SmCB_MMV1167451_uff_E=1103.05	-6.1	8.644	4.757
SmCB_MMV1167451_uff_E=1103.05	-6.1	9.302	3.554
SmCB_MMV1167451_uff_E=1103.05	-6.1	28.857	25.709
SmCB_MMV1167451_uff_E=1103.05	-6	9.998	3.97
SmCB_MMV1167451_uff_E=1103.05	-5.9	7.66	3.011
SmCB_MMV1167451_uff_E=1103.05	-5.9	20.095	15.761
SmCB_MMV1262756_uff_E=506.11	-7	0	0
SmCB_MMV1262756_uff_E=506.11	-6.9	30.586	28.734
SmCB_MMV1262756_uff_E=506.11	-6.7	35.454	33.237
SmCB_MMV1262756_uff_E=506.11	-6.6	33.467	31.363
SmCB_MMV1262756_uff_E=506.11	-6.6	36.452	33.801
SmCB_MMV1262756_uff_E=506.11	-6.5	30.568	27.247
SmCB_MMV1262756_uff_E=506.11	-6.4	26.484	21.947
SmCB_MMV1262756_uff_E=506.11	-6.4	25.243	22.947
SmCB_MMV1262756_uff_E=506.11	-6.3	38.059	36.503
SmCB_MMV1266067_uff_E=463.69	-6.8	0	0
SmCB_MMV1266067_uff_E=463.69	-6.6	2.162	1.3
SmCB_MMV1266067_uff_E=463.69	-6.4	33.447	31.379
SmCB_MMV1266067_uff_E=463.69	-6.4	8.715	2.342
SmCB_MMV1266067_uff_E=463.69	-6.4	25.11	20.298
SmCB_MMV1266067_uff_E=463.69	-6.3	33.328	31.488
SmCB_MMV1266067_uff_E=463.69	-6.1	7.002	4.248
SmCB_MMV1266067_uff_E=463.69	-6.1	33.2	31.463
SmCB_MMV1266067_uff_E=463.69	-6.1	12.869	10.396
SmCB_MMV1267536_uff_E=506.81	-6.8	0	0
SmCB_MMV1267536_uff_E=506.81	-6.5	31.601	27.104
SmCB_MMV1267536_uff_E=506.81	-6.4	33.344	29.077
SmCB_MMV1267536_uff_E=506.81	-6.3	2.154	1.637
SmCB_MMV1267536_uff_E=506.81	-6.2	30.795	26.74
SmCB_MMV1267536_uff_E=506.81	-6.2	42.401	40.49
SmCB_MMV1267536_uff_E=506.81	-6.1	21.026	16.225
SmCB_MMV1267536_uff_E=506.81	-6.1	51.323	50.347
SmCB_MMV1267536_uff_E=506.81	-6.1	26.348	20.848
SmCB_MMV1435700_uff_E=871.73	-6.6	0	0
SmCB_MMV1435700_uff_E=871.73	-6.3	38.818	36.054
SmCB_MMV1435700_uff_E=871.73	-6	11.314	6.201
SmCB_MMV1435700_uff_E=871.73	-6	33.042	30.728
SmCB_MMV1435700_uff_E=871.73	-6	26.444	23.061
SmCB_MMV1435700_uff_E=871.73	-5.9	33.59	31.191
SmCB_MMV1435700_uff_E=871.73	-5.7	28.467	24.503
SmCB_MMV1435700_uff_E=871.73	-5.7	33.765	29.926
SmCB_MMV1435700_uff_E=871.73	-5.7	39.976	38.276
SmCB_MMV1501398_uff_E=1760.02	-6.4	0	0
SmCB_MMV1501398_uff_E=1760.02	-6.3	22.285	20.024
SmCB_MMV1501398_uff_E=1760.02	-6.3	6.031	1.613
SmCB_MMV1501398_uff_E=1760.02	-6.2	3.233	2.031
SmCB_MMV1501398_uff_E=1760.02	-6.1	6.518	1.822
SmCB_MMV1501398_uff_E=1760.02	-5.9	16.352	14.35
SmCB_MMV1501398_uff_E=1760.02	-5.9	7.185	1.689
SmCB_MMV1501398_uff_E=1760.02	-5.9	2.631	1.498
SmCB_MMV1501398_uff_E=1760.02	-5.9	27.44	24.816
SmCB_MMV1542706_uff_E=436.29	-6.7	0	0
SmCB_MMV1542706_uff_E=436.29	-6.5	2.203	1.699
SmCB_MMV1542706_uff_E=436.29	-6.4	23.293	19.861
SmCB_MMV1542706_uff_E=436.29	-6.4	24.335	21.088
SmCB_MMV1542706_uff_E=436.29	-6.2	31.757	30.15
SmCB_MMV1542706_uff_E=436.29	-6.1	6.338	3.148
SmCB_MMV1542706_uff_E=436.29	-6.1	20.857	17.643
SmCB_MMV1542706_uff_E=436.29	-6.1	24.072	20.955
SmCB_MMV1542706_uff_E=436.29	-6	28.999	27.607
SmCB_MMV1542798_uff_E=709.38	-7	0	0
SmCB_MMV1542798_uff_E=709.38	-6.9	8.926	4.524
SmCB_MMV1542798_uff_E=709.38	-6.8	22.429	18.722
SmCB_MMV1542798_uff_E=709.38	-6.7	30.942	28.572
SmCB_MMV1542798_uff_E=709.38	-6.5	25.752	22.559
SmCB_MMV1542798_uff_E=709.38	-6.4	30.197	27.817
SmCB_MMV1542798_uff_E=709.38	-6.4	29.04	27.054
SmCB_MMV1542798_uff_E=709.38	-6.3	34.598	32.334
SmCB_MMV1542798_uff_E=709.38	-6.3	35.093	32.608
SmCB_MMV1542799_uff_E=556.70	-7.1	0	0
SmCB_MMV1542799_uff_E=556.70	-6.8	38.868	36.545
SmCB_MMV1542799_uff_E=556.70	-6.6	36.063	33.609
SmCB_MMV1542799_uff_E=556.70	-6.6	25.916	22.624
SmCB_MMV1542799_uff_E=556.70	-6.5	26.575	22.3
SmCB_MMV1542799_uff_E=556.70	-6.4	28.099	25.888
SmCB_MMV1542799_uff_E=556.70	-6.4	26.617	22.369
SmCB_MMV1542799_uff_E=556.70	-6.3	22.581	18.658
SmCB_MMV1542799_uff_E=556.70	-6.3	39.379	37.075
SmCB_MMV1542820_uff_E=276.78	-7.1	0	0
SmCB_MMV1542820_uff_E=276.78	-7.1	23.369	21.704
SmCB_MMV1542820_uff_E=276.78	-7.1	2.144	1.785
SmCB_MMV1542820_uff_E=276.78	-7.1	27.532	25.919
SmCB_MMV1542820_uff_E=276.78	-7	24.892	20.885
SmCB_MMV1542820_uff_E=276.78	-6.9	22.593	21.9
SmCB_MMV1542820_uff_E=276.78	-6.9	10.399	5.49
SmCB_MMV1542820_uff_E=276.78	-6.8	27.237	25.184
SmCB_MMV1542820_uff_E=276.78	-6.7	10.237	6.465
SmCB_MMV1542822_uff_E=1018.96	-7.3	0	0
SmCB_MMV1542822_uff_E=1018.96	-7.2	2.22	1.756
SmCB_MMV1542822_uff_E=1018.96	-7.1	35.569	31.8
SmCB_MMV1542822_uff_E=1018.96	-7	28.159	26.374
SmCB_MMV1542822_uff_E=1018.96	-6.9	34.963	31.487
SmCB_MMV1542822_uff_E=1018.96	-6.8	23.203	18.592
SmCB_MMV1542822_uff_E=1018.96	-6.8	37.642	36.344
SmCB_MMV1542822_uff_E=1018.96	-6.8	19.972	16.238
SmCB_MMV1542822_uff_E=1018.96	-6.8	38.243	35.428
SmCB_MMV1545674_uff_E=650.37	-6.8	0	0
SmCB_MMV1545674_uff_E=650.37	-6.8	25.92	23.862
SmCB_MMV1545674_uff_E=650.37	-6.7	32.97	30.375
SmCB_MMV1545674_uff_E=650.37	-6.5	25.873	23.774
SmCB_MMV1545674_uff_E=650.37	-6.4	27.637	24.93
SmCB_MMV1545674_uff_E=650.37	-6.3	2.533	2.096
SmCB_MMV1545674_uff_E=650.37	-6.3	8.057	5.023
SmCB_MMV1545674_uff_E=650.37	-6.2	2.611	2.025
SmCB_MMV1545674_uff_E=650.37	-6.2	8.834	5.09
SmCB_MMV1545675_uff_E=645.06	-7	0	0
SmCB_MMV1545675_uff_E=645.06	-6.9	28.441	26.045
SmCB_MMV1545675_uff_E=645.06	-6.7	40.575	37.795
SmCB_MMV1545675_uff_E=645.06	-6.7	7.1	4.445
SmCB_MMV1545675_uff_E=645.06	-6.7	28.615	26.251
SmCB_MMV1545675_uff_E=645.06	-6.6	40.761	37.927
SmCB_MMV1545675_uff_E=645.06	-6.6	26.908	23.057
SmCB_MMV1545675_uff_E=645.06	-6.6	2.686	2.223
SmCB_MMV1545675_uff_E=645.06	-6.6	29.066	26.757
SmCB_MMV1545678_uff_E=882.08	-6.7	0	0
SmCB_MMV1545678_uff_E=882.08	-6.7	2.498	1.999
SmCB_MMV1545678_uff_E=882.08	-6.6	34.147	30.993
SmCB_MMV1545678_uff_E=882.08	-6.5	30.304	28.633
SmCB_MMV1545678_uff_E=882.08	-6.5	10.105	4.371
SmCB_MMV1545678_uff_E=882.08	-6.4	10.786	6.215
SmCB_MMV1545678_uff_E=882.08	-6.3	31.357	28.934
SmCB_MMV1545678_uff_E=882.08	-6.2	30.168	27.343
SmCB_MMV1545678_uff_E=882.08	-6.1	2.13	1.016
SmCB_MMV1558322_uff_E=1063.29	-6.9	0	0
SmCB_MMV1558322_uff_E=1063.29	-6.5	3.411	2.636
SmCB_MMV1558322_uff_E=1063.29	-6.5	30.129	27.602
SmCB_MMV1558322_uff_E=1063.29	-6.4	21.827	17.731
SmCB_MMV1558322_uff_E=1063.29	-6.4	30.467	27.05
SmCB_MMV1558322_uff_E=1063.29	-6.4	29.183	27.374
SmCB_MMV1558322_uff_E=1063.29	-6.3	20.843	15.638
SmCB_MMV1558322_uff_E=1063.29	-6.1	36.496	34.806
SmCB_MMV1558322_uff_E=1063.29	-6.1	37.716	34.997
SmCB_MMV1558323_uff_E=828.70	-6.6	0	0
SmCB_MMV1558323_uff_E=828.70	-6.5	35.05	33.309
SmCB_MMV1558323_uff_E=828.70	-6.5	32.282	29.705
SmCB_MMV1558323_uff_E=828.70	-6.4	36.74	34.788
SmCB_MMV1558323_uff_E=828.70	-6.4	24.525	19.001
SmCB_MMV1558323_uff_E=828.70	-6.3	21.48	16.608
SmCB_MMV1558323_uff_E=828.70	-6.3	28.656	26.319
SmCB_MMV1558323_uff_E=828.70	-6.2	2.417	1.833
SmCB_MMV1558323_uff_E=828.70	-6.1	3.347	1.924
SmCB_MMV1558324_uff_E=621.25	-7	0	0
SmCB_MMV1558324_uff_E=621.25	-7	9.521	4.646
SmCB_MMV1558324_uff_E=621.25	-6.9	35.973	34.427
SmCB_MMV1558324_uff_E=621.25	-6.6	30.206	29.01
SmCB_MMV1558324_uff_E=621.25	-6.6	9.442	4.043
SmCB_MMV1558324_uff_E=621.25	-6.3	26.163	23.108
SmCB_MMV1558324_uff_E=621.25	-6.3	29.868	26.838
SmCB_MMV1558324_uff_E=621.25	-6.2	6.759	4.168
SmCB_MMV1558324_uff_E=621.25	-6.2	22.489	17.244
SmCB_MMV1558949_uff_E=1464.13	-8.2	0	0
SmCB_MMV1558949_uff_E=1464.13	-8	2.758	1.623
SmCB_MMV1558949_uff_E=1464.13	-8	38.089	36.631
SmCB_MMV1558949_uff_E=1464.13	-7.9	2.42	1.971
SmCB_MMV1558949_uff_E=1464.13	-7.8	3.722	2.606
SmCB_MMV1558949_uff_E=1464.13	-7.7	20.772	18.777
SmCB_MMV1558949_uff_E=1464.13	-7.6	38.487	36.933
SmCB_MMV1558949_uff_E=1464.13	-7.4	30.739	28.071
SmCB_MMV1558949_uff_E=1464.13	-7.4	38.012	36.832
SmCB_MMV1577453_uff_E=162.56	-5.2	0	0
SmCB_MMV1577453_uff_E=162.56	-4.9	31.083	29.707
SmCB_MMV1577453_uff_E=162.56	-4.8	2.56	2.122
SmCB_MMV1577453_uff_E=162.56	-4.8	31.041	29.739
SmCB_MMV1577453_uff_E=162.56	-4.7	30.053	28.277
SmCB_MMV1577453_uff_E=162.56	-4.6	32.526	30.266
SmCB_MMV1577453_uff_E=162.56	-4.6	45.917	43.468
SmCB_MMV1577453_uff_E=162.56	-4.5	14.794	12.269
SmCB_MMV1577453_uff_E=162.56	-4.4	42.912	41.36
SmCB_MMV1577455_uff_E=502.28	-5.5	0	0
SmCB_MMV1577455_uff_E=502.28	-5.3	2.177	1.577
SmCB_MMV1577455_uff_E=502.28	-5	43.662	41.466
SmCB_MMV1577455_uff_E=502.28	-5	36.984	34.609
SmCB_MMV1577455_uff_E=502.28	-4.9	45.204	43.161
SmCB_MMV1577455_uff_E=502.28	-4.9	25.197	23.049
SmCB_MMV1577455_uff_E=502.28	-4.8	38.351	36.836
SmCB_MMV1577455_uff_E=502.28	-4.7	5.478	3.59
SmCB_MMV1577455_uff_E=502.28	-4.7	46.798	44.94
SmCB_MMV1577456_uff_E=1664.23	-6.4	0	0
SmCB_MMV1577456_uff_E=1664.23	-6	5.903	2.988
SmCB_MMV1577456_uff_E=1664.23	-5.9	4.577	3.46
SmCB_MMV1577456_uff_E=1664.23	-5.9	28.827	26.924
SmCB_MMV1577456_uff_E=1664.23	-5.8	6.347	2.475
SmCB_MMV1577456_uff_E=1664.23	-5.8	4.658	3.399
SmCB_MMV1577456_uff_E=1664.23	-5.7	5.997	2.867
SmCB_MMV1577456_uff_E=1664.23	-5.7	30.199	28.078
SmCB_MMV1577456_uff_E=1664.23	-5.5	38.653	36.69
SmCB_MMV1577458_uff_E=499.84	-6.1	0	0
SmCB_MMV1577458_uff_E=499.84	-5.9	4.085	3.209
SmCB_MMV1577458_uff_E=499.84	-5.8	6.089	4.66
SmCB_MMV1577458_uff_E=499.84	-5.6	25.493	23.103
SmCB_MMV1577458_uff_E=499.84	-5.6	22.498	21.238
SmCB_MMV1577458_uff_E=499.84	-5.6	34.232	33
SmCB_MMV1577458_uff_E=499.84	-5.5	17.503	15.19
SmCB_MMV1577458_uff_E=499.84	-5.5	32.926	31.471
SmCB_MMV1577458_uff_E=499.84	-5.5	24.839	22.491
SmCB_MMV1577459_uff_E=460.26	-5	0	0
SmCB_MMV1577459_uff_E=460.26	-4.9	3.803	2.443
SmCB_MMV1577459_uff_E=460.26	-4.8	25.623	24.108
SmCB_MMV1577459_uff_E=460.26	-4.7	23.945	22.448
SmCB_MMV1577459_uff_E=460.26	-4.7	24.776	23.273
SmCB_MMV1577459_uff_E=460.26	-4.5	16.22	14.435
SmCB_MMV1577459_uff_E=460.26	-4.5	35.841	34.31
SmCB_MMV1577459_uff_E=460.26	-4.4	30.27	28.887
SmCB_MMV1577459_uff_E=460.26	-4.3	37.078	35.95
SmCB_MMV1577460_uff_E=414.20	-5	0	0
SmCB_MMV1577460_uff_E=414.20	-4.8	21.163	19.102
SmCB_MMV1577460_uff_E=414.20	-4.5	28.01	27.582
SmCB_MMV1577460_uff_E=414.20	-4.5	26.887	25.498
SmCB_MMV1577460_uff_E=414.20	-4.3	6.469	4.55
SmCB_MMV1577460_uff_E=414.20	-4.3	21.131	20.05
SmCB_MMV1577460_uff_E=414.20	-4.2	32.845	31.754
SmCB_MMV1577460_uff_E=414.20	-4.2	34.169	33.396
SmCB_MMV1577460_uff_E=414.20	-4.1	18.71	17.783
SmCB_MMV1577461_uff_E=980.31	-7.2	0	0
SmCB_MMV1577461_uff_E=980.31	-7.1	31.796	29.705
SmCB_MMV1577461_uff_E=980.31	-7.1	31.381	30.421
SmCB_MMV1577461_uff_E=980.31	-6.7	32.088	29.433
SmCB_MMV1577461_uff_E=980.31	-6.7	29.128	25.396
SmCB_MMV1577461_uff_E=980.31	-6.6	27.04	24.447
SmCB_MMV1577461_uff_E=980.31	-6.5	37.944	36.381
SmCB_MMV1577461_uff_E=980.31	-6.5	29.675	27.833
SmCB_MMV1577461_uff_E=980.31	-6.5	7.787	3.776
SmCB_MMV1577462_uff_E=1626.35	-5.8	0	0
SmCB_MMV1577462_uff_E=1626.35	-5.8	2.632	1.699
SmCB_MMV1577462_uff_E=1626.35	-5.7	39.849	37.991
SmCB_MMV1577462_uff_E=1626.35	-5.7	4.936	3.009
SmCB_MMV1577462_uff_E=1626.35	-5.6	40.695	38.28
SmCB_MMV1577462_uff_E=1626.35	-5.6	35.691	33.746
SmCB_MMV1577462_uff_E=1626.35	-5.5	36.189	33.545
SmCB_MMV1577462_uff_E=1626.35	-5.5	17.643	15.145
SmCB_MMV1577462_uff_E=1626.35	-5.4	22.076	19.287
SmCB_MMV1577463_uff_E=493.29	-6.4	0	0
SmCB_MMV1577463_uff_E=493.29	-6.1	15.961	13.031
SmCB_MMV1577463_uff_E=493.29	-6.1	15.814	13.073
SmCB_MMV1577463_uff_E=493.29	-6	24.585	21.315
SmCB_MMV1577463_uff_E=493.29	-5.9	17.847	16.054
SmCB_MMV1577463_uff_E=493.29	-5.8	24.456	21.209
SmCB_MMV1577463_uff_E=493.29	-5.8	41.431	39.336
SmCB_MMV1577463_uff_E=493.29	-5.8	39.558	37.799
SmCB_MMV1577463_uff_E=493.29	-5.8	25.737	21.818
SmCB_MMV1577464_uff_E=215.17	-4.9	0	0
SmCB_MMV1577464_uff_E=215.17	-4.9	2.538	1.799
SmCB_MMV1577464_uff_E=215.17	-4.6	29.523	28.298
SmCB_MMV1577464_uff_E=215.17	-4.6	21.584	19.413
SmCB_MMV1577464_uff_E=215.17	-4.5	22.463	20.328
SmCB_MMV1577464_uff_E=215.17	-4.4	16.133	14.135
SmCB_MMV1577464_uff_E=215.17	-4.3	27.881	26.107
SmCB_MMV1577464_uff_E=215.17	-4.3	5.771	2.688
SmCB_MMV1577464_uff_E=215.17	-4.3	24.031	22.762
SmCB_MMV1577465_uff_E=630.83	-6.3	0	0
SmCB_MMV1577465_uff_E=630.83	-6.1	2.155	0.442
SmCB_MMV1577465_uff_E=630.83	-6	17.485	15.175
SmCB_MMV1577465_uff_E=630.83	-5.9	21.745	19.67
SmCB_MMV1577465_uff_E=630.83	-5.9	19.917	18.179
SmCB_MMV1577465_uff_E=630.83	-5.8	22.567	20.417
SmCB_MMV1577465_uff_E=630.83	-5.8	19.91	18.249
SmCB_MMV1577465_uff_E=630.83	-5.7	18.349	15.967
SmCB_MMV1577465_uff_E=630.83	-5.7	34.574	33.047
SmCB_MMV1577466_uff_E=342.09	-5.7	0	0
SmCB_MMV1577466_uff_E=342.09	-5.3	5.809	2.272
SmCB_MMV1577466_uff_E=342.09	-5	4.389	1.577
SmCB_MMV1577466_uff_E=342.09	-4.9	35.807	33.214
SmCB_MMV1577466_uff_E=342.09	-4.7	29.17	26.421
SmCB_MMV1577466_uff_E=342.09	-4.6	31.197	28.254
SmCB_MMV1577466_uff_E=342.09	-4.6	35.5	32.879
SmCB_MMV1577466_uff_E=342.09	-4.5	4.672	1.691
SmCB_MMV1577466_uff_E=342.09	-4.4	28.361	25.878
SmCB_MMV1577467_uff_E=1209.74	-6	0	0
SmCB_MMV1577467_uff_E=1209.74	-5.8	3.938	1.959
SmCB_MMV1577467_uff_E=1209.74	-5.8	19.046	16.698
SmCB_MMV1577467_uff_E=1209.74	-5.8	3.944	1.954
SmCB_MMV1577467_uff_E=1209.74	-5.7	17.027	13.446
SmCB_MMV1577467_uff_E=1209.74	-5.6	6.301	3.339
SmCB_MMV1577467_uff_E=1209.74	-5.6	30.984	28.284
SmCB_MMV1577467_uff_E=1209.74	-5.5	5.048	2.393
SmCB_MMV1577467_uff_E=1209.74	-5.4	5.724	2.931
SmCB_MMV1577468_uff_E=180.65	-5.4	0	0
SmCB_MMV1577468_uff_E=180.65	-4.9	2.535	1.935
SmCB_MMV1577468_uff_E=180.65	-4.9	21.465	19.423
SmCB_MMV1577468_uff_E=180.65	-4.8	36.489	35.677
SmCB_MMV1577468_uff_E=180.65	-4.6	37.748	37.078
SmCB_MMV1577468_uff_E=180.65	-4.5	17.414	16.266
SmCB_MMV1577468_uff_E=180.65	-4.3	34.724	33.27
SmCB_MMV1577468_uff_E=180.65	-4.3	29.291	28.439
SmCB_MMV1577468_uff_E=180.65	-4.2	23.873	22.462
SmCB_MMV1577469_uff_E=409.09	-6.2	0	0
SmCB_MMV1577469_uff_E=409.09	-5.5	17.874	16.324
SmCB_MMV1577469_uff_E=409.09	-5.4	17.99	15.621
SmCB_MMV1577469_uff_E=409.09	-5.4	22.955	21.406
SmCB_MMV1577469_uff_E=409.09	-5.4	23.59	21.452
SmCB_MMV1577469_uff_E=409.09	-5.4	27.883	25.656
SmCB_MMV1577469_uff_E=409.09	-5.3	23.941	22.395
SmCB_MMV1577469_uff_E=409.09	-5.3	23.772	22.676
SmCB_MMV1577469_uff_E=409.09	-5.2	17.964	16.733
SmCB_MMV1577470_uff_E=597.04	-5.8	0	0
SmCB_MMV1577470_uff_E=597.04	-5.5	4.461	1.623
SmCB_MMV1577470_uff_E=597.04	-5.4	22.165	20.031
SmCB_MMV1577470_uff_E=597.04	-5.4	2.142	1.082
SmCB_MMV1577470_uff_E=597.04	-5.3	22.428	19.71
SmCB_MMV1577470_uff_E=597.04	-5.3	22.049	19.961
SmCB_MMV1577470_uff_E=597.04	-5.1	4.057	1.508
SmCB_MMV1577470_uff_E=597.04	-5.1	29.226	27.222
SmCB_MMV1577470_uff_E=597.04	-5.1	30.017	27.92
SmCB_MMV1577471_uff_E=416.17	-7.9	0	0
SmCB_MMV1577471_uff_E=416.17	-7.9	33.984	29.348
SmCB_MMV1577471_uff_E=416.17	-7.7	33.001	28.273
SmCB_MMV1577471_uff_E=416.17	-7.6	33.21	29.393
SmCB_MMV1577471_uff_E=416.17	-7.6	10.173	4.529
SmCB_MMV1577471_uff_E=416.17	-7.6	39.432	37.008
SmCB_MMV1577471_uff_E=416.17	-7.3	34.086	30.19
SmCB_MMV1577471_uff_E=416.17	-7.2	36.803	33.261
SmCB_MMV1577471_uff_E=416.17	-7.2	33.311	28.643
SmCB_MMV1577472_uff_E=314.64	-6	0	0
SmCB_MMV1577472_uff_E=314.64	-5.8	17.883	16.357
SmCB_MMV1577472_uff_E=314.64	-5.8	24.479	22.943
SmCB_MMV1577472_uff_E=314.64	-5.5	25.211	23.21
SmCB_MMV1577472_uff_E=314.64	-5.4	23.181	21.608
SmCB_MMV1577472_uff_E=314.64	-5.3	41.006	40.365
SmCB_MMV1577472_uff_E=314.64	-5.3	18.32	16.837
SmCB_MMV1577472_uff_E=314.64	-5.2	24.205	22.091
SmCB_MMV1577472_uff_E=314.64	-5.2	41.984	41.34
SmCB_MMV1577473_uff_E=956.83	-7.1	0	0
SmCB_MMV1577473_uff_E=956.83	-7	30.468	28.462
SmCB_MMV1577473_uff_E=956.83	-7	36.244	32.734
SmCB_MMV1577473_uff_E=956.83	-7	30.726	27.881
SmCB_MMV1577473_uff_E=956.83	-6.9	31.077	29.257
SmCB_MMV1577473_uff_E=956.83	-6.9	2.471	1.963
SmCB_MMV1577473_uff_E=956.83	-6.9	29.259	27.946
SmCB_MMV1577473_uff_E=956.83	-6.8	5.178	3.179
SmCB_MMV1577473_uff_E=956.83	-6.6	32.481	30.022
SmCB_MMV1577474_uff_E=428.91	-7.6	0	0
SmCB_MMV1577474_uff_E=428.91	-7.1	9.55	6.484
SmCB_MMV1577474_uff_E=428.91	-7	33.347	30.773
SmCB_MMV1577474_uff_E=428.91	-7	23.907	21.301
SmCB_MMV1577474_uff_E=428.91	-6.8	31.176	28.153
SmCB_MMV1577474_uff_E=428.91	-6.7	27.128	23.385
SmCB_MMV1577474_uff_E=428.91	-6.5	33.697	30.936
SmCB_MMV1577474_uff_E=428.91	-6.4	21.624	18.135
SmCB_MMV1577474_uff_E=428.91	-6.4	29.589	27.57
SmCB_MMV1577890_uff_E=571.32	-5.9	0	0
SmCB_MMV1577890_uff_E=571.32	-5.5	1.953	1.619
SmCB_MMV1577890_uff_E=571.32	-5.5	33.804	32.627
SmCB_MMV1577890_uff_E=571.32	-5.4	2.165	1.611
SmCB_MMV1577890_uff_E=571.32	-5.2	31.651	30.352
SmCB_MMV1577890_uff_E=571.32	-5.1	32.528	31.076
SmCB_MMV1577890_uff_E=571.32	-5	18.217	16.819
SmCB_MMV1577890_uff_E=571.32	-4.9	32.032	30.998
SmCB_MMV1577890_uff_E=571.32	-4.9	3.247	2.37
SmCB_MMV1579822_uff_E=1140.25	-8.2	0	0
SmCB_MMV1579822_uff_E=1140.25	-7.5	25.596	23.412
SmCB_MMV1579822_uff_E=1140.25	-7.5	27.585	26.552
SmCB_MMV1579822_uff_E=1140.25	-7.4	29.023	26.594
SmCB_MMV1579822_uff_E=1140.25	-7.3	18.789	16.432
SmCB_MMV1579822_uff_E=1140.25	-7.2	31.759	28.323
SmCB_MMV1579822_uff_E=1140.25	-7.2	17.852	15.346
SmCB_MMV1579822_uff_E=1140.25	-7	25.885	22.453
SmCB_MMV1579822_uff_E=1140.25	-7	26.336	22.862
SmCB_MMV1579936_uff_E=1724.10	-6.5	0	0
SmCB_MMV1579936_uff_E=1724.10	-6.4	32.389	28.363
SmCB_MMV1579936_uff_E=1724.10	-6.4	25.713	23.261
SmCB_MMV1579936_uff_E=1724.10	-6.4	19.881	16.059
SmCB_MMV1579936_uff_E=1724.10	-6.3	27.926	24.792
SmCB_MMV1579936_uff_E=1724.10	-6.1	27.231	24.874
SmCB_MMV1579936_uff_E=1724.10	-6.1	36.39	34.179
SmCB_MMV1579936_uff_E=1724.10	-6.1	12.371	9.816
SmCB_MMV1579936_uff_E=1724.10	-6.1	13.87	11.416
SmCB_MMV1592761_uff_E=553.67	-6.8	0	0
SmCB_MMV1592761_uff_E=553.67	-6.3	5.471	4.001
SmCB_MMV1592761_uff_E=553.67	-6.1	30.567	27.862
SmCB_MMV1592761_uff_E=553.67	-6.1	38.076	35.981
SmCB_MMV1592761_uff_E=553.67	-6	5.729	2.753
SmCB_MMV1592761_uff_E=553.67	-6	4.029	2.436
SmCB_MMV1592761_uff_E=553.67	-5.9	38.736	36.382
SmCB_MMV1592761_uff_E=553.67	-5.9	43.529	41.714
SmCB_MMV1592761_uff_E=553.67	-5.9	33.512	31.856
SmCB_MMV1593278_uff_E=196.24	-6.4	0	0
SmCB_MMV1593278_uff_E=196.24	-6	32.913	30.847
SmCB_MMV1593278_uff_E=196.24	-5.9	39.838	37.449
SmCB_MMV1593278_uff_E=196.24	-5.9	27.053	23.781
SmCB_MMV1593278_uff_E=196.24	-5.7	30.618	29.467
SmCB_MMV1593278_uff_E=196.24	-5.7	32.089	30.205
SmCB_MMV1593278_uff_E=196.24	-5.6	26.473	25.706
SmCB_MMV1593278_uff_E=196.24	-5.4	34.135	31.504
SmCB_MMV1593278_uff_E=196.24	-5.3	27.383	23.432
SmCB_MMV1633824_uff_E=275.80	-5.6	0	0
SmCB_MMV1633824_uff_E=275.80	-5.5	21.676	18.384
SmCB_MMV1633824_uff_E=275.80	-5.4	28.953	26.492
SmCB_MMV1633824_uff_E=275.80	-5.4	28.78	26.363
SmCB_MMV1633824_uff_E=275.80	-5.3	27.185	24.793
SmCB_MMV1633824_uff_E=275.80	-5.3	17.852	15.376
SmCB_MMV1633824_uff_E=275.80	-5.2	37.311	35.553
SmCB_MMV1633824_uff_E=275.80	-5.2	29.92	27.449
SmCB_MMV1633824_uff_E=275.80	-5.1	30.084	27.623
SmCB_MMV1633825_uff_E=467.71	-7.8	0	0
SmCB_MMV1633825_uff_E=467.71	-7.8	29.152	26.856
SmCB_MMV1633825_uff_E=467.71	-7.7	21.141	18.204
SmCB_MMV1633825_uff_E=467.71	-7.7	31.11	26.731
SmCB_MMV1633825_uff_E=467.71	-7.5	31.978	27.811
SmCB_MMV1633825_uff_E=467.71	-7.4	34.089	31.585
SmCB_MMV1633825_uff_E=467.71	-7.3	12.877	9.741
SmCB_MMV1633825_uff_E=467.71	-7.3	31.104	29.614
SmCB_MMV1633825_uff_E=467.71	-7.2	22.428	19.199
SmCB_MMV1633826_uff_E=1431.59	-5.7	0	0
SmCB_MMV1633826_uff_E=1431.59	-5.7	20.474	17.715
SmCB_MMV1633826_uff_E=1431.59	-5.3	32.461	31.447
SmCB_MMV1633826_uff_E=1431.59	-5.3	22.08	19.139
SmCB_MMV1633826_uff_E=1431.59	-5.1	2.482	1.13
SmCB_MMV1633826_uff_E=1431.59	-5.1	31.983	30.801
SmCB_MMV1633826_uff_E=1431.59	-5	30.407	29.076
SmCB_MMV1633826_uff_E=1431.59	-5	33.774	32.753
SmCB_MMV1633826_uff_E=1431.59	-4.9	33.42	31.454
SmCB_MMV1633827_uff_E=354.07	-4.6	0	0
SmCB_MMV1633827_uff_E=354.07	-4.4	2.524	1.77
SmCB_MMV1633827_uff_E=354.07	-4.3	3.248	1.589
SmCB_MMV1633827_uff_E=354.07	-4.3	3.618	0.972
SmCB_MMV1633827_uff_E=354.07	-4.3	3.509	2.284
SmCB_MMV1633827_uff_E=354.07	-4.3	32.296	30.813
SmCB_MMV1633827_uff_E=354.07	-4.1	2.842	1.752
SmCB_MMV1633827_uff_E=354.07	-4	29.1	27.998
SmCB_MMV1633827_uff_E=354.07	-4	2.762	1.669
SmCB_MMV1634079_uff_E=263.63	-4.9	0	0
SmCB_MMV1634079_uff_E=263.63	-4.6	2.144	1.863
SmCB_MMV1634079_uff_E=263.63	-4.5	22.547	19.559
SmCB_MMV1634079_uff_E=263.63	-4.5	2.522	1.779
SmCB_MMV1634079_uff_E=263.63	-4.5	37.248	36.239
SmCB_MMV1634079_uff_E=263.63	-4.4	37.197	36.067
SmCB_MMV1634079_uff_E=263.63	-4.4	33.503	32.011
SmCB_MMV1634079_uff_E=263.63	-4.3	34.474	32.784
SmCB_MMV1634079_uff_E=263.63	-4.3	23.06	19.815
SmCB_MMV1634080_uff_E=279.72	-6.6	0	0
SmCB_MMV1634080_uff_E=279.72	-6.6	30.452	27.474
SmCB_MMV1634080_uff_E=279.72	-6.4	34.363	32.444
SmCB_MMV1634080_uff_E=279.72	-6.3	9.818	2.489
SmCB_MMV1634080_uff_E=279.72	-6.3	30.231	28.131
SmCB_MMV1634080_uff_E=279.72	-6.3	2.247	1.85
SmCB_MMV1634080_uff_E=279.72	-6.2	23.843	21.574
SmCB_MMV1634080_uff_E=279.72	-6.2	29.18	26.575
SmCB_MMV1634080_uff_E=279.72	-6.1	19.021	17.326
SmCB_MMV1634081_uff_E=295.17	-6.4	0	0
SmCB_MMV1634081_uff_E=295.17	-6.2	30.643	28.846
SmCB_MMV1634081_uff_E=295.17	-6.1	30.251	28.761
SmCB_MMV1634081_uff_E=295.17	-6.1	29.864	28.1
SmCB_MMV1634081_uff_E=295.17	-6	19.735	16.134
SmCB_MMV1634081_uff_E=295.17	-6	30.341	28.775
SmCB_MMV1634081_uff_E=295.17	-5.8	16.664	15.142
SmCB_MMV1634081_uff_E=295.17	-5.8	30.283	28.772
SmCB_MMV1634081_uff_E=295.17	-5.7	17.885	14.668
SmCB_MMV1634082_uff_E=278.88	-5.2	0	0
SmCB_MMV1634082_uff_E=278.88	-5.2	3.073	1.746
SmCB_MMV1634082_uff_E=278.88	-5.2	4.788	1.982
SmCB_MMV1634082_uff_E=278.88	-5.1	3.578	1.048
SmCB_MMV1634082_uff_E=278.88	-5.1	25.168	22.782
SmCB_MMV1634082_uff_E=278.88	-5	5.249	2.608
SmCB_MMV1634082_uff_E=278.88	-5	22.71	20.546
SmCB_MMV1634082_uff_E=278.88	-5	2.791	1.859
SmCB_MMV1634082_uff_E=278.88	-4.9	23.42	20.995
SmCB_MMV1634083_uff_E=307.49	-4.3	0	0
SmCB_MMV1634083_uff_E=307.49	-4.2	24.48	24.273
SmCB_MMV1634083_uff_E=307.49	-4	3.054	2.296
SmCB_MMV1634083_uff_E=307.49	-4	25.976	25.133
SmCB_MMV1634083_uff_E=307.49	-4	37.183	36.459
SmCB_MMV1634083_uff_E=307.49	-3.9	4.405	3.398
SmCB_MMV1634083_uff_E=307.49	-3.9	17.159	15.94
SmCB_MMV1634083_uff_E=307.49	-3.8	36.583	35.851
SmCB_MMV1634083_uff_E=307.49	-3.8	28.459	28.069
SmCB_MMV1634506_uff_E=1687.82	-6.1	0	0
SmCB_MMV1634506_uff_E=1687.82	-5.4	5.342	2.943
SmCB_MMV1634506_uff_E=1687.82	-5.4	35.408	33.159
SmCB_MMV1634506_uff_E=1687.82	-5.2	6.118	2.714
SmCB_MMV1634506_uff_E=1687.82	-5.1	21.197	17.002
SmCB_MMV1634506_uff_E=1687.82	-5.1	26.264	22.445
SmCB_MMV1634506_uff_E=1687.82	-5.1	5.945	1.992
SmCB_MMV1634506_uff_E=1687.82	-5.1	6.405	2.639
SmCB_MMV1634506_uff_E=1687.82	-5.1	29.996	26.696
SmCB_MMV1634507_uff_E=1741.36	-6.1	0	0
SmCB_MMV1634507_uff_E=1741.36	-5.9	34.21	30.418
SmCB_MMV1634507_uff_E=1741.36	-5.9	6.638	3.843
SmCB_MMV1634507_uff_E=1741.36	-5.9	41.891	39.392
SmCB_MMV1634507_uff_E=1741.36	-5.9	15.305	12.997
SmCB_MMV1634507_uff_E=1741.36	-5.8	9.636	6.448
SmCB_MMV1634507_uff_E=1741.36	-5.8	39.445	36.775
SmCB_MMV1634507_uff_E=1741.36	-5.7	30.393	27.629
SmCB_MMV1634507_uff_E=1741.36	-5.7	6.404	3.553
SmCB_MMV1704710_uff_E=1036.85	-7.1	0	0
SmCB_MMV1704710_uff_E=1036.85	-7	29.969	26.639
SmCB_MMV1704710_uff_E=1036.85	-6.9	3.946	1.851
SmCB_MMV1704710_uff_E=1036.85	-6.8	38.196	35.664
SmCB_MMV1704710_uff_E=1036.85	-6.8	36.194	34.273
SmCB_MMV1704710_uff_E=1036.85	-6.6	2.019	1.249
SmCB_MMV1704710_uff_E=1036.85	-6.6	22.135	17.591
SmCB_MMV1704710_uff_E=1036.85	-6.5	19.697	14.946
SmCB_MMV1704710_uff_E=1036.85	-6.5	28.249	25.117
SmCB_MMV1726212_uff_E=316.11	-5.8	0	0
SmCB_MMV1726212_uff_E=316.11	-5.8	3.394	1.677
SmCB_MMV1726212_uff_E=316.11	-5.7	4.72	2.239
SmCB_MMV1726212_uff_E=316.11	-5.6	4.964	2.229
SmCB_MMV1726212_uff_E=316.11	-5.5	24.115	22.558
SmCB_MMV1726212_uff_E=316.11	-5.5	4.091	1.867
SmCB_MMV1726212_uff_E=316.11	-5.4	23.652	22.105
SmCB_MMV1726212_uff_E=316.11	-5.4	25.613	24.023
SmCB_MMV1726212_uff_E=316.11	-5.3	27.273	25.144
SmCB_MMV1752548_uff_E=465.61	-6.2	0	0
SmCB_MMV1752548_uff_E=465.61	-6.1	34.136	33.325
SmCB_MMV1752548_uff_E=465.61	-6.1	31.689	29.318
SmCB_MMV1752548_uff_E=465.61	-5.9	25.476	22.399
SmCB_MMV1752548_uff_E=465.61	-5.9	32.288	30.133
SmCB_MMV1752548_uff_E=465.61	-5.8	32.67	30.298
SmCB_MMV1752548_uff_E=465.61	-5.6	28.491	26.794
SmCB_MMV1752548_uff_E=465.61	-5.6	16.771	14.558
SmCB_MMV1752548_uff_E=465.61	-5.6	7.344	2.894
SmCB_MMV1760745_uff_E=474.14	-6.9	0	0
SmCB_MMV1760745_uff_E=474.14	-6.8	15.92	13.529
SmCB_MMV1760745_uff_E=474.14	-6.7	33.596	31.989
SmCB_MMV1760745_uff_E=474.14	-6.3	36.383	34.052
SmCB_MMV1760745_uff_E=474.14	-6.3	46.534	44.442
SmCB_MMV1760745_uff_E=474.14	-6.2	44.76	42.419
SmCB_MMV1760745_uff_E=474.14	-6.1	31.363	27.68
SmCB_MMV1760745_uff_E=474.14	-6.1	29.804	24.792
SmCB_MMV1760745_uff_E=474.14	-6.1	16.113	12.913
SmCB_MMV1791425_uff_E=354.00	-6.4	0	0
SmCB_MMV1791425_uff_E=354.00	-6.3	22.643	18.386
SmCB_MMV1791425_uff_E=354.00	-6.2	22.49	18.222
SmCB_MMV1791425_uff_E=354.00	-6.2	2.245	1.699
SmCB_MMV1791425_uff_E=354.00	-6	25.057	22.24
SmCB_MMV1791425_uff_E=354.00	-6	27.905	23.595
SmCB_MMV1791425_uff_E=354.00	-5.9	38.282	36.241
SmCB_MMV1791425_uff_E=354.00	-5.8	38.203	36.171
SmCB_MMV1791425_uff_E=354.00	-5.8	13.362	11.807
SmCB_MMV1793194_uff_E=160.90	-4.3	0	0
SmCB_MMV1793194_uff_E=160.90	-4.3	25.79	25.294
SmCB_MMV1793194_uff_E=160.90	-4.1	16.756	16.132
SmCB_MMV1793194_uff_E=160.90	-4.1	17.296	16.54
SmCB_MMV1793194_uff_E=160.90	-4.1	40.176	39.515
SmCB_MMV1793194_uff_E=160.90	-4	26.149	25.477
SmCB_MMV1793194_uff_E=160.90	-4	15.652	14.686
SmCB_MMV1793194_uff_E=160.90	-4	16.023	15.496
SmCB_MMV1793194_uff_E=160.90	-4	16.146	15.434
SmCB_MMV1794204_uff_E=903.34	-7.1	0	0
SmCB_MMV1794204_uff_E=903.34	-6.7	29.824	26.988
SmCB_MMV1794204_uff_E=903.34	-6.5	29.67	27.157
SmCB_MMV1794204_uff_E=903.34	-6.4	27.568	25.134
SmCB_MMV1794204_uff_E=903.34	-6.4	39.856	38.272
SmCB_MMV1794204_uff_E=903.34	-6.3	29.479	27.931
SmCB_MMV1794204_uff_E=903.34	-6	17.759	15.894
SmCB_MMV1794204_uff_E=903.34	-5.9	35.983	34.342
SmCB_MMV1794204_uff_E=903.34	-5.9	30.381	28.054
SmCB_MMV1794205_uff_E=460.24	-7.2	0	0
SmCB_MMV1794205_uff_E=460.24	-7	19.359	14.018
SmCB_MMV1794205_uff_E=460.24	-6.7	6.846	4.151
SmCB_MMV1794205_uff_E=460.24	-6.7	11.638	4.885
SmCB_MMV1794205_uff_E=460.24	-6.6	28.978	27.674
SmCB_MMV1794205_uff_E=460.24	-6.6	35.883	34.108
SmCB_MMV1794205_uff_E=460.24	-6.6	2.835	2.226
SmCB_MMV1794205_uff_E=460.24	-6.5	35.715	34.463
SmCB_MMV1794205_uff_E=460.24	-6.4	32.351	29.578
SmCB_MMV1794206_uff_E=204.22	-6.3	0	0
SmCB_MMV1794206_uff_E=204.22	-6.1	12.441	5.764
SmCB_MMV1794206_uff_E=204.22	-6.1	24.786	22.82
SmCB_MMV1794206_uff_E=204.22	-6	25.825	23.401
SmCB_MMV1794206_uff_E=204.22	-6	3.915	3.525
SmCB_MMV1794206_uff_E=204.22	-5.9	23.805	20.439
SmCB_MMV1794206_uff_E=204.22	-5.8	32.671	31.38
SmCB_MMV1794206_uff_E=204.22	-5.8	27.81	23.16
SmCB_MMV1794206_uff_E=204.22	-5.8	27.631	26.104
SmCB_MMV1794207_uff_E=586.51	-6.8	0	0
SmCB_MMV1794207_uff_E=586.51	-6.8	2.067	0.113
SmCB_MMV1794207_uff_E=586.51	-6.3	22.668	20.784
SmCB_MMV1794207_uff_E=586.51	-6.2	22.388	20.48
SmCB_MMV1794207_uff_E=586.51	-6	17.621	15.614
SmCB_MMV1794207_uff_E=586.51	-6	22.392	20.528
SmCB_MMV1794207_uff_E=586.51	-6	22.464	20.641
SmCB_MMV1794207_uff_E=586.51	-5.9	7.535	5.474
SmCB_MMV1794207_uff_E=586.51	-5.9	18.338	16.043
SmCB_MMV1794209_uff_E=576.21	-6.4	0	0
SmCB_MMV1794209_uff_E=576.21	-5.9	5.334	1.201
SmCB_MMV1794209_uff_E=576.21	-5.9	23.461	20.314
SmCB_MMV1794209_uff_E=576.21	-5.8	3.939	2.29
SmCB_MMV1794209_uff_E=576.21	-5.7	27.027	24.767
SmCB_MMV1794209_uff_E=576.21	-5.7	21.412	18.843
SmCB_MMV1794209_uff_E=576.21	-5.6	38.284	36.795
SmCB_MMV1794209_uff_E=576.21	-5.6	14.796	13.141
SmCB_MMV1794209_uff_E=576.21	-5.6	24.496	20.946
SmCB_MMV1794210_uff_E=748.47	-8.4	0	0
SmCB_MMV1794210_uff_E=748.47	-8.3	25.853	19.569
SmCB_MMV1794210_uff_E=748.47	-8.1	39.634	36.474
SmCB_MMV1794210_uff_E=748.47	-8	30.357	23.591
SmCB_MMV1794210_uff_E=748.47	-7.8	32.652	27.198
SmCB_MMV1794210_uff_E=748.47	-7.7	39.24	35.865
SmCB_MMV1794210_uff_E=748.47	-7.6	13.779	4.737
SmCB_MMV1794210_uff_E=748.47	-7.6	38.722	35.302
SmCB_MMV1794210_uff_E=748.47	-7.5	37.251	31.742
SmCB_MMV1794211_uff_E=692.81	-6.1	0	0
SmCB_MMV1794211_uff_E=692.81	-6.1	2.163	0.706
SmCB_MMV1794211_uff_E=692.81	-6.1	26.111	21.292
SmCB_MMV1794211_uff_E=692.81	-6.1	28.035	24.807
SmCB_MMV1794211_uff_E=692.81	-6	7.095	2.508
SmCB_MMV1794211_uff_E=692.81	-5.9	27.492	24.539
SmCB_MMV1794211_uff_E=692.81	-5.8	38.767	35.362
SmCB_MMV1794211_uff_E=692.81	-5.8	5.094	2.638
SmCB_MMV1794211_uff_E=692.81	-5.7	27.627	24.477
SmCB_MMV1794212_uff_E=945.90	-7.2	0	0
SmCB_MMV1794212_uff_E=945.90	-6.9	5.401	2.994
SmCB_MMV1794212_uff_E=945.90	-6.4	32.343	29.695
SmCB_MMV1794212_uff_E=945.90	-6.4	22.703	19.624
SmCB_MMV1794212_uff_E=945.90	-6.3	32.471	29.85
SmCB_MMV1794212_uff_E=945.90	-6.3	32.535	29.721
SmCB_MMV1794212_uff_E=945.90	-6.3	23.606	21.391
SmCB_MMV1794212_uff_E=945.90	-6.2	20.566	17.726
SmCB_MMV1794212_uff_E=945.90	-6.2	35.226	33.034
SmCB_MMV1794213_uff_E=741.18	-6.7	0	0
SmCB_MMV1794213_uff_E=741.18	-5.9	6.56	2.928
SmCB_MMV1794213_uff_E=741.18	-5.9	32.322	30.206
SmCB_MMV1794213_uff_E=741.18	-5.8	2.424	2.037
SmCB_MMV1794213_uff_E=741.18	-5.7	38.166	34.787
SmCB_MMV1794213_uff_E=741.18	-5.7	34.261	31.093
SmCB_MMV1794213_uff_E=741.18	-5.7	28.046	24.099
SmCB_MMV1794213_uff_E=741.18	-5.7	33.87	30.509
SmCB_MMV1794213_uff_E=741.18	-5.6	35.978	33.814
SmCB_MMV1794214_uff_E=745.16	-6.7	0	0
SmCB_MMV1794214_uff_E=745.16	-6.6	15.7	13.151
SmCB_MMV1794214_uff_E=745.16	-6.6	20.984	17.758
SmCB_MMV1794214_uff_E=745.16	-6.5	34.215	31.158
SmCB_MMV1794214_uff_E=745.16	-6.5	40.13	38.554
SmCB_MMV1794214_uff_E=745.16	-6.4	33.194	30.504
SmCB_MMV1794214_uff_E=745.16	-6.3	26.198	22.338
SmCB_MMV1794214_uff_E=745.16	-6.1	38.215	36.422
SmCB_MMV1794214_uff_E=745.16	-6.1	30.936	29.299
SmCB_MMV1794215_uff_E=679.49	-6.6	0	0
SmCB_MMV1794215_uff_E=679.49	-6.3	1.952	0.655
SmCB_MMV1794215_uff_E=679.49	-6.3	2.618	2.27
SmCB_MMV1794215_uff_E=679.49	-6	5.965	4.402
SmCB_MMV1794215_uff_E=679.49	-5.9	3.475	2.776
SmCB_MMV1794215_uff_E=679.49	-5.9	7.897	3.175
SmCB_MMV1794215_uff_E=679.49	-5.8	7.069	4.552
SmCB_MMV1794215_uff_E=679.49	-5.7	25.612	21.208
SmCB_MMV1794215_uff_E=679.49	-5.6	25.079	19.729
SmCB_MMV1794216_uff_E=208.25	-5.6	0	0
SmCB_MMV1794216_uff_E=208.25	-5.5	21.915	17.789
SmCB_MMV1794216_uff_E=208.25	-5.4	27.996	26.411
SmCB_MMV1794216_uff_E=208.25	-5.3	35.102	33.562
SmCB_MMV1794216_uff_E=208.25	-5.3	37.642	35.792
SmCB_MMV1794216_uff_E=208.25	-5.3	34.429	32.932
SmCB_MMV1794216_uff_E=208.25	-5.2	40.064	37.546
SmCB_MMV1794216_uff_E=208.25	-5.1	34.193	32.752
SmCB_MMV1794216_uff_E=208.25	-5.1	34.613	33.38
SmCB_MMV1795508_uff_E=936.51	-7.7	0	0
SmCB_MMV1795508_uff_E=936.51	-7.2	2.255	1.753
SmCB_MMV1795508_uff_E=936.51	-7	20.677	17.164
SmCB_MMV1795508_uff_E=936.51	-6.9	12.212	8.057
SmCB_MMV1795508_uff_E=936.51	-6.8	29.32	26.794
SmCB_MMV1795508_uff_E=936.51	-6.8	8.541	5.861
SmCB_MMV1795508_uff_E=936.51	-6.8	33.895	30.972
SmCB_MMV1795508_uff_E=936.51	-6.8	30.09	27.267
SmCB_MMV1795508_uff_E=936.51	-6.7	20.627	15.674
SmCB_MMV1795510_uff_E=1033.68	-7.3	0	0
SmCB_MMV1795510_uff_E=1033.68	-6.9	32.365	30.128
SmCB_MMV1795510_uff_E=1033.68	-6.7	28.69	26.779
SmCB_MMV1795510_uff_E=1033.68	-6.6	31.479	27.387
SmCB_MMV1795510_uff_E=1033.68	-6.6	30.019	28.001
SmCB_MMV1795510_uff_E=1033.68	-6.6	29.558	28.337
SmCB_MMV1795510_uff_E=1033.68	-6.6	31.038	28.425
SmCB_MMV1795510_uff_E=1033.68	-6.6	27.005	25.066
SmCB_MMV1795510_uff_E=1033.68	-6.6	10.901	4.382
SmCB_MMV1795555_uff_E=827.09	-7.3	0	0
SmCB_MMV1795555_uff_E=827.09	-6.7	32.677	30.046
SmCB_MMV1795555_uff_E=827.09	-6.7	28.162	23.583
SmCB_MMV1795555_uff_E=827.09	-6.7	15.744	10.85
SmCB_MMV1795555_uff_E=827.09	-6.6	21.712	18.509
SmCB_MMV1795555_uff_E=827.09	-6.6	35.36	31.1
SmCB_MMV1795555_uff_E=827.09	-6.5	25.453	21.484
SmCB_MMV1795555_uff_E=827.09	-6.5	36.844	34.287
SmCB_MMV1795555_uff_E=827.09	-6.4	35.294	30.866
SmCB_MMV1795557_uff_E=502.93	-6.3	0	0
SmCB_MMV1795557_uff_E=502.93	-6.1	29.381	25.589
SmCB_MMV1795557_uff_E=502.93	-6	35.456	33.169
SmCB_MMV1795557_uff_E=502.93	-6	33.644	30.878
SmCB_MMV1795557_uff_E=502.93	-6	8.299	3.95
SmCB_MMV1795557_uff_E=502.93	-5.9	41.126	38.565
SmCB_MMV1795557_uff_E=502.93	-5.9	29.452	26.742
SmCB_MMV1795557_uff_E=502.93	-5.9	30.899	29.627
SmCB_MMV1795557_uff_E=502.93	-5.8	38.003	34.647
SmCB_MMV1796046_uff_E=1079.16	-6.5	0	0
SmCB_MMV1796046_uff_E=1079.16	-6.4	33.475	29.802
SmCB_MMV1796046_uff_E=1079.16	-6.2	36.653	32.341
SmCB_MMV1796046_uff_E=1079.16	-6.1	24.63	21.593
SmCB_MMV1796046_uff_E=1079.16	-6	32.044	28.671
SmCB_MMV1796046_uff_E=1079.16	-6	29.733	25.424
SmCB_MMV1796046_uff_E=1079.16	-6	41.521	37.646
SmCB_MMV1796046_uff_E=1079.16	-5.9	41.424	38.092
SmCB_MMV1796046_uff_E=1079.16	-5.9	35.917	31.384
SmCB_MMV1796254_uff_E=329.62	-5.4	0	0
SmCB_MMV1796254_uff_E=329.62	-5	28.265	26.23
SmCB_MMV1796254_uff_E=329.62	-5	37.015	35.066
SmCB_MMV1796254_uff_E=329.62	-5	23.69	20.718
SmCB_MMV1796254_uff_E=329.62	-5	23.755	20.719
SmCB_MMV1796254_uff_E=329.62	-4.9	27.707	25.585
SmCB_MMV1796254_uff_E=329.62	-4.9	28.406	26.722
SmCB_MMV1796254_uff_E=329.62	-4.8	28.219	26.237
SmCB_MMV1796254_uff_E=329.62	-4.8	23.024	20.915
SmCB_MMV1797658_uff_E=1666.94	-6.8	0	0
SmCB_MMV1797658_uff_E=1666.94	-6.6	21.09	16.17
SmCB_MMV1797658_uff_E=1666.94	-6.6	31.523	29.399
SmCB_MMV1797658_uff_E=1666.94	-6.6	37.197	34.983
SmCB_MMV1797658_uff_E=1666.94	-6.6	36.787	34.94
SmCB_MMV1797658_uff_E=1666.94	-6.4	21.458	16.232
SmCB_MMV1797658_uff_E=1666.94	-6.3	33.104	29.893
SmCB_MMV1797658_uff_E=1666.94	-6.3	34.218	32.041
SmCB_MMV1797658_uff_E=1666.94	-6.3	24.325	20.084
SmCB_MMV1798946_uff_E=362.88	-7.3	0	0
SmCB_MMV1798946_uff_E=362.88	-7.3	3.011	2.227
SmCB_MMV1798946_uff_E=362.88	-7	2.056	1.341
SmCB_MMV1798946_uff_E=362.88	-6.9	31.838	28.85
SmCB_MMV1798946_uff_E=362.88	-6.9	18.877	14.815
SmCB_MMV1798946_uff_E=362.88	-6.8	37.548	36.236
SmCB_MMV1798946_uff_E=362.88	-6.8	33.181	30.028
SmCB_MMV1798946_uff_E=362.88	-6.6	33.157	29.908
SmCB_MMV1798946_uff_E=362.88	-6.5	37.573	35.8
SmCB_MMV1804275_uff_E=742.67	-6.5	0	0
SmCB_MMV1804275_uff_E=742.67	-6.4	36.772	33.91
SmCB_MMV1804275_uff_E=742.67	-6.4	4.154	2.631
SmCB_MMV1804275_uff_E=742.67	-6.2	10.373	5.318
SmCB_MMV1804275_uff_E=742.67	-6.1	32.843	29.187
SmCB_MMV1804275_uff_E=742.67	-6.1	37.206	35.742
SmCB_MMV1804275_uff_E=742.67	-6.1	8.99	3.595
SmCB_MMV1804275_uff_E=742.67	-6	9.138	3.168
SmCB_MMV1804275_uff_E=742.67	-6	20.858	16.791
SmCB_MMV1804559_uff_E=912.28	-8.3	0	0
SmCB_MMV1804559_uff_E=912.28	-8.1	36.204	33.153
SmCB_MMV1804559_uff_E=912.28	-8.1	3.575	2.758
SmCB_MMV1804559_uff_E=912.28	-7.8	19.559	15.538
SmCB_MMV1804559_uff_E=912.28	-7.7	42.594	39.3
SmCB_MMV1804559_uff_E=912.28	-7.7	32.302	26.432
SmCB_MMV1804559_uff_E=912.28	-7.6	19.054	15.771
SmCB_MMV1804559_uff_E=912.28	-7.5	36.127	31.009
SmCB_MMV1804559_uff_E=912.28	-7.5	41.02	38.008
SmCB_MMV1805007_uff_E=763.52	-7.6	0	0
SmCB_MMV1805007_uff_E=763.52	-7.3	7.172	2.501
SmCB_MMV1805007_uff_E=763.52	-7.3	1.938	1.256
SmCB_MMV1805007_uff_E=763.52	-7.3	7.677	2.703
SmCB_MMV1805007_uff_E=763.52	-7.2	24.618	18.411
SmCB_MMV1805007_uff_E=763.52	-7.1	33.039	30.293
SmCB_MMV1805007_uff_E=763.52	-7	2.609	1.495
SmCB_MMV1805007_uff_E=763.52	-7	31.101	29.003
SmCB_MMV1805007_uff_E=763.52	-6.6	27.765	25.697
SmCB_MMV1808809_uff_E=749.85	-7.3	0	0
SmCB_MMV1808809_uff_E=749.85	-7.1	26.56	23.77
SmCB_MMV1808809_uff_E=749.85	-7.1	34.841	31.72
SmCB_MMV1808809_uff_E=749.85	-7.1	24.753	22.571
SmCB_MMV1808809_uff_E=749.85	-7	27.34	22.267
SmCB_MMV1808809_uff_E=749.85	-6.9	43.041	41.563
SmCB_MMV1808809_uff_E=749.85	-6.8	37.974	36.314
SmCB_MMV1808809_uff_E=749.85	-6.8	38.107	36.595
SmCB_MMV1808809_uff_E=749.85	-6.8	18.092	16.65
SmCB_MMV1828026_uff_E=1922.95	-8.2	0	0
SmCB_MMV1828026_uff_E=1922.95	-7.7	28.688	24.628
SmCB_MMV1828026_uff_E=1922.95	-7.7	25.495	21.817
SmCB_MMV1828026_uff_E=1922.95	-7.5	2.548	2.17
SmCB_MMV1828026_uff_E=1922.95	-7.4	3.059	2.703
SmCB_MMV1828026_uff_E=1922.95	-7.3	27.224	22.167
SmCB_MMV1828026_uff_E=1922.95	-7.3	29.868	27.685
SmCB_MMV1828026_uff_E=1922.95	-7.2	29.937	28.375
SmCB_MMV1828026_uff_E=1922.95	-7.1	30.128	25.528
SmCB_MMV1828056_uff_E=384.45	-6.8	0	0
SmCB_MMV1828056_uff_E=384.45	-6.8	7.607	2.622
SmCB_MMV1828056_uff_E=384.45	-6.6	7.638	2.739
SmCB_MMV1828056_uff_E=384.45	-6.4	7.773	2.752
SmCB_MMV1828056_uff_E=384.45	-6.3	37.116	35.606
SmCB_MMV1828056_uff_E=384.45	-6.3	34.207	31.595
SmCB_MMV1828056_uff_E=384.45	-6.2	2.092	1.422
SmCB_MMV1828056_uff_E=384.45	-6.2	24.367	22.217
SmCB_MMV1828056_uff_E=384.45	-6.2	32.57	30.928
SmCB_MMV1828058_uff_E=639.85	-7.7	0	0
SmCB_MMV1828058_uff_E=639.85	-7.7	20.47	16.523
SmCB_MMV1828058_uff_E=639.85	-7.3	8.401	3.056
SmCB_MMV1828058_uff_E=639.85	-7.3	38.991	36.603
SmCB_MMV1828058_uff_E=639.85	-7.3	31.496	28.162
SmCB_MMV1828058_uff_E=639.85	-7.2	29.289	24.117
SmCB_MMV1828058_uff_E=639.85	-7.2	29.817	24.39
SmCB_MMV1828058_uff_E=639.85	-7.2	33.232	31.647
SmCB_MMV1828058_uff_E=639.85	-7	16.982	12.715
SmCB_MMV1828705_uff_E=462.17	-6.6	0	0
SmCB_MMV1828705_uff_E=462.17	-6.4	22.569	18.785
SmCB_MMV1828705_uff_E=462.17	-6.3	33.297	31.712
SmCB_MMV1828705_uff_E=462.17	-6.2	36.805	35.136
SmCB_MMV1828705_uff_E=462.17	-6.2	29.052	26.346
SmCB_MMV1828705_uff_E=462.17	-6.1	34.144	32.595
SmCB_MMV1828705_uff_E=462.17	-6.1	22.722	20.024
SmCB_MMV1828705_uff_E=462.17	-6	37.233	34.153
SmCB_MMV1828705_uff_E=462.17	-5.9	18.327	16.001
SmCB_MMV1828728_uff_E=1998.15	-6.7	0	0
SmCB_MMV1828728_uff_E=1998.15	-6.4	6.996	3.013
SmCB_MMV1828728_uff_E=1998.15	-6.3	38.467	35.662
SmCB_MMV1828728_uff_E=1998.15	-6.1	23.835	20.809
SmCB_MMV1828728_uff_E=1998.15	-6.1	21.313	18.245
SmCB_MMV1828728_uff_E=1998.15	-5.9	37.628	35.319
SmCB_MMV1828728_uff_E=1998.15	-5.9	30.457	27.512
SmCB_MMV1828728_uff_E=1998.15	-5.9	32.088	28.996
SmCB_MMV1828728_uff_E=1998.15	-5.8	31.705	29.619
SmCB_MMV1828766_uff_E=373.64	-6.6	0	0
SmCB_MMV1828766_uff_E=373.64	-6.5	37.664	35.86
SmCB_MMV1828766_uff_E=373.64	-6.5	7.916	3.033
SmCB_MMV1828766_uff_E=373.64	-6.5	33.46	31.619
SmCB_MMV1828766_uff_E=373.64	-6.4	2.948	2.311
SmCB_MMV1828766_uff_E=373.64	-6.4	26.533	21.586
SmCB_MMV1828766_uff_E=373.64	-6.3	39.012	37.467
SmCB_MMV1828766_uff_E=373.64	-6.2	37.111	35.633
SmCB_MMV1828766_uff_E=373.64	-6.1	33.92	31.668
SmCB_MMV1828776_uff_E=2928.71	-6.9	0	0
SmCB_MMV1828776_uff_E=2928.71	-6.7	27.474	24.046
SmCB_MMV1828776_uff_E=2928.71	-6.6	40.563	38.016
SmCB_MMV1828776_uff_E=2928.71	-6.3	32.783	29.902
SmCB_MMV1828776_uff_E=2928.71	-6.3	25.603	21.035
SmCB_MMV1828776_uff_E=2928.71	-6.2	36.895	33.98
SmCB_MMV1828776_uff_E=2928.71	-6.2	41.86	38.023
SmCB_MMV1828776_uff_E=2928.71	-6.2	25.004	20.738
SmCB_MMV1828776_uff_E=2928.71	-6	8.404	3.168
SmCB_MMV1828810_uff_E=370.67	-7	0	0
SmCB_MMV1828810_uff_E=370.67	-6.6	3.229	2.417
SmCB_MMV1828810_uff_E=370.67	-6.5	22.821	18.908
SmCB_MMV1828810_uff_E=370.67	-6.5	2	1.487
SmCB_MMV1828810_uff_E=370.67	-6.4	31.012	30.032
SmCB_MMV1828810_uff_E=370.67	-6.4	36.788	34.949
SmCB_MMV1828810_uff_E=370.67	-6.4	34.11	31.035
SmCB_MMV1828810_uff_E=370.67	-6.3	24.439	20.656
SmCB_MMV1828810_uff_E=370.67	-6.3	31.427	29.467
SmCB_MMV1828814_uff_E=633.35	-7.8	0	0
SmCB_MMV1828814_uff_E=633.35	-7.4	32.518	30.153
SmCB_MMV1828814_uff_E=633.35	-7.2	29.978	26.696
SmCB_MMV1828814_uff_E=633.35	-6.9	32.191	30.146
SmCB_MMV1828814_uff_E=633.35	-6.7	32.605	30.389
SmCB_MMV1828814_uff_E=633.35	-6.7	36.145	34.996
SmCB_MMV1828814_uff_E=633.35	-6.7	36.948	33.735
SmCB_MMV1828814_uff_E=633.35	-6.6	34.135	31.297
SmCB_MMV1828814_uff_E=633.35	-6.5	27.836	25.961
SmCB_MMV1828816_uff_E=427.79	-6.3	0	0
SmCB_MMV1828816_uff_E=427.79	-6.2	37.887	35.527
SmCB_MMV1828816_uff_E=427.79	-6.2	37.147	34.818
SmCB_MMV1828816_uff_E=427.79	-6.2	32.996	30.732
SmCB_MMV1828816_uff_E=427.79	-6.1	32.84	31.454
SmCB_MMV1828816_uff_E=427.79	-6.1	21.494	20.097
SmCB_MMV1828816_uff_E=427.79	-6	24.598	22.368
SmCB_MMV1828816_uff_E=427.79	-6	23.032	21.539
SmCB_MMV1828816_uff_E=427.79	-6	19.348	16.523
SmCB_MMV1828832_uff_E=890.66	-7.3	0	0
SmCB_MMV1828832_uff_E=890.66	-6.7	23.731	19.778
SmCB_MMV1828832_uff_E=890.66	-6.7	26.684	25.383
SmCB_MMV1828832_uff_E=890.66	-6.5	36.98	34.284
SmCB_MMV1828832_uff_E=890.66	-6.5	2.364	1.694
SmCB_MMV1828832_uff_E=890.66	-6.5	31.661	29.305
SmCB_MMV1828832_uff_E=890.66	-6.4	9.915	6.539
SmCB_MMV1828832_uff_E=890.66	-6.4	22.783	19.309
SmCB_MMV1828832_uff_E=890.66	-6.4	29.017	27.145
SmCB_MMV1828843_uff_E=407.15	-6.5	0	0
SmCB_MMV1828843_uff_E=407.15	-6.4	23.603	19.929
SmCB_MMV1828843_uff_E=407.15	-6.4	24.527	20.023
SmCB_MMV1828843_uff_E=407.15	-6.4	27.14	25.05
SmCB_MMV1828843_uff_E=407.15	-6.3	26.099	21.638
SmCB_MMV1828843_uff_E=407.15	-6.2	19.391	18.146
SmCB_MMV1828843_uff_E=407.15	-6.1	35.777	32.813
SmCB_MMV1828843_uff_E=407.15	-6.1	3.302	2.074
SmCB_MMV1828843_uff_E=407.15	-6.1	28.158	26.287
SmCB_MMV1828855_uff_E=613.75	-7	0	0
SmCB_MMV1828855_uff_E=613.75	-6.7	2.974	1.979
SmCB_MMV1828855_uff_E=613.75	-6.6	24.702	21.363
SmCB_MMV1828855_uff_E=613.75	-6.5	29.485	25.79
SmCB_MMV1828855_uff_E=613.75	-6.5	18.06	14.344
SmCB_MMV1828855_uff_E=613.75	-6.5	29.117	25.631
SmCB_MMV1828855_uff_E=613.75	-6.5	25.093	20.992
SmCB_MMV1828855_uff_E=613.75	-6.4	38.72	35.392
SmCB_MMV1828855_uff_E=613.75	-6.4	28.264	24.706
SmCB_MMV1828860_uff_E=400.49	-7.4	0	0
SmCB_MMV1828860_uff_E=400.49	-6.8	8.641	4.419
SmCB_MMV1828860_uff_E=400.49	-6.8	9.854	4.615
SmCB_MMV1828860_uff_E=400.49	-6.8	11.018	4.961
SmCB_MMV1828860_uff_E=400.49	-6.8	25.729	20.243
SmCB_MMV1828860_uff_E=400.49	-6.8	2.087	1.187
SmCB_MMV1828860_uff_E=400.49	-6.8	24.857	22.871
SmCB_MMV1828860_uff_E=400.49	-6.8	3.147	2.305
SmCB_MMV1828860_uff_E=400.49	-6.7	24.715	22.871
SmCB_MMV1829088_uff_E=498.36	-7.5	0	0
SmCB_MMV1829088_uff_E=498.36	-7.3	9.834	2.832
SmCB_MMV1829088_uff_E=498.36	-7.2	2.334	1.485
SmCB_MMV1829088_uff_E=498.36	-6.9	31.597	29.433
SmCB_MMV1829088_uff_E=498.36	-6.8	9.994	2.914
SmCB_MMV1829088_uff_E=498.36	-6.8	22.2	21.073
SmCB_MMV1829088_uff_E=498.36	-6.7	11.7	4.903
SmCB_MMV1829088_uff_E=498.36	-6.6	2.715	1.74
SmCB_MMV1829088_uff_E=498.36	-6.6	27.131	21.64
SmCB_MMV1829111_uff_E=659.17	-7.6	0	0
SmCB_MMV1829111_uff_E=659.17	-7.4	27.171	25.685
SmCB_MMV1829111_uff_E=659.17	-7.3	35.433	33.13
SmCB_MMV1829111_uff_E=659.17	-7.2	26.405	24.8
SmCB_MMV1829111_uff_E=659.17	-6.9	17.499	15.596
SmCB_MMV1829111_uff_E=659.17	-6.9	24.312	22.278
SmCB_MMV1829111_uff_E=659.17	-6.8	10.873	7.485
SmCB_MMV1829111_uff_E=659.17	-6.7	38.908	37.477
SmCB_MMV1829111_uff_E=659.17	-6.6	46.213	42.196
SmCB_MMV1829114_uff_E=420.08	-6.8	0	0
SmCB_MMV1829114_uff_E=420.08	-6.7	7.729	2.518
SmCB_MMV1829114_uff_E=420.08	-6.4	7.734	2.61
SmCB_MMV1829114_uff_E=420.08	-6.3	30.813	28.027
SmCB_MMV1829114_uff_E=420.08	-6.2	37.689	35.86
SmCB_MMV1829114_uff_E=420.08	-6.2	26.07	21.199
SmCB_MMV1829114_uff_E=420.08	-6.2	34.391	31.655
SmCB_MMV1829114_uff_E=420.08	-6.1	24.896	20.128
SmCB_MMV1829114_uff_E=420.08	-6.1	37.304	35.633
SmCB_MMV1829150_uff_E=767.58	-7.4	0	0
SmCB_MMV1829150_uff_E=767.58	-7.2	2.018	1.327
SmCB_MMV1829150_uff_E=767.58	-7	7.188	2.895
SmCB_MMV1829150_uff_E=767.58	-6.9	34.681	30.739
SmCB_MMV1829150_uff_E=767.58	-6.8	2.263	1.683
SmCB_MMV1829150_uff_E=767.58	-6.6	6.764	2.264
SmCB_MMV1829150_uff_E=767.58	-6.6	7.08	2.612
SmCB_MMV1829150_uff_E=767.58	-6.5	14.994	11.729
SmCB_MMV1829150_uff_E=767.58	-6.5	30.337	27.417
SmCB_MMV1829290_uff_E=606.69	-8.2	0	0
SmCB_MMV1829290_uff_E=606.69	-7.8	2.694	2.066
SmCB_MMV1829290_uff_E=606.69	-7.8	2.631	1.767
SmCB_MMV1829290_uff_E=606.69	-7.6	29.836	27.561
SmCB_MMV1829290_uff_E=606.69	-7.6	25.835	22.514
SmCB_MMV1829290_uff_E=606.69	-7.6	29.602	27.393
SmCB_MMV1829290_uff_E=606.69	-7.5	31.977	29.426
SmCB_MMV1829290_uff_E=606.69	-7.5	31.675	29.428
SmCB_MMV1829290_uff_E=606.69	-7.4	23.057	17.698
SmCB_MMV1829345_uff_E=1106.07	-6.7	0	0
SmCB_MMV1829345_uff_E=1106.07	-6.6	28.823	26.796
SmCB_MMV1829345_uff_E=1106.07	-6.5	24.748	20.269
SmCB_MMV1829345_uff_E=1106.07	-6.3	22.803	19.952
SmCB_MMV1829345_uff_E=1106.07	-6.2	33.327	31.789
SmCB_MMV1829345_uff_E=1106.07	-6.1	28.618	26.945
SmCB_MMV1829345_uff_E=1106.07	-6.1	34.509	33.682
SmCB_MMV1829345_uff_E=1106.07	-6	37.839	35.677
SmCB_MMV1829345_uff_E=1106.07	-6	26.629	21.532
SmCB_MMV1829350_uff_E=380.06	-5.7	0	0
SmCB_MMV1829350_uff_E=380.06	-5.5	21.361	18.484
SmCB_MMV1829350_uff_E=380.06	-5.5	25.399	21.071
SmCB_MMV1829350_uff_E=380.06	-5.5	38.108	35.217
SmCB_MMV1829350_uff_E=380.06	-5.2	28.77	25.487
SmCB_MMV1829350_uff_E=380.06	-5.2	27.846	24.977
SmCB_MMV1829350_uff_E=380.06	-5.1	18.46	16.197
SmCB_MMV1829350_uff_E=380.06	-5	28.206	26.503
SmCB_MMV1829350_uff_E=380.06	-5	22.015	19.136
SmCB_MMV1829361_uff_E=400.77	-6.8	0	0
SmCB_MMV1829361_uff_E=400.77	-6.7	24.923	22.931
SmCB_MMV1829361_uff_E=400.77	-6.5	2.735	2.137
SmCB_MMV1829361_uff_E=400.77	-6.4	24.705	24.065
SmCB_MMV1829361_uff_E=400.77	-6.4	31.821	29.845
SmCB_MMV1829361_uff_E=400.77	-6.3	35.774	34.528
SmCB_MMV1829361_uff_E=400.77	-6.1	31.864	29.578
SmCB_MMV1829361_uff_E=400.77	-6.1	31.773	29.826
SmCB_MMV1829361_uff_E=400.77	-6	21.82	18.454
SmCB_MMV1829377_uff_E=534.13	-7.2	0	0
SmCB_MMV1829377_uff_E=534.13	-7	10.21	5.26
SmCB_MMV1829377_uff_E=534.13	-6.9	2.802	2.311
SmCB_MMV1829377_uff_E=534.13	-6.9	30.112	27.971
SmCB_MMV1829377_uff_E=534.13	-6.7	31.774	29.148
SmCB_MMV1829377_uff_E=534.13	-6.6	31.726	28.813
SmCB_MMV1829377_uff_E=534.13	-6.6	20.25	18.059
SmCB_MMV1829377_uff_E=534.13	-6.5	27.319	22.022
SmCB_MMV1829377_uff_E=534.13	-6.4	7.199	4.971
SmCB_MMV1829412_uff_E=388.56	-7.2	0	0
SmCB_MMV1829412_uff_E=388.56	-6.7	2.891	1.551
SmCB_MMV1829412_uff_E=388.56	-6.7	30.883	30.048
SmCB_MMV1829412_uff_E=388.56	-6.6	24.758	23.936
SmCB_MMV1829412_uff_E=388.56	-6.6	35.926	34.264
SmCB_MMV1829412_uff_E=388.56	-6.5	3.376	2.33
SmCB_MMV1829412_uff_E=388.56	-6.5	31.666	30.359
SmCB_MMV1829412_uff_E=388.56	-6.5	36.951	34.48
SmCB_MMV1829412_uff_E=388.56	-6.4	31.584	29.194
SmCB_MMV1829460_uff_E=772.66	-7.8	0	0
SmCB_MMV1829460_uff_E=772.66	-7.6	43.535	41.504
SmCB_MMV1829460_uff_E=772.66	-7.5	21.717	18.062
SmCB_MMV1829460_uff_E=772.66	-7.5	22.336	17.614
SmCB_MMV1829460_uff_E=772.66	-7.4	47.573	44.848
SmCB_MMV1829460_uff_E=772.66	-7.3	21.993	17.166
SmCB_MMV1829460_uff_E=772.66	-7.3	22.334	17.985
SmCB_MMV1829460_uff_E=772.66	-7.1	18.396	16.387
SmCB_MMV1829460_uff_E=772.66	-7.1	9.252	5.681
SmCB_MMV1829523_uff_E=424.69	-7.3	0	0
SmCB_MMV1829523_uff_E=424.69	-6.8	2.15	1.17
SmCB_MMV1829523_uff_E=424.69	-6.6	26.431	23.225
SmCB_MMV1829523_uff_E=424.69	-6.5	2.749	2.019
SmCB_MMV1829523_uff_E=424.69	-6.3	34.894	32.783
SmCB_MMV1829523_uff_E=424.69	-6.3	31.11	29.944
SmCB_MMV1829523_uff_E=424.69	-6.2	34.412	32.433
SmCB_MMV1829523_uff_E=424.69	-6.2	33.568	31.398
SmCB_MMV1829523_uff_E=424.69	-6.1	38.118	36.452
SmCB_MMV1829556_uff_E=449.16	-6.7	0	0
SmCB_MMV1829556_uff_E=449.16	-6.3	20.524	18.115
SmCB_MMV1829556_uff_E=449.16	-6.2	37.608	36.17
SmCB_MMV1829556_uff_E=449.16	-6.2	26.597	25.332
SmCB_MMV1829556_uff_E=449.16	-6.2	30.125	27.439
SmCB_MMV1829556_uff_E=449.16	-6.2	23.847	19.656
SmCB_MMV1829556_uff_E=449.16	-6.2	8.853	5.017
SmCB_MMV1829556_uff_E=449.16	-6.1	28.096	26.325
SmCB_MMV1829556_uff_E=449.16	-6.1	36.733	34.905
SmCB_MMV1829574_uff_E=363.42	-6.7	0	0
SmCB_MMV1829574_uff_E=363.42	-6.6	24.964	22.696
SmCB_MMV1829574_uff_E=363.42	-6.6	24.935	24.269
SmCB_MMV1829574_uff_E=363.42	-6.3	7.303	1.611
SmCB_MMV1829574_uff_E=363.42	-6.3	25.724	22.942
SmCB_MMV1829574_uff_E=363.42	-6.1	26.582	24.843
SmCB_MMV1829574_uff_E=363.42	-6.1	37.964	36.242
SmCB_MMV1829574_uff_E=363.42	-6.1	22.607	18.585
SmCB_MMV1829574_uff_E=363.42	-6.1	7.186	2.593
SmCB_MMV1829575_uff_E=454.90	-6.5	0	0
SmCB_MMV1829575_uff_E=454.90	-6.1	6.867	1.003
SmCB_MMV1829575_uff_E=454.90	-6.1	23.902	20.136
SmCB_MMV1829575_uff_E=454.90	-6	25.306	24.693
SmCB_MMV1829575_uff_E=454.90	-5.9	3.45	2.629
SmCB_MMV1829575_uff_E=454.90	-5.9	25.695	24.799
SmCB_MMV1829575_uff_E=454.90	-5.9	38.709	36.343
SmCB_MMV1829575_uff_E=454.90	-5.8	35.576	34.941
SmCB_MMV1829575_uff_E=454.90	-5.8	6.838	1.616
SmCB_MMV1829658_uff_E=500.31	-6.8	0	0
SmCB_MMV1829658_uff_E=500.31	-6.2	29.433	28.469
SmCB_MMV1829658_uff_E=500.31	-6.1	29.978	28.434
SmCB_MMV1829658_uff_E=500.31	-6	32.544	31.167
SmCB_MMV1829658_uff_E=500.31	-5.9	35.952	32.459
SmCB_MMV1829658_uff_E=500.31	-5.9	29.5	28.166
SmCB_MMV1829658_uff_E=500.31	-5.8	39.384	37.224
SmCB_MMV1829658_uff_E=500.31	-5.8	29.364	26.59
SmCB_MMV1829658_uff_E=500.31	-5.7	26.122	24.762
SmCB_MMV1829659_uff_E=379.99	-6.8	0	0
SmCB_MMV1829659_uff_E=379.99	-6.7	6.815	1.494
SmCB_MMV1829659_uff_E=379.99	-6.6	2.292	1.669
SmCB_MMV1829659_uff_E=379.99	-6.4	24.662	23.59
SmCB_MMV1829659_uff_E=379.99	-6.1	24.675	22.338
SmCB_MMV1829659_uff_E=379.99	-6.1	24.9	20.727
SmCB_MMV1829659_uff_E=379.99	-6	6.782	1.671
SmCB_MMV1829659_uff_E=379.99	-6	24.843	21.525
SmCB_MMV1829659_uff_E=379.99	-5.9	23.613	18.948
SmCB_MMV1841740_uff_E=346.33	-7.2	0	0
SmCB_MMV1841740_uff_E=346.33	-6.9	32.918	29.5
SmCB_MMV1841740_uff_E=346.33	-6.8	33.114	29.787
SmCB_MMV1841740_uff_E=346.33	-6.7	39.666	36.922
SmCB_MMV1841740_uff_E=346.33	-6.7	26.498	21.608
SmCB_MMV1841740_uff_E=346.33	-6.6	38.994	36.904
SmCB_MMV1841740_uff_E=346.33	-6.6	34.372	31.624
SmCB_MMV1841740_uff_E=346.33	-6.6	32.126	29.282
SmCB_MMV1841740_uff_E=346.33	-6.6	33.622	31.793
SmCB_MMV1845852_uff_E=596.67	-7.1	0	0
SmCB_MMV1845852_uff_E=596.67	-7	30.805	27.87
SmCB_MMV1845852_uff_E=596.67	-7	30.231	27.014
SmCB_MMV1845852_uff_E=596.67	-6.9	30.368	27.23
SmCB_MMV1845852_uff_E=596.67	-6.9	33.396	30.344
SmCB_MMV1845852_uff_E=596.67	-6.9	31.037	28.203
SmCB_MMV1845852_uff_E=596.67	-6.9	29.906	27.57
SmCB_MMV1845852_uff_E=596.67	-6.8	31.866	27.156
SmCB_MMV1845852_uff_E=596.67	-6.8	31.993	27.245
SmCB_MMV1848726_uff_E=326.79	-6.3	0	0
SmCB_MMV1848726_uff_E=326.79	-6.3	46.258	43.209
SmCB_MMV1848726_uff_E=326.79	-6.3	35.58	32.658
SmCB_MMV1848726_uff_E=326.79	-6.2	26.213	22.99
SmCB_MMV1848726_uff_E=326.79	-6.2	31.397	30.601
SmCB_MMV1848726_uff_E=326.79	-6.2	31.26	27.401
SmCB_MMV1848726_uff_E=326.79	-6.2	33.195	31.964
SmCB_MMV1848726_uff_E=326.79	-5.8	46.444	43.306
SmCB_MMV1848726_uff_E=326.79	-5.8	38.876	35.263
SmCB_MMV637136_uff_E=168.39	-5.9	0	0
SmCB_MMV637136_uff_E=168.39	-5.5	2.692	2.029
SmCB_MMV637136_uff_E=168.39	-5.5	3.922	2.419
SmCB_MMV637136_uff_E=168.39	-5.3	2.941	2.271
SmCB_MMV637136_uff_E=168.39	-5.2	22.381	19.735
SmCB_MMV637136_uff_E=168.39	-5.2	3.122	1.781
SmCB_MMV637136_uff_E=168.39	-5.2	27.737	25.904
SmCB_MMV637136_uff_E=168.39	-5.1	36.305	34.586
SmCB_MMV637136_uff_E=168.39	-5	28.299	27.168
SmCB_MMV637769_uff_E=1592.76	-7.2	0	0
SmCB_MMV637769_uff_E=1592.76	-6.6	4.2	3.058
SmCB_MMV637769_uff_E=1592.76	-6.2	25.074	21.817
SmCB_MMV637769_uff_E=1592.76	-6.1	28.328	25.976
SmCB_MMV637769_uff_E=1592.76	-6	7.126	3.377
SmCB_MMV637769_uff_E=1592.76	-6	30.716	28.133
SmCB_MMV637769_uff_E=1592.76	-5.9	40.824	37.637
SmCB_MMV637769_uff_E=1592.76	-5.9	26.095	24.069
SmCB_MMV637769_uff_E=1592.76	-5.9	6.205	3.258
SmCB_MMV660057_uff_E=508.90	-6.8	0	0
SmCB_MMV660057_uff_E=508.90	-6.7	30.944	27.964
SmCB_MMV660057_uff_E=508.90	-6.5	5.94	3.72
SmCB_MMV660057_uff_E=508.90	-6.5	28.969	25.492
SmCB_MMV660057_uff_E=508.90	-6.5	24.671	21.192
SmCB_MMV660057_uff_E=508.90	-6.3	33.798	30.569
SmCB_MMV660057_uff_E=508.90	-6.3	26.717	23.779
SmCB_MMV660057_uff_E=508.90	-6.3	30.389	27.048
SmCB_MMV660057_uff_E=508.90	-6.3	32.464	30.175
SmCB_MMV670631_uff_E=1611.04	-6.3	0	0
SmCB_MMV670631_uff_E=1611.04	-6.2	24.562	21.195
SmCB_MMV670631_uff_E=1611.04	-6	19.757	16.374
SmCB_MMV670631_uff_E=1611.04	-5.8	22.362	19.251
SmCB_MMV670631_uff_E=1611.04	-5.8	2.854	2.306
SmCB_MMV670631_uff_E=1611.04	-5.7	30.992	30.103
SmCB_MMV670631_uff_E=1611.04	-5.6	23.81	19.946
SmCB_MMV670631_uff_E=1611.04	-5.5	32.514	29.581
SmCB_MMV670631_uff_E=1611.04	-5.5	25.282	24.226
SmCB_MMV673126_uff_E=327.52	-5.3	0	0
SmCB_MMV673126_uff_E=327.52	-5.3	21.288	18.543
SmCB_MMV673126_uff_E=327.52	-5.2	32.73	31.253
SmCB_MMV673126_uff_E=327.52	-5.1	21.592	19.585
SmCB_MMV673126_uff_E=327.52	-4.9	33.96	32.421
SmCB_MMV673126_uff_E=327.52	-4.8	2.054	1.404
SmCB_MMV673126_uff_E=327.52	-4.7	32.405	30.092
SmCB_MMV673126_uff_E=327.52	-4.7	6.718	4.471
SmCB_MMV673126_uff_E=327.52	-4.6	38.895	36.91
SmCB_MMV673982_uff_E=767.42	-7.5	0	0
SmCB_MMV673982_uff_E=767.42	-7.4	22.682	19.109
SmCB_MMV673982_uff_E=767.42	-7.2	40.079	37.05
SmCB_MMV673982_uff_E=767.42	-7.2	19.624	16.577
SmCB_MMV673982_uff_E=767.42	-7.2	18.166	15.416
SmCB_MMV673982_uff_E=767.42	-7.1	36.212	32.974
SmCB_MMV673982_uff_E=767.42	-7.1	16.159	13.113
SmCB_MMV673982_uff_E=767.42	-7.1	6.765	3.537
SmCB_MMV673982_uff_E=767.42	-7.1	31.565	28.614
SmCB_MMV674056_uff_E=887.33	-8.2	0	0
SmCB_MMV674056_uff_E=887.33	-8.2	39.342	35.522
SmCB_MMV674056_uff_E=887.33	-8.1	35.289	34.287
SmCB_MMV674056_uff_E=887.33	-7.9	24.572	18.18
SmCB_MMV674056_uff_E=887.33	-7.9	33.847	32.184
SmCB_MMV674056_uff_E=887.33	-7.8	15.373	13.011
SmCB_MMV674056_uff_E=887.33	-7.7	35.739	30.679
SmCB_MMV674056_uff_E=887.33	-7.6	5.365	3.573
SmCB_MMV674056_uff_E=887.33	-7.6	23.605	18.263
SmCB_MMV674132_uff_E=2483.12	-7	0	0
SmCB_MMV674132_uff_E=2483.12	-6.9	27.782	25.488
SmCB_MMV674132_uff_E=2483.12	-6.9	13.111	12.255
SmCB_MMV674132_uff_E=2483.12	-6.9	28.756	24.687
SmCB_MMV674132_uff_E=2483.12	-6.8	28.479	25.712
SmCB_MMV674132_uff_E=2483.12	-6.8	36.783	35.353
SmCB_MMV674132_uff_E=2483.12	-6.7	39.241	37.796
SmCB_MMV674132_uff_E=2483.12	-6.7	20.363	17.047
SmCB_MMV674132_uff_E=2483.12	-6.6	38.426	36.545
SmCB_MMV674593_uff_E=864.50	-8	0	0
SmCB_MMV674593_uff_E=864.50	-7.9	18.67	14.208
SmCB_MMV674593_uff_E=864.50	-7.8	9.891	3.417
SmCB_MMV674593_uff_E=864.50	-7.7	12.487	11.75
SmCB_MMV674593_uff_E=864.50	-7.6	41.028	38.79
SmCB_MMV674593_uff_E=864.50	-7.5	39.745	37.733
SmCB_MMV674593_uff_E=864.50	-7.5	7.664	4.519
SmCB_MMV674593_uff_E=864.50	-7.4	38.223	34.333
SmCB_MMV674593_uff_E=864.50	-7.4	31.887	26.988
SmCB_MMV674787_uff_E=2123.86	-7.7	0	0
SmCB_MMV674787_uff_E=2123.86	-7.7	41.112	37.232
SmCB_MMV674787_uff_E=2123.86	-7.4	31.024	28.6
SmCB_MMV674787_uff_E=2123.86	-7.3	32.115	29.546
SmCB_MMV674787_uff_E=2123.86	-7.3	32.986	30.15
SmCB_MMV674787_uff_E=2123.86	-7.3	32.219	29.543
SmCB_MMV674787_uff_E=2123.86	-7.2	17.938	13.717
SmCB_MMV674787_uff_E=2123.86	-7.2	32.656	29.989
SmCB_MMV674787_uff_E=2123.86	-7.2	24.138	20.133
SmCB_MMV674884_uff_E=303.78	-7.3	0	0
SmCB_MMV674884_uff_E=303.78	-7.2	16.364	15.014
SmCB_MMV674884_uff_E=303.78	-7	37.524	34.708
SmCB_MMV674884_uff_E=303.78	-6.9	38.055	35.145
SmCB_MMV674884_uff_E=303.78	-6.7	31.418	30.175
SmCB_MMV674884_uff_E=303.78	-6.7	37.998	35.433
SmCB_MMV674884_uff_E=303.78	-6.7	30.922	29.302
SmCB_MMV674884_uff_E=303.78	-6.7	21.769	19.654
SmCB_MMV674884_uff_E=303.78	-6.6	19.183	16.314
SmCB_MMV675568_uff_E=2118.05	-7.4	0	0
SmCB_MMV675568_uff_E=2118.05	-7.4	37.157	35.668
SmCB_MMV675568_uff_E=2118.05	-7.3	45.843	42.52
SmCB_MMV675568_uff_E=2118.05	-7.2	47.116	44.03
SmCB_MMV675568_uff_E=2118.05	-7.2	41.749	38.148
SmCB_MMV675568_uff_E=2118.05	-7.1	19.585	13.884
SmCB_MMV675568_uff_E=2118.05	-7.1	33.143	30.627
SmCB_MMV675568_uff_E=2118.05	-7.1	43.902	41.295
SmCB_MMV675568_uff_E=2118.05	-7.1	40.669	36.439
SmCB_MMV688723_uff_E=889.22	-8.2	0	0
SmCB_MMV688723_uff_E=889.22	-7.3	29.507	28.463
SmCB_MMV688723_uff_E=889.22	-7.2	3.201	2.195
SmCB_MMV688723_uff_E=889.22	-7.2	37.263	34.993
SmCB_MMV688723_uff_E=889.22	-7.2	22.072	16.987
SmCB_MMV688723_uff_E=889.22	-7.1	37.5	36.212
SmCB_MMV688723_uff_E=889.22	-6.9	38.029	33.587
SmCB_MMV688723_uff_E=889.22	-6.8	38.503	36.561
SmCB_MMV688723_uff_E=889.22	-6.8	35.645	32.413
SmCB_MMV688934_uff_E=488.55	-6.8	0	0
SmCB_MMV688934_uff_E=488.55	-6.8	30.182	28.412
SmCB_MMV688934_uff_E=488.55	-6.5	28.701	26.347
SmCB_MMV688934_uff_E=488.55	-6.4	46.244	43.427
SmCB_MMV688934_uff_E=488.55	-6.2	38.967	36.691
SmCB_MMV688934_uff_E=488.55	-6.2	29.746	25.418
SmCB_MMV688934_uff_E=488.55	-6.1	31.498	27.993
SmCB_MMV688934_uff_E=488.55	-6.1	2.069	1.55
SmCB_MMV688934_uff_E=488.55	-6.1	30.17	28.401
SmCB_MMV689404_uff_E=387.60	-7.1	0	0
SmCB_MMV689404_uff_E=387.60	-7.1	24.052	21.515
SmCB_MMV689404_uff_E=387.60	-7	23.69	21.548
SmCB_MMV689404_uff_E=387.60	-6.8	1.997	1.194
SmCB_MMV689404_uff_E=387.60	-6.6	18.3	12.398
SmCB_MMV689404_uff_E=387.60	-6.5	9.539	5.085
SmCB_MMV689404_uff_E=387.60	-6.5	16.334	12.669
SmCB_MMV689404_uff_E=387.60	-6.4	23.919	21.997
SmCB_MMV689404_uff_E=387.60	-6.4	4.837	3.195
SmCB_MMV689409_uff_E=557.78	-5.6	0	0
SmCB_MMV689409_uff_E=557.78	-5.2	21.137	19.885
SmCB_MMV689409_uff_E=557.78	-5	36.173	35.064
SmCB_MMV689409_uff_E=557.78	-5	32.052	31.036
SmCB_MMV689409_uff_E=557.78	-4.9	15.474	14.128
SmCB_MMV689409_uff_E=557.78	-4.8	29.358	27.981
SmCB_MMV689409_uff_E=557.78	-4.8	30.271	29.304
SmCB_MMV689409_uff_E=557.78	-4.8	25.39	23.501
SmCB_MMV689409_uff_E=557.78	-4.8	31.407	30.205
SmCB_MMV689416_uff_E=662.52	-6.9	0	0
SmCB_MMV689416_uff_E=662.52	-6.8	46.834	43.579
SmCB_MMV689416_uff_E=662.52	-6.7	47.399	45.159
SmCB_MMV689416_uff_E=662.52	-6.6	48.579	45.908
SmCB_MMV689416_uff_E=662.52	-6.5	47.489	44.135
SmCB_MMV689416_uff_E=662.52	-6.5	39.964	37.28
SmCB_MMV689416_uff_E=662.52	-6.5	16.378	13.801
SmCB_MMV689416_uff_E=662.52	-6.4	47.794	45.273
SmCB_MMV689416_uff_E=662.52	-6.4	3.095	1.526
SmCB_MMV689461_uff_E=432.01	-7.6	0	0
SmCB_MMV689461_uff_E=432.01	-7.4	3.471	2.966
SmCB_MMV689461_uff_E=432.01	-7.4	26.775	24.559
SmCB_MMV689461_uff_E=432.01	-7.2	37.463	34.697
SmCB_MMV689461_uff_E=432.01	-7.1	29.542	28.569
SmCB_MMV689461_uff_E=432.01	-7	26.325	23.586
SmCB_MMV689461_uff_E=432.01	-7	33.259	30.455
SmCB_MMV689461_uff_E=432.01	-6.9	30.199	29.117
SmCB_MMV689461_uff_E=432.01	-6.8	28.664	27.704
SmCB_MMV689463_uff_E=438.46	-7.4	0	0
SmCB_MMV689463_uff_E=438.46	-7.4	32.497	28.706
SmCB_MMV689463_uff_E=438.46	-7.3	30.88	28.961
SmCB_MMV689463_uff_E=438.46	-7.2	37.52	34.394
SmCB_MMV689463_uff_E=438.46	-7.1	24.978	23.146
SmCB_MMV689463_uff_E=438.46	-7.1	3.812	3.203
SmCB_MMV689463_uff_E=438.46	-7	25.568	23.785
SmCB_MMV689463_uff_E=438.46	-6.7	32.538	30.487
SmCB_MMV689463_uff_E=438.46	-6.7	32.621	30.27
SmCB_MMV689586_uff_E=526.78	-7.8	0	0
SmCB_MMV689586_uff_E=526.78	-7.6	17.347	14.105
SmCB_MMV689586_uff_E=526.78	-7.5	31.096	28.318
SmCB_MMV689586_uff_E=526.78	-7.3	2.122	1.262
SmCB_MMV689586_uff_E=526.78	-7.2	31.599	28.317
SmCB_MMV689586_uff_E=526.78	-7.2	16.505	14.174
SmCB_MMV689586_uff_E=526.78	-7	35.618	32.79
SmCB_MMV689586_uff_E=526.78	-7	26.518	24.596
SmCB_MMV689586_uff_E=526.78	-6.9	23.276	19.753
SmCB_MMV689625_uff_E=585.79	-7.1	0	0
SmCB_MMV689625_uff_E=585.79	-7	2.257	1.716
SmCB_MMV689625_uff_E=585.79	-6.9	29.464	26.754
SmCB_MMV689625_uff_E=585.79	-6.9	34.842	32.602
SmCB_MMV689625_uff_E=585.79	-6.8	3.025	2.152
SmCB_MMV689625_uff_E=585.79	-6.6	36.452	34.514
SmCB_MMV689625_uff_E=585.79	-6.6	37.028	34.652
SmCB_MMV689625_uff_E=585.79	-6.5	27.122	22.284
SmCB_MMV689625_uff_E=585.79	-6.4	36.959	34.576
SmCB_MMV689626_uff_E=636.29	-6.4	0	0
SmCB_MMV689626_uff_E=636.29	-6.4	21.871	18.255
SmCB_MMV689626_uff_E=636.29	-6.3	7.009	4.648
SmCB_MMV689626_uff_E=636.29	-6.2	8.968	5.611
SmCB_MMV689626_uff_E=636.29	-6.2	9.032	4.042
SmCB_MMV689626_uff_E=636.29	-6.2	8.942	3.898
SmCB_MMV689626_uff_E=636.29	-6.1	11.764	8.387
SmCB_MMV689626_uff_E=636.29	-6.1	8.968	6.202
SmCB_MMV689626_uff_E=636.29	-6.1	29.685	26.674
SmCB_MMV689635_uff_E=1164.74	-8.2	0	0
SmCB_MMV689635_uff_E=1164.74	-7.7	28.782	27.217
SmCB_MMV689635_uff_E=1164.74	-7.6	33.372	30.767
SmCB_MMV689635_uff_E=1164.74	-7.6	37.174	35.726
SmCB_MMV689635_uff_E=1164.74	-7.6	32.839	30.081
SmCB_MMV689635_uff_E=1164.74	-7.6	35.788	32.021
SmCB_MMV689635_uff_E=1164.74	-7.5	37.057	35.741
SmCB_MMV689635_uff_E=1164.74	-7.4	4.344	2.87
SmCB_MMV689635_uff_E=1164.74	-7.3	31.617	26.948
SmCB_MMV691936_uff_E=539.68	-7.3	0	0
SmCB_MMV691936_uff_E=539.68	-6.9	8.401	5.573
SmCB_MMV691936_uff_E=539.68	-6.7	27.426	25.253
SmCB_MMV691936_uff_E=539.68	-6.6	31.687	28.213
SmCB_MMV691936_uff_E=539.68	-6.6	29.513	25.532
SmCB_MMV691936_uff_E=539.68	-6.5	9.07	4.941
SmCB_MMV691936_uff_E=539.68	-6.5	42.084	38.699
SmCB_MMV691936_uff_E=539.68	-6.5	13.061	9.687
SmCB_MMV691936_uff_E=539.68	-6.5	40.223	37.776
SmCB_MMV691942_uff_E=952.17	-7.8	0	0
SmCB_MMV691942_uff_E=952.17	-7.6	38.885	37.226
SmCB_MMV691942_uff_E=952.17	-7.5	38.819	37.159
SmCB_MMV691942_uff_E=952.17	-7.3	29.12	26.611
SmCB_MMV691942_uff_E=952.17	-7.3	9.17	5.333
SmCB_MMV691942_uff_E=952.17	-7.3	29.35	26.633
SmCB_MMV691942_uff_E=952.17	-7.2	2.503	2.052
SmCB_MMV691942_uff_E=952.17	-7.1	26.279	21.651
SmCB_MMV691942_uff_E=952.17	-7	41.362	39.433
SmCB_MMV692107_uff_E=553.98	-6.8	0	0
SmCB_MMV692107_uff_E=553.98	-6.8	25.257	21.18
SmCB_MMV692107_uff_E=553.98	-6.8	8.937	4.573
SmCB_MMV692107_uff_E=553.98	-6.6	31.942	27.748
SmCB_MMV692107_uff_E=553.98	-6.5	8.763	4.31
SmCB_MMV692107_uff_E=553.98	-6.5	31.835	27.65
SmCB_MMV692107_uff_E=553.98	-6.5	35.245	33.883
SmCB_MMV692107_uff_E=553.98	-6.2	30.628	26.538
SmCB_MMV692107_uff_E=553.98	-6.1	34.101	30.507
SmCB_MMV692115_uff_E=335.57	-7.3	0	0
SmCB_MMV692115_uff_E=335.57	-7.3	1.66	0.981
SmCB_MMV692115_uff_E=335.57	-6.9	29.742	28.431
SmCB_MMV692115_uff_E=335.57	-6.7	37.96	36.581
SmCB_MMV692115_uff_E=335.57	-6.7	4.682	3.783
SmCB_MMV692115_uff_E=335.57	-6.7	37.818	35.316
SmCB_MMV692115_uff_E=335.57	-6.4	27.974	24.906
SmCB_MMV692115_uff_E=335.57	-6.4	32.345	30.108
SmCB_MMV692115_uff_E=335.57	-6.2	32.304	30.142
SmCB_MMV692623_uff_E=714.95	-7.6	0	0
SmCB_MMV692623_uff_E=714.95	-7.4	41.696	37.554
SmCB_MMV692623_uff_E=714.95	-7.4	31.841	29.147
SmCB_MMV692623_uff_E=714.95	-7.4	40.801	37.191
SmCB_MMV692623_uff_E=714.95	-7.4	42.837	41.031
SmCB_MMV692623_uff_E=714.95	-7.3	41.434	37.367
SmCB_MMV692623_uff_E=714.95	-7.2	31.634	28.883
SmCB_MMV692623_uff_E=714.95	-7.2	43.124	41.752
SmCB_MMV692623_uff_E=714.95	-7.2	19.231	15.936
SmCB_MMV692630_uff_E=953.03	-7.7	0	0
SmCB_MMV692630_uff_E=953.03	-7.7	18.354	15.027
SmCB_MMV692630_uff_E=953.03	-7.6	9.061	5.387
SmCB_MMV692630_uff_E=953.03	-7.5	16.517	13.812
SmCB_MMV692630_uff_E=953.03	-7.1	31.678	28.85
SmCB_MMV692630_uff_E=953.03	-7	3.153	2.155
SmCB_MMV692630_uff_E=953.03	-7	41.056	39.558
SmCB_MMV692630_uff_E=953.03	-7	39.883	38.54
SmCB_MMV692630_uff_E=953.03	-6.9	34.391	30.908
SmCB_MMV692857_uff_E=1878.67	-7.4	0	0
SmCB_MMV692857_uff_E=1878.67	-7.2	9.392	5.661
SmCB_MMV692857_uff_E=1878.67	-7.2	32.43	29.926
SmCB_MMV692857_uff_E=1878.67	-7.2	26.708	23.475
SmCB_MMV692857_uff_E=1878.67	-7.2	32.022	29.359
SmCB_MMV692857_uff_E=1878.67	-7.1	39.088	37.159
SmCB_MMV692857_uff_E=1878.67	-7	9.858	6.102
SmCB_MMV692857_uff_E=1878.67	-7	26.344	22.958
SmCB_MMV692857_uff_E=1878.67	-7	9.198	6.322
SmCB_MMV692861_uff_E=537.77	-6.6	0	0
SmCB_MMV692861_uff_E=537.77	-6.3	37.367	34.603
SmCB_MMV692861_uff_E=537.77	-6.2	9.188	4.094
SmCB_MMV692861_uff_E=537.77	-6.1	7.905	4.664
SmCB_MMV692861_uff_E=537.77	-6.1	33.21	29.986
SmCB_MMV692861_uff_E=537.77	-5.9	16.961	14.18
SmCB_MMV692861_uff_E=537.77	-5.8	34.194	30.432
SmCB_MMV692861_uff_E=537.77	-5.8	15.357	13.553
SmCB_MMV692861_uff_E=537.77	-5.8	40.919	38.171
SmCB_MMV693130_uff_E=596.34	-6.4	0	0
SmCB_MMV693130_uff_E=596.34	-6.3	45.457	43.059
SmCB_MMV693130_uff_E=596.34	-6.3	26.8	23.895
SmCB_MMV693130_uff_E=596.34	-6.2	36.621	34.158
SmCB_MMV693130_uff_E=596.34	-6.2	36.036	33.492
SmCB_MMV693130_uff_E=596.34	-6.2	45.764	43.411
SmCB_MMV693130_uff_E=596.34	-6.1	43.949	41.937
SmCB_MMV693130_uff_E=596.34	-6.1	27.716	25.021
SmCB_MMV693130_uff_E=596.34	-6	31.709	28.839
SmCB_MMV693133_uff_E=1843.52	-6.9	0	0
SmCB_MMV693133_uff_E=1843.52	-6.8	34.942	33.04
SmCB_MMV693133_uff_E=1843.52	-6.8	10.42	6.152
SmCB_MMV693133_uff_E=1843.52	-6.5	5.257	2.876
SmCB_MMV693133_uff_E=1843.52	-6.4	4.89	2.861
SmCB_MMV693133_uff_E=1843.52	-6.4	4.796	3.216
SmCB_MMV693133_uff_E=1843.52	-6.3	28.782	23.633
SmCB_MMV693133_uff_E=1843.52	-6.2	39.944	37.728
SmCB_MMV693133_uff_E=1843.52	-6.1	41.012	39
SmCB_MMV753519_uff_E=537.01	-6.7	0	0
SmCB_MMV753519_uff_E=537.01	-6.5	9.372	3.859
SmCB_MMV753519_uff_E=537.01	-6.3	3.34	2.151
SmCB_MMV753519_uff_E=537.01	-6.3	35.457	32.94
SmCB_MMV753519_uff_E=537.01	-6.2	32.281	30.346
SmCB_MMV753519_uff_E=537.01	-6.1	38.002	35.716
SmCB_MMV753519_uff_E=537.01	-6	36.512	33.924
SmCB_MMV753519_uff_E=537.01	-6	20.92	17.896
SmCB_MMV753519_uff_E=537.01	-5.9	23.051	18.272
SmCB_MMV884814_uff_E=869.45	-7.9	0	0
SmCB_MMV884814_uff_E=869.45	-7.8	37.882	35.222
SmCB_MMV884814_uff_E=869.45	-7.5	4.039	3.53
SmCB_MMV884814_uff_E=869.45	-7.4	30.828	27.314
SmCB_MMV884814_uff_E=869.45	-7.4	38.286	36.346
SmCB_MMV884814_uff_E=869.45	-7.4	32.307	31.317
SmCB_MMV884814_uff_E=869.45	-7.3	2.419	1.433
SmCB_MMV884814_uff_E=869.45	-7.3	38.16	35.175
SmCB_MMV884814_uff_E=869.45	-7	32.167	29.379
SmCB_MMV892517_uff_E=1099.47	-6.9	0	0
SmCB_MMV892517_uff_E=1099.47	-6.6	16.954	14.306
SmCB_MMV892517_uff_E=1099.47	-6.5	36.821	35.371
SmCB_MMV892517_uff_E=1099.47	-6.5	35.273	33.155
SmCB_MMV892517_uff_E=1099.47	-6.4	29.104	24.493
SmCB_MMV892517_uff_E=1099.47	-6.4	21.769	17.465
SmCB_MMV892517_uff_E=1099.47	-6.3	40.215	38.204
SmCB_MMV892517_uff_E=1099.47	-6.3	17.739	15.35
SmCB_MMV892517_uff_E=1099.47	-6.2	35.516	32.848
SmCB_MMV892523_uff_E=615.50	-6.9	0	0
SmCB_MMV892523_uff_E=615.50	-6.7	8.604	5.379
SmCB_MMV892523_uff_E=615.50	-6.7	9.09	5.715
SmCB_MMV892523_uff_E=615.50	-6.7	33.802	31.386
SmCB_MMV892523_uff_E=615.50	-6.6	8.992	5.374
SmCB_MMV892523_uff_E=615.50	-6.6	39.16	37.11
SmCB_MMV892523_uff_E=615.50	-6.5	4.9	3.139
SmCB_MMV892523_uff_E=615.50	-6.4	2.161	1.169
SmCB_MMV892523_uff_E=615.50	-6.3	9.185	5.407
SmCB_MMV893256_uff_E=1908.18	-7.1	0	0
SmCB_MMV893256_uff_E=1908.18	-7	24.966	23.686
SmCB_MMV893256_uff_E=1908.18	-7	16.018	14.162
SmCB_MMV893256_uff_E=1908.18	-6.7	17.857	14.775
SmCB_MMV893256_uff_E=1908.18	-6.6	43.188	40.654
SmCB_MMV893256_uff_E=1908.18	-6.6	29.594	27.895
SmCB_MMV893256_uff_E=1908.18	-6.4	31.039	29.41
SmCB_MMV893256_uff_E=1908.18	-6.4	42.26	39.637
SmCB_MMV893256_uff_E=1908.18	-6.3	25.396	21.949
SmCB_MMV893278_uff_E=977.10	-8.3	0	0
SmCB_MMV893278_uff_E=977.10	-7.9	39.606	37.857
SmCB_MMV893278_uff_E=977.10	-7.9	39.455	37.71
SmCB_MMV893278_uff_E=977.10	-7.7	39.222	36.887
SmCB_MMV893278_uff_E=977.10	-7.6	2.464	2.018
SmCB_MMV893278_uff_E=977.10	-7.5	37.745	36.005
SmCB_MMV893278_uff_E=977.10	-7.4	19.71	16.379
SmCB_MMV893278_uff_E=977.10	-7.3	9.925	6.204
SmCB_MMV893278_uff_E=977.10	-7.3	17.959	14.631
SmCB_MMV893415_uff_E=570.76	-7	0	0
SmCB_MMV893415_uff_E=570.76	-6.9	35.083	32.074
SmCB_MMV893415_uff_E=570.76	-6.8	44.869	40.93
SmCB_MMV893415_uff_E=570.76	-6.7	28.363	24.913
SmCB_MMV893415_uff_E=570.76	-6.7	29.22	26.224
SmCB_MMV893415_uff_E=570.76	-6.6	44.512	40.805
SmCB_MMV893415_uff_E=570.76	-6.6	28.099	25.863
SmCB_MMV893415_uff_E=570.76	-6.5	35.834	33.197
SmCB_MMV893415_uff_E=570.76	-6.3	30.231	26.733
SmCB_MMV893417_uff_E=1910.20	-7.7	0	0
SmCB_MMV893417_uff_E=1910.20	-7.7	2.922	0.089
SmCB_MMV893417_uff_E=1910.20	-7.6	29.976	27.342
SmCB_MMV893417_uff_E=1910.20	-7.6	29.934	27.355
SmCB_MMV893417_uff_E=1910.20	-7.5	31.714	28.102
SmCB_MMV893417_uff_E=1910.20	-7.5	32.565	30.409
SmCB_MMV893417_uff_E=1910.20	-7.5	32.698	30.45
SmCB_MMV893417_uff_E=1910.20	-7.5	33.949	31.158
SmCB_MMV893417_uff_E=1910.20	-7.4	24.938	21.409
SmCB_MMV897662_uff_E=1818.38	-7.5	0	0
SmCB_MMV897662_uff_E=1818.38	-7.2	32.73	30.149
SmCB_MMV897662_uff_E=1818.38	-7	2.543	2.093
SmCB_MMV897662_uff_E=1818.38	-7	32.743	30.174
SmCB_MMV897662_uff_E=1818.38	-6.4	27.514	26.065
SmCB_MMV897662_uff_E=1818.38	-6.2	25.006	22.271
SmCB_MMV897662_uff_E=1818.38	-6.1	34.603	31.186
SmCB_MMV897662_uff_E=1818.38	-6.1	7.439	5.175
SmCB_MMV897662_uff_E=1818.38	-6.1	36.309	34.769
SmCB_MMV936405_uff_E=631.96	-6	0	0
SmCB_MMV936405_uff_E=631.96	-5.9	5.196	2.753
SmCB_MMV936405_uff_E=631.96	-5.9	3.481	2.229
SmCB_MMV936405_uff_E=631.96	-5.6	5.506	2.614
SmCB_MMV936405_uff_E=631.96	-5.5	28.385	26.814
SmCB_MMV936405_uff_E=631.96	-5.5	4.414	2.746
SmCB_MMV936405_uff_E=631.96	-5.5	34.213	32.234
SmCB_MMV936405_uff_E=631.96	-5.4	34.424	32.516
SmCB_MMV936405_uff_E=631.96	-5.4	5.825	2.958
SmCB_MMV959706_uff_E=407.35	-6.1	0	0
SmCB_MMV959706_uff_E=407.35	-6.1	40.03	37.67
SmCB_MMV959706_uff_E=407.35	-6	37.593	34.98
SmCB_MMV959706_uff_E=407.35	-6	38.877	36.381
SmCB_MMV959706_uff_E=407.35	-6	39.315	36.818
SmCB_MMV959706_uff_E=407.35	-5.8	32.974	30.888
SmCB_MMV959706_uff_E=407.35	-5.8	36.123	33.668
SmCB_MMV959706_uff_E=407.35	-5.7	48.979	47.688
SmCB_MMV959706_uff_E=407.35	-5.7	34.268	32.171
SmCB_MMV962005_uff_E=589.10	-5.9	0	0
SmCB_MMV962005_uff_E=589.10	-5.7	24.884	20.304
SmCB_MMV962005_uff_E=589.10	-5.7	2.661	2.016
SmCB_MMV962005_uff_E=589.10	-5.6	30.561	28.327
SmCB_MMV962005_uff_E=589.10	-5.6	32.025	29.855
SmCB_MMV962005_uff_E=589.10	-5.6	7.874	3.446
SmCB_MMV962005_uff_E=589.10	-5.5	33.528	32.038
SmCB_MMV962005_uff_E=589.10	-5.5	3.292	2.526
SmCB_MMV962005_uff_E=589.10	-5.3	39.123	37.499
SmCB_MMV974630_uff_E=610.86	-5.3	0	0
SmCB_MMV974630_uff_E=610.86	-5.3	38.913	37.774
SmCB_MMV974630_uff_E=610.86	-5.1	33.25	31.803
SmCB_MMV974630_uff_E=610.86	-5.1	23.667	19.71
SmCB_MMV974630_uff_E=610.86	-5.1	22.978	20.301
SmCB_MMV974630_uff_E=610.86	-4.9	4.729	2.924
SmCB_MMV974630_uff_E=610.86	-4.8	33.554	31.382
SmCB_MMV974630_uff_E=610.86	-4.8	32.731	31.288
SmCB_MMV974630_uff_E=610.86	-4.8	33.155	30.59
SmCB_MMV977436_uff_E=249.04	-7.3	0	0
[truncated: 4,031 more rows]

## Sheet: SmCC_autodock_result
Ligand	Binding Affinity	rmsd/ub	rmsd/lb
SmCC_MMV002287_uff_E=325.76	-4.9	0	0
SmCC_MMV002287_uff_E=325.76	-4.6	34.848	33.37
SmCC_MMV002287_uff_E=325.76	-4.6	29.245	28.197
SmCC_MMV002287_uff_E=325.76	-4.6	30.49	29.492
SmCC_MMV002287_uff_E=325.76	-4.6	35.38	33.937
SmCC_MMV002287_uff_E=325.76	-4.6	35	33.549
SmCC_MMV002287_uff_E=325.76	-4.6	23.208	22.415
SmCC_MMV002287_uff_E=325.76	-4.5	46.123	45.104
SmCC_MMV002287_uff_E=325.76	-4.5	35.908	34.964
SmCC_MMV002371_uff_E=259.47	-5.5	0	0
SmCC_MMV002371_uff_E=259.47	-5.3	17.979	14.906
SmCC_MMV002371_uff_E=259.47	-5.1	26.484	23.05
SmCC_MMV002371_uff_E=259.47	-5.1	5.515	4.21
SmCC_MMV002371_uff_E=259.47	-5.1	10.308	6.409
SmCC_MMV002371_uff_E=259.47	-5	26.276	23.52
SmCC_MMV002371_uff_E=259.47	-4.9	33.572	30.42
SmCC_MMV002371_uff_E=259.47	-4.9	26.664	23.176
SmCC_MMV002371_uff_E=259.47	-4.8	25.965	22.715
SmCC_MMV002519_uff_E=531.93	-7.2	0	0
SmCC_MMV002519_uff_E=531.93	-7	46.001	42.779
SmCC_MMV002519_uff_E=531.93	-7	35.811	32.774
SmCC_MMV002519_uff_E=531.93	-6.9	14.195	12.223
SmCC_MMV002519_uff_E=531.93	-6.9	13.258	9.16
SmCC_MMV002519_uff_E=531.93	-6.8	22.421	19.704
SmCC_MMV002519_uff_E=531.93	-6.8	38.191	35.483
SmCC_MMV002519_uff_E=531.93	-6.8	36.264	33.666
SmCC_MMV002519_uff_E=531.93	-6.6	23.193	19.938
SmCC_MMV003872_uff_E=805.92	-5.9	0	0
SmCC_MMV003872_uff_E=805.92	-5.6	2.785	1.756
SmCC_MMV003872_uff_E=805.92	-5.4	4.006	1.923
SmCC_MMV003872_uff_E=805.92	-5.3	34.118	32.451
SmCC_MMV003872_uff_E=805.92	-5.2	9.526	6.591
SmCC_MMV003872_uff_E=805.92	-5.2	34.037	32.233
SmCC_MMV003872_uff_E=805.92	-5.2	15.098	12.738
SmCC_MMV003872_uff_E=805.92	-5.1	6.471	4.418
SmCC_MMV003872_uff_E=805.92	-5.1	3.194	1.334
SmCC_MMV003891_uff_E=743.06	-4.8	0	0
SmCC_MMV003891_uff_E=743.06	-4.7	36.592	34.478
SmCC_MMV003891_uff_E=743.06	-4.7	36.29	34.463
SmCC_MMV003891_uff_E=743.06	-4.6	24.198	21.655
SmCC_MMV003891_uff_E=743.06	-4.6	33.177	31.058
SmCC_MMV003891_uff_E=743.06	-4.6	18.42	16.526
SmCC_MMV003891_uff_E=743.06	-4.5	27.019	24.8
SmCC_MMV003891_uff_E=743.06	-4.4	5.694	3.653
SmCC_MMV003891_uff_E=743.06	-4.4	36.137	34.175
SmCC_MMV003958_uff_E=478.81	-5	0	0
SmCC_MMV003958_uff_E=478.81	-5	6.124	3.626
SmCC_MMV003958_uff_E=478.81	-4.9	19.223	17.564
SmCC_MMV003958_uff_E=478.81	-4.9	31.982	30.239
SmCC_MMV003958_uff_E=478.81	-4.7	19.375	18.015
SmCC_MMV003958_uff_E=478.81	-4.7	45.07	44.03
SmCC_MMV003958_uff_E=478.81	-4.7	40.492	39.217
SmCC_MMV003958_uff_E=478.81	-4.7	41.835	40.412
SmCC_MMV003958_uff_E=478.81	-4.7	5.8	3.535
SmCC_MMV003972_uff_E=47.72	-4.2	0	0
SmCC_MMV003972_uff_E=47.72	-4.2	20.432	18.495
SmCC_MMV003972_uff_E=47.72	-4.1	23.737	22.267
SmCC_MMV003972_uff_E=47.72	-3.9	30.86	29.277
SmCC_MMV003972_uff_E=47.72	-3.9	23.219	22.036
SmCC_MMV003972_uff_E=47.72	-3.9	3.189	2.665
SmCC_MMV003972_uff_E=47.72	-3.8	4.946	3.813
SmCC_MMV003972_uff_E=47.72	-3.8	42.809	41.043
SmCC_MMV003972_uff_E=47.72	-3.7	19.014	17.672
SmCC_MMV003974_uff_E=966.79	-6	0	0
SmCC_MMV003974_uff_E=966.79	-5.8	2.379	1.482
SmCC_MMV003974_uff_E=966.79	-5.7	9.06	1.815
SmCC_MMV003974_uff_E=966.79	-5.6	2.279	1.472
SmCC_MMV003974_uff_E=966.79	-5.6	9.323	1.143
SmCC_MMV003974_uff_E=966.79	-5.4	8.516	2.125
SmCC_MMV003974_uff_E=966.79	-5.3	9.614	1.051
SmCC_MMV003974_uff_E=966.79	-5.3	2.73	1.918
SmCC_MMV003974_uff_E=966.79	-5.2	2.496	1.719
SmCC_MMV003975_uff_E=278.38	-5.8	0	0
SmCC_MMV003975_uff_E=278.38	-5.8	17.36	14.875
SmCC_MMV003975_uff_E=278.38	-5.7	40.827	39.251
SmCC_MMV003975_uff_E=278.38	-5.7	2.983	1.763
SmCC_MMV003975_uff_E=278.38	-5.7	16.753	15.077
SmCC_MMV003975_uff_E=278.38	-5.6	27.735	25.669
SmCC_MMV003975_uff_E=278.38	-5.6	31.239	29.549
SmCC_MMV003975_uff_E=278.38	-5.6	24.093	22.106
SmCC_MMV003975_uff_E=278.38	-5.5	4.414	3.21
SmCC_MMV003977_uff_E=182.06	-5.5	0	0
SmCC_MMV003977_uff_E=182.06	-5.5	37.596	35.847
SmCC_MMV003977_uff_E=182.06	-5.4	37.678	35.876
SmCC_MMV003977_uff_E=182.06	-5.4	21.78	20.249
SmCC_MMV003977_uff_E=182.06	-5.3	33.34	32.234
SmCC_MMV003977_uff_E=182.06	-5.2	3.425	1.463
SmCC_MMV003977_uff_E=182.06	-5.2	3.223	2.09
SmCC_MMV003977_uff_E=182.06	-5.1	36.893	35.16
SmCC_MMV003977_uff_E=182.06	-5.1	33.135	31.259
SmCC_MMV006187_uff_E=856.67	-8.8	0	0
SmCC_MMV006187_uff_E=856.67	-8.4	3.895	3.382
SmCC_MMV006187_uff_E=856.67	-8.1	24.448	21.581
SmCC_MMV006187_uff_E=856.67	-8.1	4.266	3.785
SmCC_MMV006187_uff_E=856.67	-8.1	29.05	25.411
SmCC_MMV006187_uff_E=856.67	-8.1	15.235	10.905
SmCC_MMV006187_uff_E=856.67	-7.9	8.204	4.451
SmCC_MMV006187_uff_E=856.67	-7.8	7.546	5.77
SmCC_MMV006187_uff_E=856.67	-7.7	28.356	25.501
SmCC_MMV006219_uff_E=873.66	-9.3	0	0
SmCC_MMV006219_uff_E=873.66	-8.1	6.199	4.289
SmCC_MMV006219_uff_E=873.66	-7.9	10.331	7.358
SmCC_MMV006219_uff_E=873.66	-7.8	5.641	4.362
SmCC_MMV006219_uff_E=873.66	-7.4	12.376	8.867
SmCC_MMV006219_uff_E=873.66	-7.4	33.277	30.919
SmCC_MMV006219_uff_E=873.66	-7.4	13.42	10.618
SmCC_MMV006219_uff_E=873.66	-7.3	41.662	38.662
SmCC_MMV006219_uff_E=873.66	-7.3	25.415	22.329
SmCC_MMV006344_uff_E=536.41	-7	0	0
SmCC_MMV006344_uff_E=536.41	-6.8	9.258	3.988
SmCC_MMV006344_uff_E=536.41	-6.8	19.831	18.138
SmCC_MMV006344_uff_E=536.41	-6.7	30.141	28.152
SmCC_MMV006344_uff_E=536.41	-6.6	28.215	26.412
SmCC_MMV006344_uff_E=536.41	-6.5	31.539	29.941
SmCC_MMV006344_uff_E=536.41	-6.5	5.469	3.061
SmCC_MMV006344_uff_E=536.41	-6.4	27.162	25.459
SmCC_MMV006344_uff_E=536.41	-6.3	9.944	3.887
SmCC_MMV006430_uff_E=849.68	-7.1	0	0
SmCC_MMV006430_uff_E=849.68	-7.1	31.25	28.622
SmCC_MMV006430_uff_E=849.68	-7	32.836	29.516
SmCC_MMV006430_uff_E=849.68	-7	6.005	2.011
SmCC_MMV006430_uff_E=849.68	-6.8	54.792	52.782
SmCC_MMV006430_uff_E=849.68	-6.8	33.244	30.012
SmCC_MMV006430_uff_E=849.68	-6.7	30.513	27.783
SmCC_MMV006430_uff_E=849.68	-6.7	33.044	29.824
SmCC_MMV006430_uff_E=849.68	-6.7	29.771	27.351
SmCC_MMV006597_uff_E=876.23	-7.6	0	0
SmCC_MMV006597_uff_E=876.23	-7.5	29.033	27.466
SmCC_MMV006597_uff_E=876.23	-7.5	6.452	2.508
SmCC_MMV006597_uff_E=876.23	-7.5	4.394	2.87
SmCC_MMV006597_uff_E=876.23	-7.4	8.36	5.968
SmCC_MMV006597_uff_E=876.23	-7.3	35.693	32.914
SmCC_MMV006597_uff_E=876.23	-7.3	9.888	7.499
SmCC_MMV006597_uff_E=876.23	-7.1	17.246	14.68
SmCC_MMV006597_uff_E=876.23	-7	34.904	32.952
SmCC_MMV006621_uff_E=695.67	-8.7	0	0
SmCC_MMV006621_uff_E=695.67	-8.1	5.854	2.491
SmCC_MMV006621_uff_E=695.67	-8.1	7.248	2.594
SmCC_MMV006621_uff_E=695.67	-7.9	2.85	1.701
SmCC_MMV006621_uff_E=695.67	-7.6	6.104	1.888
SmCC_MMV006621_uff_E=695.67	-7.5	1.834	1.325
SmCC_MMV006621_uff_E=695.67	-7.5	6.938	2.932
SmCC_MMV006621_uff_E=695.67	-7.5	7.743	2.856
SmCC_MMV006621_uff_E=695.67	-7.3	4.143	2.614
SmCC_MMV006931_uff_E=1039.44	-9.4	0	0
SmCC_MMV006931_uff_E=1039.44	-9.3	42.612	39.025
SmCC_MMV006931_uff_E=1039.44	-8.9	10.103	4.191
SmCC_MMV006931_uff_E=1039.44	-8.6	2.183	1.423
SmCC_MMV006931_uff_E=1039.44	-8.5	26.402	22.228
SmCC_MMV006931_uff_E=1039.44	-8.5	7.104	3.912
SmCC_MMV006931_uff_E=1039.44	-8.5	10.318	4.433
SmCC_MMV006931_uff_E=1039.44	-8.5	15.577	11.709
SmCC_MMV006931_uff_E=1039.44	-8.4	25.689	21.52
SmCC_MMV007007_uff_E=943.67	-7.2	0	0
SmCC_MMV007007_uff_E=943.67	-7.1	4.824	1.732
SmCC_MMV007007_uff_E=943.67	-6.9	6.705	2.209
SmCC_MMV007007_uff_E=943.67	-6.8	5.473	2.415
SmCC_MMV007007_uff_E=943.67	-6.5	28.986	26.68
SmCC_MMV007007_uff_E=943.67	-6.5	7.265	2.299
SmCC_MMV007007_uff_E=943.67	-6.5	26.337	23.159
SmCC_MMV007007_uff_E=943.67	-6.4	29.858	26.538
SmCC_MMV007007_uff_E=943.67	-6.4	34.713	32.875
SmCC_MMV007282_uff_E=767.04	-8.1	0	0
SmCC_MMV007282_uff_E=767.04	-7.7	35.619	32.31
SmCC_MMV007282_uff_E=767.04	-7.6	2.054	1.52
SmCC_MMV007282_uff_E=767.04	-7.1	21.379	18.168
SmCC_MMV007282_uff_E=767.04	-7.1	21.61	18.569
SmCC_MMV007282_uff_E=767.04	-7.1	35.51	31.235
SmCC_MMV007282_uff_E=767.04	-7.1	21.256	16.344
SmCC_MMV007282_uff_E=767.04	-7.1	34.026	32.358
SmCC_MMV007282_uff_E=767.04	-7.1	6.356	2.015
SmCC_MMV007300_uff_E=667.20	-10	0	0
SmCC_MMV007300_uff_E=667.20	-9.5	10.976	5.754
SmCC_MMV007300_uff_E=667.20	-8.8	10.203	5.07
SmCC_MMV007300_uff_E=667.20	-8.7	38.921	36.39
SmCC_MMV007300_uff_E=667.20	-8.6	28.537	22.792
SmCC_MMV007300_uff_E=667.20	-8.5	32.11	26.009
SmCC_MMV007300_uff_E=667.20	-8.5	14.895	9.497
SmCC_MMV007300_uff_E=667.20	-8.3	30.316	24.108
SmCC_MMV007300_uff_E=667.20	-8.3	20.779	15.102
SmCC_MMV007501_uff_E=305.75	-6.6	0	0
SmCC_MMV007501_uff_E=305.75	-6.5	41.495	37.698
SmCC_MMV007501_uff_E=305.75	-6.4	20.85	18.025
SmCC_MMV007501_uff_E=305.75	-6.3	32.059	28.098
SmCC_MMV007501_uff_E=305.75	-6.2	18.459	15.54
SmCC_MMV007501_uff_E=305.75	-6.1	30.628	27.012
SmCC_MMV007501_uff_E=305.75	-6	49.367	47.427
SmCC_MMV007501_uff_E=305.75	-5.8	30.252	26.804
SmCC_MMV007501_uff_E=305.75	-5.8	29.735	26.217
SmCC_MMV011471_uff_E=516.62	-6.9	0	0
SmCC_MMV011471_uff_E=516.62	-6.9	41.769	39.768
SmCC_MMV011471_uff_E=516.62	-6.8	6.79	4.72
SmCC_MMV011471_uff_E=516.62	-6.7	21.573	16.591
SmCC_MMV011471_uff_E=516.62	-6.6	15.43	11.498
SmCC_MMV011471_uff_E=516.62	-6.6	20.146	18.491
SmCC_MMV011471_uff_E=516.62	-6.5	42.064	39.91
SmCC_MMV011471_uff_E=516.62	-6.5	20.815	19.056
SmCC_MMV011471_uff_E=516.62	-6.4	29.786	26.836
SmCC_MMV014853_uff_E=571.62	-7.4	0	0
SmCC_MMV014853_uff_E=571.62	-7.3	34.362	32.633
SmCC_MMV014853_uff_E=571.62	-6.9	38.893	35.979
SmCC_MMV014853_uff_E=571.62	-6.8	39.439	37.978
SmCC_MMV014853_uff_E=571.62	-6.8	33.672	31.596
SmCC_MMV014853_uff_E=571.62	-6.7	35.165	32.912
SmCC_MMV014853_uff_E=571.62	-6.7	16.644	14.854
SmCC_MMV014853_uff_E=571.62	-6.7	13.072	10.522
SmCC_MMV014853_uff_E=571.62	-6.7	40.647	38.641
SmCC_MMV019053_uff_E=1037.40	-7	0	0
SmCC_MMV019053_uff_E=1037.40	-6.5	29.669	26.747
SmCC_MMV019053_uff_E=1037.40	-6.5	34.054	30.062
SmCC_MMV019053_uff_E=1037.40	-6.5	8.495	2.642
SmCC_MMV019053_uff_E=1037.40	-6.5	32.862	30.483
SmCC_MMV019053_uff_E=1037.40	-6.3	8.791	2.546
SmCC_MMV019053_uff_E=1037.40	-6.2	36.152	32.616
SmCC_MMV019053_uff_E=1037.40	-6.2	38.028	35.507
SmCC_MMV019053_uff_E=1037.40	-6.1	17.035	15.166
SmCC_MMV019177_uff_E=425.26	-6.5	0	0
SmCC_MMV019177_uff_E=425.26	-6.3	25.301	22.866
SmCC_MMV019177_uff_E=425.26	-6.2	3.292	2.644
SmCC_MMV019177_uff_E=425.26	-6.1	24.351	23.059
SmCC_MMV019177_uff_E=425.26	-6.1	25.823	23.527
SmCC_MMV019177_uff_E=425.26	-5.8	9.648	7.331
SmCC_MMV019177_uff_E=425.26	-5.8	9.509	5.947
SmCC_MMV019177_uff_E=425.26	-5.7	50.085	48.553
SmCC_MMV019177_uff_E=425.26	-5.7	9.767	7.113
SmCC_MMV019421_uff_E=923.98	-8.2	0	0
SmCC_MMV019421_uff_E=923.98	-8.2	6.053	4.057
SmCC_MMV019421_uff_E=923.98	-8.1	5.426	3.484
SmCC_MMV019421_uff_E=923.98	-8.1	4.052	2.538
SmCC_MMV019421_uff_E=923.98	-8.1	3.746	2.528
SmCC_MMV019421_uff_E=923.98	-7.8	2.315	1.539
SmCC_MMV019421_uff_E=923.98	-7.5	37.393	34.713
SmCC_MMV019421_uff_E=923.98	-7.5	36.759	34.175
SmCC_MMV019421_uff_E=923.98	-7.3	43.003	40.957
SmCC_MMV019547_uff_E=569.50	-7.1	0	0
SmCC_MMV019547_uff_E=569.50	-6.9	35.87	34.387
SmCC_MMV019547_uff_E=569.50	-6.7	31.15	29.822
SmCC_MMV019547_uff_E=569.50	-6.7	7.336	4.196
SmCC_MMV019547_uff_E=569.50	-6.6	41.053	39.156
SmCC_MMV019547_uff_E=569.50	-6.6	34.793	33.4
SmCC_MMV019547_uff_E=569.50	-6.5	39.159	37.512
SmCC_MMV019547_uff_E=569.50	-6.5	36.93	34.53
SmCC_MMV019547_uff_E=569.50	-6.5	36.863	34.777
SmCC_MMV020033_uff_E=746.30	-8.8	0	0
SmCC_MMV020033_uff_E=746.30	-8.7	18.993	16.324
SmCC_MMV020033_uff_E=746.30	-8.7	33.254	31.204
SmCC_MMV020033_uff_E=746.30	-8.5	5.659	4.06
SmCC_MMV020033_uff_E=746.30	-8.4	10.186	4.67
SmCC_MMV020033_uff_E=746.30	-8.1	37.286	33.866
SmCC_MMV020033_uff_E=746.30	-8	9.531	5.112
SmCC_MMV020033_uff_E=746.30	-7.9	25.623	22.385
SmCC_MMV020033_uff_E=746.30	-7.8	13.907	7.828
SmCC_MMV020192_uff_E=680.94	-8.7	0	0
SmCC_MMV020192_uff_E=680.94	-8.6	7.439	5.343
SmCC_MMV020192_uff_E=680.94	-8.3	39.627	34.486
SmCC_MMV020192_uff_E=680.94	-8	39.497	34.746
SmCC_MMV020192_uff_E=680.94	-8	9.284	3.321
SmCC_MMV020192_uff_E=680.94	-7.9	9.578	4.432
SmCC_MMV020192_uff_E=680.94	-7.9	7.733	4.775
SmCC_MMV020192_uff_E=680.94	-7.9	9.655	5.826
SmCC_MMV020192_uff_E=680.94	-7.8	26.509	23.536
SmCC_MMV020196_uff_E=714.15	-7.1	0	0
SmCC_MMV020196_uff_E=714.15	-7	22.05	20.194
SmCC_MMV020196_uff_E=714.15	-6.9	22.984	20.314
SmCC_MMV020196_uff_E=714.15	-6.8	26.112	22.363
SmCC_MMV020196_uff_E=714.15	-6.7	36.938	34.529
SmCC_MMV020196_uff_E=714.15	-6.7	44.906	42.963
SmCC_MMV020196_uff_E=714.15	-6.7	30.116	27.34
SmCC_MMV020196_uff_E=714.15	-6.6	42.541	40.384
SmCC_MMV020196_uff_E=714.15	-6.6	29.248	26.98
SmCC_MMV020203_uff_E=569.57	-8.1	0	0
SmCC_MMV020203_uff_E=569.57	-7.5	3.44	0.961
SmCC_MMV020203_uff_E=569.57	-7.5	34.632	32.138
SmCC_MMV020203_uff_E=569.57	-7.4	33.56	31.251
SmCC_MMV020203_uff_E=569.57	-7.2	33.861	31.942
SmCC_MMV020203_uff_E=569.57	-7.2	7.771	1.848
SmCC_MMV020203_uff_E=569.57	-7.2	35.768	33.192
SmCC_MMV020203_uff_E=569.57	-7.1	34.39	32.321
SmCC_MMV020203_uff_E=569.57	-6.8	8.517	3.061
SmCC_MMV020207_uff_E=896.58	-7.9	0	0
SmCC_MMV020207_uff_E=896.58	-7.7	7.6	4.26
SmCC_MMV020207_uff_E=896.58	-7.4	5.539	2.956
SmCC_MMV020207_uff_E=896.58	-7.3	6.598	3.332
SmCC_MMV020207_uff_E=896.58	-7.2	16.504	13.747
SmCC_MMV020207_uff_E=896.58	-7.1	39.685	37.865
SmCC_MMV020207_uff_E=896.58	-7.1	33.496	30.807
SmCC_MMV020207_uff_E=896.58	-7	25.14	21.193
SmCC_MMV020207_uff_E=896.58	-6.8	28.211	25.987
SmCC_MMV020335_uff_E=723.52	-8.4	0	0
SmCC_MMV020335_uff_E=723.52	-8.2	2.037	1.466
SmCC_MMV020335_uff_E=723.52	-8.1	8.552	4.417
SmCC_MMV020335_uff_E=723.52	-7.6	7.599	4.399
SmCC_MMV020335_uff_E=723.52	-7.5	26.828	23.703
SmCC_MMV020335_uff_E=723.52	-7.4	10.787	6.474
SmCC_MMV020335_uff_E=723.52	-7.4	2.217	1.438
SmCC_MMV020335_uff_E=723.52	-7.3	26.867	23.696
SmCC_MMV020335_uff_E=723.52	-7.2	7.686	3.916
SmCC_MMV020445_uff_E=609.00	-8.1	0	0
SmCC_MMV020445_uff_E=609.00	-8.1	9.637	3.78
SmCC_MMV020445_uff_E=609.00	-7.8	8.104	3.16
SmCC_MMV020445_uff_E=609.00	-7.8	9.792	3.763
SmCC_MMV020445_uff_E=609.00	-7.5	28.565	24.023
SmCC_MMV020445_uff_E=609.00	-7.4	1.625	1.21
SmCC_MMV020445_uff_E=609.00	-7.2	42.845	39.233
SmCC_MMV020445_uff_E=609.00	-7.2	10.019	3.633
SmCC_MMV020445_uff_E=609.00	-7.2	22.089	19.997
SmCC_MMV020456_uff_E=499.50	-9.6	0	0
SmCC_MMV020456_uff_E=499.50	-9	2.456	2.166
SmCC_MMV020456_uff_E=499.50	-8.8	3.359	2.16
SmCC_MMV020456_uff_E=499.50	-8.3	4.538	3.499
SmCC_MMV020456_uff_E=499.50	-8.1	16.989	13.936
SmCC_MMV020456_uff_E=499.50	-7.8	36.341	33.234
SmCC_MMV020456_uff_E=499.50	-7.8	26.817	20.715
SmCC_MMV020456_uff_E=499.50	-7.8	10.856	5.444
SmCC_MMV020456_uff_E=499.50	-7.7	17.305	14.382
SmCC_MMV020508_uff_E=1271.61	-8.5	0	0
SmCC_MMV020508_uff_E=1271.61	-8.3	21.74	18.195
SmCC_MMV020508_uff_E=1271.61	-8	7.95	3.951
SmCC_MMV020508_uff_E=1271.61	-8	7.666	3.777
SmCC_MMV020508_uff_E=1271.61	-7.8	16.759	12.612
SmCC_MMV020508_uff_E=1271.61	-7.7	28.954	23.918
SmCC_MMV020508_uff_E=1271.61	-7.7	43.864	42.067
SmCC_MMV020508_uff_E=1271.61	-7.6	41.787	39.375
SmCC_MMV020508_uff_E=1271.61	-7.6	36.222	32.803
SmCC_MMV020709_uff_E=700.38	-8.5	0	0
SmCC_MMV020709_uff_E=700.38	-8.2	8.854	4.537
SmCC_MMV020709_uff_E=700.38	-7.9	43.098	40.496
SmCC_MMV020709_uff_E=700.38	-7.9	30.121	27.743
SmCC_MMV020709_uff_E=700.38	-7.9	22.905	20.229
SmCC_MMV020709_uff_E=700.38	-7.9	26.453	23.724
SmCC_MMV020709_uff_E=700.38	-7.7	26.779	23.818
SmCC_MMV020709_uff_E=700.38	-7.6	43.288	40.496
SmCC_MMV020709_uff_E=700.38	-7.6	23.67	21.195
SmCC_MMV022487_uff_E=394.90	-9.1	0	0
SmCC_MMV022487_uff_E=394.90	-8.8	10.965	2.161
SmCC_MMV022487_uff_E=394.90	-8.7	11.09	2.151
SmCC_MMV022487_uff_E=394.90	-8.1	8.096	5.161
SmCC_MMV022487_uff_E=394.90	-8.1	10.407	6.724
SmCC_MMV022487_uff_E=394.90	-7.9	12.63	5.365
SmCC_MMV022487_uff_E=394.90	-7.8	6.427	5.076
SmCC_MMV022487_uff_E=394.90	-7.8	12.53	11.498
SmCC_MMV022487_uff_E=394.90	-7.7	10.301	6.68
SmCC_MMV023190_uff_E=748.04	-8.9	0	0
SmCC_MMV023190_uff_E=748.04	-8.6	12.579	8.123
SmCC_MMV023190_uff_E=748.04	-8.6	7.065	3.389
SmCC_MMV023190_uff_E=748.04	-8.6	21.402	16.862
SmCC_MMV023190_uff_E=748.04	-8.4	19.092	15.891
SmCC_MMV023190_uff_E=748.04	-8.3	37.271	34.818
SmCC_MMV023190_uff_E=748.04	-8.2	30.713	28.315
SmCC_MMV023190_uff_E=748.04	-8	21.12	16.15
SmCC_MMV023190_uff_E=748.04	-7.9	26.405	23.261
SmCC_MMV023401_uff_E=604.08	-8.7	0	0
SmCC_MMV023401_uff_E=604.08	-8.5	18.863	14.907
SmCC_MMV023401_uff_E=604.08	-8.4	36.586	32.594
SmCC_MMV023401_uff_E=604.08	-8.3	13.816	9.427
SmCC_MMV023401_uff_E=604.08	-8.2	12.917	8.715
SmCC_MMV023401_uff_E=604.08	-8.2	11.976	9.772
SmCC_MMV023401_uff_E=604.08	-8.1	37.472	33.211
SmCC_MMV023401_uff_E=604.08	-8.1	12.493	8.352
SmCC_MMV023401_uff_E=604.08	-8.1	10.985	7.549
SmCC_MMV023523_uff_E=527.33	-7.1	0	0
SmCC_MMV023523_uff_E=527.33	-6.9	7.64	5.873
SmCC_MMV023523_uff_E=527.33	-6.9	8.808	3.698
SmCC_MMV023523_uff_E=527.33	-6.8	31.749	28.432
SmCC_MMV023523_uff_E=527.33	-6.7	19.273	16.562
SmCC_MMV023523_uff_E=527.33	-6.7	32.84	30.904
SmCC_MMV023523_uff_E=527.33	-6.6	18.902	15.777
SmCC_MMV023523_uff_E=527.33	-6.5	14.046	11.626
SmCC_MMV023523_uff_E=527.33	-6.4	8.723	4.526
SmCC_MMV023573_uff_E=584.88	-8.3	0	0
SmCC_MMV023573_uff_E=584.88	-8.2	9.462	5.393
SmCC_MMV023573_uff_E=584.88	-7.9	10.008	3.832
SmCC_MMV023573_uff_E=584.88	-7.6	12.748	7.518
SmCC_MMV023573_uff_E=584.88	-7.5	13.442	7.511
SmCC_MMV023573_uff_E=584.88	-7.4	15.473	9.347
SmCC_MMV023573_uff_E=584.88	-7.3	15.314	9.617
SmCC_MMV023573_uff_E=584.88	-7.2	5.466	2.434
SmCC_MMV023573_uff_E=584.88	-7.1	30.268	27.343
SmCC_MMV023951_uff_E=641.13	-8.1	0	0
SmCC_MMV023951_uff_E=641.13	-7.7	28.105	25.558
SmCC_MMV023951_uff_E=641.13	-7.4	2.507	2.018
SmCC_MMV023951_uff_E=641.13	-7.4	2.235	1.426
SmCC_MMV023951_uff_E=641.13	-7.4	9.456	2.767
SmCC_MMV023951_uff_E=641.13	-7	9.269	2.731
SmCC_MMV023951_uff_E=641.13	-6.9	12.361	8.824
SmCC_MMV023951_uff_E=641.13	-6.9	43.865	41.399
SmCC_MMV023951_uff_E=641.13	-6.9	30.196	27.543
SmCC_MMV024309_uff_E=402.24	-9.2	0	0
SmCC_MMV024309_uff_E=402.24	-9	6.913	4.566
SmCC_MMV024309_uff_E=402.24	-9	7.542	4.738
SmCC_MMV024309_uff_E=402.24	-8.8	6.886	4.866
SmCC_MMV024309_uff_E=402.24	-8.6	6.251	3.973
SmCC_MMV024309_uff_E=402.24	-8.5	17.761	15.797
SmCC_MMV024309_uff_E=402.24	-8.2	4.939	3.436
SmCC_MMV024309_uff_E=402.24	-8.2	8.399	4.815
SmCC_MMV024309_uff_E=402.24	-8	4.03	2.9
SmCC_MMV024638_uff_E=680.88	-8.3	0	0
SmCC_MMV024638_uff_E=680.88	-8.3	6.398	3.445
SmCC_MMV024638_uff_E=680.88	-8.2	27.961	25.595
SmCC_MMV024638_uff_E=680.88	-8.2	16.938	11.005
SmCC_MMV024638_uff_E=680.88	-8.2	8.731	4.715
SmCC_MMV024638_uff_E=680.88	-8.1	8.685	5.743
SmCC_MMV024638_uff_E=680.88	-7.9	31.797	28.74
SmCC_MMV024638_uff_E=680.88	-7.9	28.617	26.04
SmCC_MMV024638_uff_E=680.88	-7.9	7.54	5.693
SmCC_MMV024825_uff_E=513.31	-8.3	0	0
SmCC_MMV024825_uff_E=513.31	-8.3	17.545	10.193
SmCC_MMV024825_uff_E=513.31	-8.2	6.328	4.139
SmCC_MMV024825_uff_E=513.31	-8	10.932	5.981
SmCC_MMV024825_uff_E=513.31	-7.9	6.452	3.653
SmCC_MMV024825_uff_E=513.31	-7.8	15.759	10.172
SmCC_MMV024825_uff_E=513.31	-7.8	41.382	35.891
SmCC_MMV024825_uff_E=513.31	-7.5	16.421	8.954
SmCC_MMV024825_uff_E=513.31	-7.5	13.84	8.633
SmCC_MMV024850_uff_E=999.99	-8.8	0	0
SmCC_MMV024850_uff_E=999.99	-8.4	5.976	2.145
SmCC_MMV024850_uff_E=999.99	-8.4	6.118	2.44
SmCC_MMV024850_uff_E=999.99	-8.3	20.354	16.888
SmCC_MMV024850_uff_E=999.99	-8.3	20.956	17.41
SmCC_MMV024850_uff_E=999.99	-8.2	32.827	31.125
SmCC_MMV024850_uff_E=999.99	-8.2	6.133	3.434
SmCC_MMV024850_uff_E=999.99	-8.2	13.756	10.35
SmCC_MMV024850_uff_E=999.99	-8.1	17.092	13.585
SmCC_MMV025013_uff_E=801.73	-9.3	0	0
SmCC_MMV025013_uff_E=801.73	-8.7	10.357	6.155
SmCC_MMV025013_uff_E=801.73	-8.4	18.15	15.313
SmCC_MMV025013_uff_E=801.73	-8.3	10.996	6.743
SmCC_MMV025013_uff_E=801.73	-8.2	28.028	22.348
SmCC_MMV025013_uff_E=801.73	-8.2	7.744	5.198
SmCC_MMV025013_uff_E=801.73	-8.2	33.553	30.512
SmCC_MMV025013_uff_E=801.73	-8.2	33.17	30.098
SmCC_MMV025013_uff_E=801.73	-8.1	10.756	6.087
SmCC_MMV026458_uff_E=754.95	-9.3	0	0
SmCC_MMV026458_uff_E=754.95	-9.3	6.191	3.385
SmCC_MMV026458_uff_E=754.95	-8.7	2.966	2.118
SmCC_MMV026458_uff_E=754.95	-8.6	8.515	5.574
SmCC_MMV026458_uff_E=754.95	-8.2	8.077	5.134
SmCC_MMV026458_uff_E=754.95	-8	8.374	5.104
SmCC_MMV026458_uff_E=754.95	-8	42.09	39.659
SmCC_MMV026458_uff_E=754.95	-7.9	4.22	3.174
SmCC_MMV026458_uff_E=754.95	-7.6	11.7	8.882
SmCC_MMV026953_uff_E=288.04	-7	0	0
SmCC_MMV026953_uff_E=288.04	-6.7	19.227	16.674
SmCC_MMV026953_uff_E=288.04	-6.7	19.457	17.005
SmCC_MMV026953_uff_E=288.04	-6.7	1.88	1.396
SmCC_MMV026953_uff_E=288.04	-6.6	4.3	2.146
SmCC_MMV026953_uff_E=288.04	-6.5	21.343	18.819
SmCC_MMV026953_uff_E=288.04	-6.4	31.669	30.368
SmCC_MMV026953_uff_E=288.04	-6.3	20.344	17.872
SmCC_MMV026953_uff_E=288.04	-6.3	20.01	17.425
SmCC_MMV027331_uff_E=527.72	-8.2	0	0
SmCC_MMV027331_uff_E=527.72	-8.1	6.302	2.719
SmCC_MMV027331_uff_E=527.72	-7.9	6.72	3.803
SmCC_MMV027331_uff_E=527.72	-7.9	4.482	2.292
SmCC_MMV027331_uff_E=527.72	-7.8	6.913	2.813
SmCC_MMV027331_uff_E=527.72	-7.5	27.449	24.219
SmCC_MMV027331_uff_E=527.72	-7.5	7.458	4.122
SmCC_MMV027331_uff_E=527.72	-7.4	25.306	23.729
SmCC_MMV027331_uff_E=527.72	-7.3	7.093	3.255
SmCC_MMV027339_uff_E=283.87	-9	0	0
SmCC_MMV027339_uff_E=283.87	-8.5	35.491	34.473
SmCC_MMV027339_uff_E=283.87	-8.4	36.759	34.765
SmCC_MMV027339_uff_E=283.87	-8.4	36.267	34.461
SmCC_MMV027339_uff_E=283.87	-8.4	37.819	35.437
SmCC_MMV027339_uff_E=283.87	-8.2	37.418	35.411
SmCC_MMV027339_uff_E=283.87	-8.2	29.925	27.652
SmCC_MMV027339_uff_E=283.87	-8.1	36.508	35.309
SmCC_MMV027339_uff_E=283.87	-8.1	8.893	5.938
SmCC_MMV028822_uff_E=519.58	-8.8	0	0
SmCC_MMV028822_uff_E=519.58	-8.6	24.525	21.863
SmCC_MMV028822_uff_E=519.58	-8.2	44.852	43.34
SmCC_MMV028822_uff_E=519.58	-7.9	3.257	2.305
SmCC_MMV028822_uff_E=519.58	-7.9	26.695	23.201
SmCC_MMV028822_uff_E=519.58	-7.9	39.224	36.913
SmCC_MMV028822_uff_E=519.58	-7.9	23.9	21.994
SmCC_MMV028822_uff_E=519.58	-7.7	24.852	20.63
SmCC_MMV028822_uff_E=519.58	-7.6	23.093	20.732
SmCC_MMV029587_uff_E=723.55	-8.8	0	0
SmCC_MMV029587_uff_E=723.55	-8.6	2.341	1.725
SmCC_MMV029587_uff_E=723.55	-8.4	29.809	26.875
SmCC_MMV029587_uff_E=723.55	-8.4	29.41	26.329
SmCC_MMV029587_uff_E=723.55	-8.4	9.379	4.922
SmCC_MMV029587_uff_E=723.55	-8.3	33.327	28.383
SmCC_MMV029587_uff_E=723.55	-8.3	22.111	16.459
SmCC_MMV029587_uff_E=723.55	-8.2	19.744	14.122
SmCC_MMV029587_uff_E=723.55	-8.1	19.548	10.596
SmCC_MMV078538_uff_E=302.18	-7.1	0	0
SmCC_MMV078538_uff_E=302.18	-7	18.087	16.824
SmCC_MMV078538_uff_E=302.18	-6.9	19.995	16.856
SmCC_MMV078538_uff_E=302.18	-6.9	41.682	39.34
SmCC_MMV078538_uff_E=302.18	-6.8	8.212	3.913
SmCC_MMV078538_uff_E=302.18	-6.8	17.678	16.632
SmCC_MMV078538_uff_E=302.18	-6.7	16.022	15.026
SmCC_MMV078538_uff_E=302.18	-6.6	2.563	1.442
SmCC_MMV078538_uff_E=302.18	-6.5	16.745	14.314
SmCC_MMV083774_uff_E=658.13	-7.2	0	0
SmCC_MMV083774_uff_E=658.13	-7.1	1.856	0.325
SmCC_MMV083774_uff_E=658.13	-7	26.998	25.426
SmCC_MMV083774_uff_E=658.13	-6.8	39.593	38.039
SmCC_MMV083774_uff_E=658.13	-6.8	26.983	25.417
SmCC_MMV083774_uff_E=658.13	-6.8	40.064	37.28
SmCC_MMV083774_uff_E=658.13	-6.8	24.109	22.66
SmCC_MMV083774_uff_E=658.13	-6.8	3.909	2.491
SmCC_MMV083774_uff_E=658.13	-6.7	38.787	37.482
SmCC_MMV085494_uff_E=709.81	-9.1	0	0
SmCC_MMV085494_uff_E=709.81	-8.9	4.166	2.859
SmCC_MMV085494_uff_E=709.81	-8.4	10.206	5.455
SmCC_MMV085494_uff_E=709.81	-8.3	11.439	3.503
SmCC_MMV085494_uff_E=709.81	-8.1	2.594	2.128
SmCC_MMV085494_uff_E=709.81	-8.1	6.049	3.815
SmCC_MMV085494_uff_E=709.81	-8	10.476	3.574
SmCC_MMV085494_uff_E=709.81	-8	26.817	23.046
SmCC_MMV085494_uff_E=709.81	-7.7	35.338	31.386
SmCC_MMV1103183_uff_E=290.88	-7.2	0	0
SmCC_MMV1103183_uff_E=290.88	-7	44.891	43.617
SmCC_MMV1103183_uff_E=290.88	-6.7	38.077	36.431
SmCC_MMV1103183_uff_E=290.88	-6.6	23.335	21.025
SmCC_MMV1103183_uff_E=290.88	-6.5	20.385	15.863
SmCC_MMV1103183_uff_E=290.88	-6.5	37.638	35.329
SmCC_MMV1103183_uff_E=290.88	-6.5	38.648	35.641
SmCC_MMV1103183_uff_E=290.88	-6.5	38.065	36.525
SmCC_MMV1103183_uff_E=290.88	-6.4	38.754	37.165
SmCC_MMV1167451_uff_E=1103.05	-8.6	0	0
SmCC_MMV1167451_uff_E=1103.05	-8	2.012	0.859
SmCC_MMV1167451_uff_E=1103.05	-7.7	33.434	29.849
SmCC_MMV1167451_uff_E=1103.05	-7.7	6.788	2.792
SmCC_MMV1167451_uff_E=1103.05	-7.7	2.844	2.258
SmCC_MMV1167451_uff_E=1103.05	-7.6	7.455	3.872
SmCC_MMV1167451_uff_E=1103.05	-7.6	6.602	2.37
SmCC_MMV1167451_uff_E=1103.05	-7.4	2.137	1.687
SmCC_MMV1167451_uff_E=1103.05	-7.3	7.139	3.177
SmCC_MMV1262756_uff_E=506.11	-8.6	0	0
SmCC_MMV1262756_uff_E=506.11	-8.6	33.683	31.265
SmCC_MMV1262756_uff_E=506.11	-8.2	33.634	30.6
SmCC_MMV1262756_uff_E=506.11	-8.2	35.317	31.369
SmCC_MMV1262756_uff_E=506.11	-7.9	34.774	31.701
SmCC_MMV1262756_uff_E=506.11	-7.7	34.884	31.395
SmCC_MMV1262756_uff_E=506.11	-7.6	25.074	23.8
SmCC_MMV1262756_uff_E=506.11	-7.5	34.502	31.683
SmCC_MMV1262756_uff_E=506.11	-7.5	35.074	34.049
SmCC_MMV1266067_uff_E=463.69	-8.1	0	0
SmCC_MMV1266067_uff_E=463.69	-7.2	18.943	15.666
SmCC_MMV1266067_uff_E=463.69	-7.1	24.654	22.984
SmCC_MMV1266067_uff_E=463.69	-7	6.739	5
SmCC_MMV1266067_uff_E=463.69	-7	15.521	14.318
SmCC_MMV1266067_uff_E=463.69	-6.9	7.698	4.17
SmCC_MMV1266067_uff_E=463.69	-6.9	8.528	3.023
SmCC_MMV1266067_uff_E=463.69	-6.9	26.59	21.91
SmCC_MMV1266067_uff_E=463.69	-6.8	6.918	4.179
SmCC_MMV1267536_uff_E=506.81	-8.2	0	0
SmCC_MMV1267536_uff_E=506.81	-7.7	2.158	1.571
SmCC_MMV1267536_uff_E=506.81	-7.4	13.846	12.567
SmCC_MMV1267536_uff_E=506.81	-7.4	10.282	4.53
SmCC_MMV1267536_uff_E=506.81	-7.2	5.33	3.848
SmCC_MMV1267536_uff_E=506.81	-7.1	4.787	4.056
SmCC_MMV1267536_uff_E=506.81	-6.9	7.6	4.589
SmCC_MMV1267536_uff_E=506.81	-6.8	26.551	23.828
SmCC_MMV1267536_uff_E=506.81	-6.8	24.47	19.307
SmCC_MMV1435700_uff_E=871.73	-8	0	0
SmCC_MMV1435700_uff_E=871.73	-7.9	10.458	4.165
SmCC_MMV1435700_uff_E=871.73	-7.8	10.199	4.081
SmCC_MMV1435700_uff_E=871.73	-7.5	10.998	3.695
SmCC_MMV1435700_uff_E=871.73	-7.3	24.185	22.418
SmCC_MMV1435700_uff_E=871.73	-7.1	29.992	23.788
SmCC_MMV1435700_uff_E=871.73	-7	10.646	4.114
SmCC_MMV1435700_uff_E=871.73	-7	18.064	14.91
SmCC_MMV1435700_uff_E=871.73	-6.9	17.66	14.514
SmCC_MMV1501398_uff_E=1760.02	-6.9	0	0
SmCC_MMV1501398_uff_E=1760.02	-6.6	10.869	9.193
SmCC_MMV1501398_uff_E=1760.02	-6.5	39.186	36.2
SmCC_MMV1501398_uff_E=1760.02	-6.4	40.173	38.323
SmCC_MMV1501398_uff_E=1760.02	-6.3	16.929	13.708
SmCC_MMV1501398_uff_E=1760.02	-6.3	13.791	9.643
SmCC_MMV1501398_uff_E=1760.02	-6.3	13.429	9.343
SmCC_MMV1501398_uff_E=1760.02	-6.3	23.581	19.454
SmCC_MMV1501398_uff_E=1760.02	-6.3	45.107	42.358
SmCC_MMV1542706_uff_E=436.29	-6.9	0	0
SmCC_MMV1542706_uff_E=436.29	-6.6	26.514	24.722
SmCC_MMV1542706_uff_E=436.29	-6.4	25.8	24.913
SmCC_MMV1542706_uff_E=436.29	-6.3	44.163	42.981
SmCC_MMV1542706_uff_E=436.29	-6.2	35.285	32.376
SmCC_MMV1542706_uff_E=436.29	-6.2	34.331	32.903
SmCC_MMV1542706_uff_E=436.29	-6.2	26.663	25.332
SmCC_MMV1542706_uff_E=436.29	-6.1	33.486	32.09
SmCC_MMV1542706_uff_E=436.29	-6	39.351	36.392
SmCC_MMV1542798_uff_E=709.38	-8.8	0	0
SmCC_MMV1542798_uff_E=709.38	-8.7	4.894	2.91
SmCC_MMV1542798_uff_E=709.38	-8.6	5.085	3.069
SmCC_MMV1542798_uff_E=709.38	-8.4	6.476	4.234
SmCC_MMV1542798_uff_E=709.38	-8.4	2.452	1.987
SmCC_MMV1542798_uff_E=709.38	-8.3	8.66	4.173
SmCC_MMV1542798_uff_E=709.38	-8.2	8.528	3.78
SmCC_MMV1542798_uff_E=709.38	-8.1	5.586	3.36
SmCC_MMV1542798_uff_E=709.38	-7.8	24.197	20.994
SmCC_MMV1542799_uff_E=556.70	-8.2	0	0
SmCC_MMV1542799_uff_E=556.70	-7.9	10.826	5.943
SmCC_MMV1542799_uff_E=556.70	-7.8	24.428	21.4
SmCC_MMV1542799_uff_E=556.70	-7.7	17.25	14.955
SmCC_MMV1542799_uff_E=556.70	-7.7	34.087	31.959
SmCC_MMV1542799_uff_E=556.70	-7.5	40.928	39.732
SmCC_MMV1542799_uff_E=556.70	-7.5	17.575	14.917
SmCC_MMV1542799_uff_E=556.70	-7.3	36.056	32.539
SmCC_MMV1542799_uff_E=556.70	-7.2	25.765	22.798
SmCC_MMV1542820_uff_E=276.78	-9	0	0
SmCC_MMV1542820_uff_E=276.78	-8.5	6.231	5.16
SmCC_MMV1542820_uff_E=276.78	-8.4	9.289	6.679
SmCC_MMV1542820_uff_E=276.78	-8	9.369	6.357
SmCC_MMV1542820_uff_E=276.78	-8	6.114	5.141
SmCC_MMV1542820_uff_E=276.78	-7.9	2.907	1.908
SmCC_MMV1542820_uff_E=276.78	-7.8	24.569	23.215
SmCC_MMV1542820_uff_E=276.78	-7.7	3.899	3.157
SmCC_MMV1542820_uff_E=276.78	-7.5	10.729	8.169
SmCC_MMV1542822_uff_E=1018.96	-8.3	0	0
SmCC_MMV1542822_uff_E=1018.96	-8.1	26.567	25.402
SmCC_MMV1542822_uff_E=1018.96	-8.1	4.778	3.885
SmCC_MMV1542822_uff_E=1018.96	-7.9	6.452	4.582
SmCC_MMV1542822_uff_E=1018.96	-7.8	26.406	24.976
SmCC_MMV1542822_uff_E=1018.96	-7.8	16.081	11.634
SmCC_MMV1542822_uff_E=1018.96	-7.8	26.054	24.713
SmCC_MMV1542822_uff_E=1018.96	-7.8	26.373	24.793
SmCC_MMV1542822_uff_E=1018.96	-7.7	17.379	10.525
SmCC_MMV1545674_uff_E=650.37	-9	0	0
SmCC_MMV1545674_uff_E=650.37	-8.9	2.554	2.104
SmCC_MMV1545674_uff_E=650.37	-8.3	34.946	32.232
SmCC_MMV1545674_uff_E=650.37	-8	37.288	34.583
SmCC_MMV1545674_uff_E=650.37	-8	34.253	31.586
SmCC_MMV1545674_uff_E=650.37	-7.9	17.952	16.116
SmCC_MMV1545674_uff_E=650.37	-7.9	27.801	24.418
SmCC_MMV1545674_uff_E=650.37	-7.8	16.19	12.605
SmCC_MMV1545674_uff_E=650.37	-7.6	34.64	32.046
SmCC_MMV1545675_uff_E=645.06	-8.1	0	0
SmCC_MMV1545675_uff_E=645.06	-8.1	35.892	32.971
SmCC_MMV1545675_uff_E=645.06	-8	35.394	32.429
SmCC_MMV1545675_uff_E=645.06	-7.9	23.615	19.074
SmCC_MMV1545675_uff_E=645.06	-7.8	25.171	22.871
SmCC_MMV1545675_uff_E=645.06	-7.8	35.417	32.737
SmCC_MMV1545675_uff_E=645.06	-7.8	5.353	3.809
SmCC_MMV1545675_uff_E=645.06	-7.8	2.67	2.153
SmCC_MMV1545675_uff_E=645.06	-7.7	18.274	16.241
SmCC_MMV1545678_uff_E=882.08	-7.8	0	0
SmCC_MMV1545678_uff_E=882.08	-7.7	35.416	32.626
SmCC_MMV1545678_uff_E=882.08	-7.5	36.32	33.36
SmCC_MMV1545678_uff_E=882.08	-7.4	35.763	32.885
SmCC_MMV1545678_uff_E=882.08	-7.4	34.866	32.487
SmCC_MMV1545678_uff_E=882.08	-7.3	41.35	38.321
SmCC_MMV1545678_uff_E=882.08	-7.2	36.473	33.101
SmCC_MMV1545678_uff_E=882.08	-7.1	5.051	3.052
SmCC_MMV1545678_uff_E=882.08	-7	35.795	33.385
SmCC_MMV1558322_uff_E=1063.29	-9	0	0
SmCC_MMV1558322_uff_E=1063.29	-8.7	7.141	3.783
SmCC_MMV1558322_uff_E=1063.29	-8.5	7.841	4.625
SmCC_MMV1558322_uff_E=1063.29	-8.3	9.059	5.327
SmCC_MMV1558322_uff_E=1063.29	-8.2	9.378	5.545
SmCC_MMV1558322_uff_E=1063.29	-7.8	7.006	4.649
SmCC_MMV1558322_uff_E=1063.29	-7.8	32.184	28.874
SmCC_MMV1558322_uff_E=1063.29	-7.6	7.773	4.469
SmCC_MMV1558322_uff_E=1063.29	-7.5	21.287	16.897
SmCC_MMV1558323_uff_E=828.70	-7.3	0	0
SmCC_MMV1558323_uff_E=828.70	-7.2	2.52	2.081
SmCC_MMV1558323_uff_E=828.70	-7.2	21.585	17.898
SmCC_MMV1558323_uff_E=828.70	-7	34.809	31.517
SmCC_MMV1558323_uff_E=828.70	-6.9	6.089	3.33
SmCC_MMV1558323_uff_E=828.70	-6.8	23.682	20.85
SmCC_MMV1558323_uff_E=828.70	-6.7	41.903	38.1
SmCC_MMV1558323_uff_E=828.70	-6.7	19.535	16.652
SmCC_MMV1558323_uff_E=828.70	-6.7	22.982	20.355
SmCC_MMV1558324_uff_E=621.25	-8.2	0	0
SmCC_MMV1558324_uff_E=621.25	-7.3	36.628	32.748
SmCC_MMV1558324_uff_E=621.25	-7.2	36.124	32.58
SmCC_MMV1558324_uff_E=621.25	-7.2	24.329	20.72
SmCC_MMV1558324_uff_E=621.25	-7.2	33.233	30.381
SmCC_MMV1558324_uff_E=621.25	-7.1	41.276	38.769
SmCC_MMV1558324_uff_E=621.25	-7.1	34.766	32.093
SmCC_MMV1558324_uff_E=621.25	-7	34.934	31.616
SmCC_MMV1558324_uff_E=621.25	-7	34.8	31.431
SmCC_MMV1558949_uff_E=1464.13	-10.4	0	0
SmCC_MMV1558949_uff_E=1464.13	-9.6	9.131	5.823
SmCC_MMV1558949_uff_E=1464.13	-9.3	8.963	5.598
SmCC_MMV1558949_uff_E=1464.13	-8.8	9.04	6.765
SmCC_MMV1558949_uff_E=1464.13	-8.6	8.641	6.202
SmCC_MMV1558949_uff_E=1464.13	-8.6	8.41	5.954
SmCC_MMV1558949_uff_E=1464.13	-8.4	10.552	6.504
SmCC_MMV1558949_uff_E=1464.13	-8.3	11.743	7.418
SmCC_MMV1558949_uff_E=1464.13	-8.2	9.863	7.309
SmCC_MMV1577453_uff_E=162.56	-5.2	0	0
SmCC_MMV1577453_uff_E=162.56	-5.2	28.829	27.818
SmCC_MMV1577453_uff_E=162.56	-5.2	20.52	18.009
SmCC_MMV1577453_uff_E=162.56	-5.2	19.687	17.428
SmCC_MMV1577453_uff_E=162.56	-5.1	35.253	33.334
SmCC_MMV1577453_uff_E=162.56	-5.1	36.45	34.727
SmCC_MMV1577453_uff_E=162.56	-4.9	18.996	16.009
SmCC_MMV1577453_uff_E=162.56	-4.8	29.35	28.176
SmCC_MMV1577453_uff_E=162.56	-4.7	20.066	18.542
SmCC_MMV1577455_uff_E=502.28	-5.2	0	0
SmCC_MMV1577455_uff_E=502.28	-5.2	33.45	31.035
SmCC_MMV1577455_uff_E=502.28	-5.1	4.259	2.884
SmCC_MMV1577455_uff_E=502.28	-5	34.453	33.407
SmCC_MMV1577455_uff_E=502.28	-4.9	4.529	3.168
SmCC_MMV1577455_uff_E=502.28	-4.9	35.263	33.553
SmCC_MMV1577455_uff_E=502.28	-4.9	4.17	2.79
SmCC_MMV1577455_uff_E=502.28	-4.7	32.24	30.467
SmCC_MMV1577455_uff_E=502.28	-4.7	6.343	4.599
SmCC_MMV1577456_uff_E=1664.23	-7	0	0
SmCC_MMV1577456_uff_E=1664.23	-6.6	41.101	38.518
SmCC_MMV1577456_uff_E=1664.23	-6.5	32.857	30.079
SmCC_MMV1577456_uff_E=1664.23	-6.5	24.916	22.592
SmCC_MMV1577456_uff_E=1664.23	-6.5	35.356	33.266
SmCC_MMV1577456_uff_E=1664.23	-6.4	35.72	33.102
SmCC_MMV1577456_uff_E=1664.23	-6.3	25.321	22.979
SmCC_MMV1577456_uff_E=1664.23	-6.2	43.905	42.222
SmCC_MMV1577456_uff_E=1664.23	-6.2	27.829	24.663
SmCC_MMV1577458_uff_E=499.84	-6.3	0	0
SmCC_MMV1577458_uff_E=499.84	-6.2	39.944	37.688
SmCC_MMV1577458_uff_E=499.84	-6.1	37.138	35.2
SmCC_MMV1577458_uff_E=499.84	-5.8	36.944	34.65
SmCC_MMV1577458_uff_E=499.84	-5.8	41.574	39.953
SmCC_MMV1577458_uff_E=499.84	-5.6	40.478	38.223
SmCC_MMV1577458_uff_E=499.84	-5.6	41.254	39.637
SmCC_MMV1577458_uff_E=499.84	-5.5	34.265	32.806
SmCC_MMV1577458_uff_E=499.84	-5.5	13.793	12.128
SmCC_MMV1577459_uff_E=460.26	-5.1	0	0
SmCC_MMV1577459_uff_E=460.26	-4.8	40.37	39.285
SmCC_MMV1577459_uff_E=460.26	-4.8	19.355	17.868
SmCC_MMV1577459_uff_E=460.26	-4.8	18.031	16.403
SmCC_MMV1577459_uff_E=460.26	-4.8	2.167	1.318
SmCC_MMV1577459_uff_E=460.26	-4.7	40.445	39.048
SmCC_MMV1577459_uff_E=460.26	-4.7	23.825	22.326
SmCC_MMV1577459_uff_E=460.26	-4.6	18.703	17.277
SmCC_MMV1577459_uff_E=460.26	-4.6	18.796	17.43
SmCC_MMV1577460_uff_E=414.20	-5.1	0	0
SmCC_MMV1577460_uff_E=414.20	-4.9	26.15	25.316
SmCC_MMV1577460_uff_E=414.20	-4.9	49.985	49.385
SmCC_MMV1577460_uff_E=414.20	-4.9	34.744	33.871
SmCC_MMV1577460_uff_E=414.20	-4.7	27.986	27.282
SmCC_MMV1577460_uff_E=414.20	-4.7	39.217	38.376
SmCC_MMV1577460_uff_E=414.20	-4.7	19.207	18.233
SmCC_MMV1577460_uff_E=414.20	-4.6	6.033	4.676
SmCC_MMV1577460_uff_E=414.20	-4.6	38.925	37.987
SmCC_MMV1577461_uff_E=980.31	-8.2	0	0
SmCC_MMV1577461_uff_E=980.31	-7.8	6.777	4.932
SmCC_MMV1577461_uff_E=980.31	-7.5	5.588	3.371
SmCC_MMV1577461_uff_E=980.31	-7.4	4.471	2.76
SmCC_MMV1577461_uff_E=980.31	-7.4	8.892	5.098
SmCC_MMV1577461_uff_E=980.31	-7.4	9.232	6.006
SmCC_MMV1577461_uff_E=980.31	-7.4	34.505	31.316
SmCC_MMV1577461_uff_E=980.31	-7.3	20.614	17.117
SmCC_MMV1577461_uff_E=980.31	-7.2	11.157	6.98
SmCC_MMV1577462_uff_E=1626.35	-8.6	0	0
SmCC_MMV1577462_uff_E=1626.35	-7.9	8.114	5.539
SmCC_MMV1577462_uff_E=1626.35	-7.6	19.448	16.595
SmCC_MMV1577462_uff_E=1626.35	-7.5	7.308	4.242
SmCC_MMV1577462_uff_E=1626.35	-7.3	11.546	7.866
SmCC_MMV1577462_uff_E=1626.35	-7.3	32.41	29.699
SmCC_MMV1577462_uff_E=1626.35	-7.3	23.794	20.324
SmCC_MMV1577462_uff_E=1626.35	-7.3	32.136	28.787
SmCC_MMV1577462_uff_E=1626.35	-7.1	22.013	19.028
SmCC_MMV1577463_uff_E=493.29	-6.5	0	0
SmCC_MMV1577463_uff_E=493.29	-6.3	1.988	1.444
SmCC_MMV1577463_uff_E=493.29	-6.3	41.298	39.079
SmCC_MMV1577463_uff_E=493.29	-6.3	36.23	33.7
SmCC_MMV1577463_uff_E=493.29	-6.1	36.324	33.494
SmCC_MMV1577463_uff_E=493.29	-6.1	36.469	33.845
SmCC_MMV1577463_uff_E=493.29	-6	39.166	36.2
SmCC_MMV1577463_uff_E=493.29	-5.9	3.534	1.277
SmCC_MMV1577463_uff_E=493.29	-5.9	37.291	34.646
SmCC_MMV1577464_uff_E=215.17	-5.3	0	0
SmCC_MMV1577464_uff_E=215.17	-5.1	33.381	31.306
SmCC_MMV1577464_uff_E=215.17	-5	24.049	23.317
SmCC_MMV1577464_uff_E=215.17	-5	24.324	23.405
SmCC_MMV1577464_uff_E=215.17	-4.9	36.739	35.15
SmCC_MMV1577464_uff_E=215.17	-4.8	33.322	31.628
SmCC_MMV1577464_uff_E=215.17	-4.7	21.099	19.468
SmCC_MMV1577464_uff_E=215.17	-4.6	13.098	11.829
SmCC_MMV1577464_uff_E=215.17	-4.6	34.115	33.249
SmCC_MMV1577465_uff_E=630.83	-6.9	0	0
SmCC_MMV1577465_uff_E=630.83	-6.7	24.196	22.291
SmCC_MMV1577465_uff_E=630.83	-6.5	41.824	40.437
SmCC_MMV1577465_uff_E=630.83	-6.5	24.587	22.74
SmCC_MMV1577465_uff_E=630.83	-6.4	24.487	22.691
SmCC_MMV1577465_uff_E=630.83	-6.3	36.753	34.555
SmCC_MMV1577465_uff_E=630.83	-6.3	45.855	43.637
SmCC_MMV1577465_uff_E=630.83	-6.3	25.16	23.343
SmCC_MMV1577465_uff_E=630.83	-6.2	24.769	22.915
SmCC_MMV1577466_uff_E=342.09	-7	0	0
SmCC_MMV1577466_uff_E=342.09	-6.8	4.348	2.421
SmCC_MMV1577466_uff_E=342.09	-6.8	35.023	31.523
SmCC_MMV1577466_uff_E=342.09	-6.8	24.195	20.815
SmCC_MMV1577466_uff_E=342.09	-6.7	28.982	25.909
SmCC_MMV1577466_uff_E=342.09	-6.7	23.336	19.051
SmCC_MMV1577466_uff_E=342.09	-6.6	40.525	37.785
SmCC_MMV1577466_uff_E=342.09	-6.6	32.199	29.042
SmCC_MMV1577466_uff_E=342.09	-6.6	43.199	40.611
SmCC_MMV1577467_uff_E=1209.74	-7.5	0	0
SmCC_MMV1577467_uff_E=1209.74	-7.4	8.998	2.513
SmCC_MMV1577467_uff_E=1209.74	-7.2	22.591	18.575
SmCC_MMV1577467_uff_E=1209.74	-7.2	31.899	29.496
SmCC_MMV1577467_uff_E=1209.74	-7.1	4.744	3.109
SmCC_MMV1577467_uff_E=1209.74	-7	41.552	39.931
SmCC_MMV1577467_uff_E=1209.74	-7	30.902	27.556
SmCC_MMV1577467_uff_E=1209.74	-7	4.088	2.621
SmCC_MMV1577467_uff_E=1209.74	-6.9	6.256	3.894
SmCC_MMV1577468_uff_E=180.65	-5.2	0	0
SmCC_MMV1577468_uff_E=180.65	-5.2	38.097	35.996
SmCC_MMV1577468_uff_E=180.65	-5.2	10.879	9.024
SmCC_MMV1577468_uff_E=180.65	-5	34.904	32.202
SmCC_MMV1577468_uff_E=180.65	-4.9	25.344	24.79
SmCC_MMV1577468_uff_E=180.65	-4.8	3.21	2.592
SmCC_MMV1577468_uff_E=180.65	-4.8	22.139	20.571
SmCC_MMV1577468_uff_E=180.65	-4.6	10.669	9.396
SmCC_MMV1577468_uff_E=180.65	-4.6	3.251	2.648
SmCC_MMV1577469_uff_E=409.09	-6.2	0	0
SmCC_MMV1577469_uff_E=409.09	-5.9	37.706	35.717
SmCC_MMV1577469_uff_E=409.09	-5.9	38.246	36.27
SmCC_MMV1577469_uff_E=409.09	-5.9	32.619	30.939
SmCC_MMV1577469_uff_E=409.09	-5.9	3.586	2.876
SmCC_MMV1577469_uff_E=409.09	-5.8	4.091	3.055
SmCC_MMV1577469_uff_E=409.09	-5.7	6.255	4.384
SmCC_MMV1577469_uff_E=409.09	-5.7	33.73	31.481
SmCC_MMV1577469_uff_E=409.09	-5.7	38.122	36.08
SmCC_MMV1577470_uff_E=597.04	-5.5	0	0
SmCC_MMV1577470_uff_E=597.04	-5.4	33.894	31.428
SmCC_MMV1577470_uff_E=597.04	-5.4	36.599	34.556
SmCC_MMV1577470_uff_E=597.04	-5.4	12.055	9.924
SmCC_MMV1577470_uff_E=597.04	-5.4	31.345	29.104
SmCC_MMV1577470_uff_E=597.04	-5.3	36.372	34.325
SmCC_MMV1577470_uff_E=597.04	-5.2	3.865	1.902
SmCC_MMV1577470_uff_E=597.04	-5.1	4.166	1.842
SmCC_MMV1577470_uff_E=597.04	-5.1	11.945	9.958
SmCC_MMV1577471_uff_E=416.17	-10.2	0	0
SmCC_MMV1577471_uff_E=416.17	-10.1	10.409	4.385
SmCC_MMV1577471_uff_E=416.17	-10.1	9.396	4.9
SmCC_MMV1577471_uff_E=416.17	-9.4	7.81	5.401
SmCC_MMV1577471_uff_E=416.17	-9.2	9.784	7.549
SmCC_MMV1577471_uff_E=416.17	-8.8	28.789	24.81
SmCC_MMV1577471_uff_E=416.17	-8.5	9.736	2.809
SmCC_MMV1577471_uff_E=416.17	-8.5	10.21	7.233
SmCC_MMV1577471_uff_E=416.17	-8.4	8.244	4.738
SmCC_MMV1577472_uff_E=314.64	-6.4	0	0
SmCC_MMV1577472_uff_E=314.64	-6.1	6.382	4.601
SmCC_MMV1577472_uff_E=314.64	-6.1	8.149	7.201
SmCC_MMV1577472_uff_E=314.64	-6.1	6.359	4.518
SmCC_MMV1577472_uff_E=314.64	-6	6.867	5.05
SmCC_MMV1577472_uff_E=314.64	-6	6.101	4.17
SmCC_MMV1577472_uff_E=314.64	-5.8	34.559	33.088
SmCC_MMV1577472_uff_E=314.64	-5.7	33.648	32.217
SmCC_MMV1577472_uff_E=314.64	-5.7	37.08	34.968
SmCC_MMV1577473_uff_E=956.83	-8.2	0	0
SmCC_MMV1577473_uff_E=956.83	-8	24.101	20.113
SmCC_MMV1577473_uff_E=956.83	-7.9	35.702	33.844
SmCC_MMV1577473_uff_E=956.83	-7.7	35.341	32.171
SmCC_MMV1577473_uff_E=956.83	-7.5	10.379	6.902
SmCC_MMV1577473_uff_E=956.83	-7.5	21.886	19.571
SmCC_MMV1577473_uff_E=956.83	-7.5	35.868	32.169
SmCC_MMV1577473_uff_E=956.83	-7.3	9.263	7.147
SmCC_MMV1577473_uff_E=956.83	-7.3	36.005	32.923
SmCC_MMV1577474_uff_E=428.91	-8.6	0	0
SmCC_MMV1577474_uff_E=428.91	-8.3	18.196	16.266
SmCC_MMV1577474_uff_E=428.91	-8.2	8.637	5.678
SmCC_MMV1577474_uff_E=428.91	-8.1	29.154	26.645
SmCC_MMV1577474_uff_E=428.91	-8.1	29.095	26.352
SmCC_MMV1577474_uff_E=428.91	-8	18.389	13.581
SmCC_MMV1577474_uff_E=428.91	-8	13.954	7.652
SmCC_MMV1577474_uff_E=428.91	-8	28.818	26.646
SmCC_MMV1577474_uff_E=428.91	-7.7	25.19	22.619
SmCC_MMV1577890_uff_E=571.32	-6	0	0
SmCC_MMV1577890_uff_E=571.32	-5.9	3.165	2.246
SmCC_MMV1577890_uff_E=571.32	-5.8	2.709	2.031
SmCC_MMV1577890_uff_E=571.32	-5.6	22.043	20.736
SmCC_MMV1577890_uff_E=571.32	-5.5	21.415	20.071
SmCC_MMV1577890_uff_E=571.32	-5.3	23.291	21.658
SmCC_MMV1577890_uff_E=571.32	-5.3	12.564	11.323
SmCC_MMV1577890_uff_E=571.32	-5.2	38.568	37.174
SmCC_MMV1577890_uff_E=571.32	-5.2	34.162	31.776
SmCC_MMV1579822_uff_E=1140.25	-9.5	0	0
SmCC_MMV1579822_uff_E=1140.25	-9.2	7.159	4.472
SmCC_MMV1579822_uff_E=1140.25	-8.9	7.918	5.162
SmCC_MMV1579822_uff_E=1140.25	-8.9	9.196	5.613
SmCC_MMV1579822_uff_E=1140.25	-8.8	4.22	2.306
SmCC_MMV1579822_uff_E=1140.25	-8.6	5.925	3.621
SmCC_MMV1579822_uff_E=1140.25	-8.6	9.291	6.302
SmCC_MMV1579822_uff_E=1140.25	-8.2	6.815	4.172
SmCC_MMV1579822_uff_E=1140.25	-8.2	25.834	23.825
SmCC_MMV1579936_uff_E=1724.10	-7.8	0	0
SmCC_MMV1579936_uff_E=1724.10	-7.4	24.258	20.902
SmCC_MMV1579936_uff_E=1724.10	-7.2	20.648	17.656
SmCC_MMV1579936_uff_E=1724.10	-7.2	24.949	23.415
SmCC_MMV1579936_uff_E=1724.10	-7.1	37.9	35.637
SmCC_MMV1579936_uff_E=1724.10	-7.1	27.598	24.866
SmCC_MMV1579936_uff_E=1724.10	-6.9	41.699	39.403
SmCC_MMV1579936_uff_E=1724.10	-6.9	36.499	32.996
SmCC_MMV1579936_uff_E=1724.10	-6.9	36.403	33.215
SmCC_MMV1592761_uff_E=553.67	-7.9	0	0
SmCC_MMV1592761_uff_E=553.67	-7.7	5.562	4.192
SmCC_MMV1592761_uff_E=553.67	-7.4	26.412	25.075
SmCC_MMV1592761_uff_E=553.67	-7.4	48.964	47.313
SmCC_MMV1592761_uff_E=553.67	-7.4	26.663	25.241
SmCC_MMV1592761_uff_E=553.67	-7.3	7.101	5.379
SmCC_MMV1592761_uff_E=553.67	-7.3	6.779	4.926
SmCC_MMV1592761_uff_E=553.67	-7.2	5.532	3.53
SmCC_MMV1592761_uff_E=553.67	-7.2	4.671	2.792
SmCC_MMV1593278_uff_E=196.24	-6.6	0	0
SmCC_MMV1593278_uff_E=196.24	-6.6	42.089	39.711
SmCC_MMV1593278_uff_E=196.24	-6.6	1.36	0.12
SmCC_MMV1593278_uff_E=196.24	-6.5	37.077	33.651
SmCC_MMV1593278_uff_E=196.24	-6.3	5.739	4.113
SmCC_MMV1593278_uff_E=196.24	-6.3	45.405	42.853
SmCC_MMV1593278_uff_E=196.24	-6.3	4.108	2.123
SmCC_MMV1593278_uff_E=196.24	-6.3	34.519	31.65
SmCC_MMV1593278_uff_E=196.24	-6.2	2.84	2.597
SmCC_MMV1633824_uff_E=275.80	-7.1	0	0
SmCC_MMV1633824_uff_E=275.80	-6.9	33.102	30.305
SmCC_MMV1633824_uff_E=275.80	-6.7	21.798	18.028
SmCC_MMV1633824_uff_E=275.80	-6.5	19.654	17.371
SmCC_MMV1633824_uff_E=275.80	-6.4	42.203	37.281
SmCC_MMV1633824_uff_E=275.80	-6.3	58.877	56.344
SmCC_MMV1633824_uff_E=275.80	-6.2	25.846	21.36
SmCC_MMV1633824_uff_E=275.80	-6.2	26.526	21.199
SmCC_MMV1633824_uff_E=275.80	-6.2	42.624	37.557
SmCC_MMV1633825_uff_E=467.71	-9.3	0	0
SmCC_MMV1633825_uff_E=467.71	-9	11.631	7.029
SmCC_MMV1633825_uff_E=467.71	-8.9	7.031	5.361
SmCC_MMV1633825_uff_E=467.71	-8.8	2.731	1.783
SmCC_MMV1633825_uff_E=467.71	-8.7	8.116	6.005
SmCC_MMV1633825_uff_E=467.71	-8.7	17.47	15.499
SmCC_MMV1633825_uff_E=467.71	-8.6	39.418	37.507
SmCC_MMV1633825_uff_E=467.71	-8.5	10.935	6.285
SmCC_MMV1633825_uff_E=467.71	-8.4	25.409	22.237
SmCC_MMV1633826_uff_E=1431.59	-6.1	0	0
SmCC_MMV1633826_uff_E=1431.59	-6	5.791	1.971
SmCC_MMV1633826_uff_E=1431.59	-5.7	4.137	2.922
SmCC_MMV1633826_uff_E=1431.59	-5.6	5.242	1.882
SmCC_MMV1633826_uff_E=1431.59	-5.5	26.964	25.128
SmCC_MMV1633826_uff_E=1431.59	-5.5	33.262	31.694
SmCC_MMV1633826_uff_E=1431.59	-5.5	36.891	35.49
SmCC_MMV1633826_uff_E=1431.59	-5.4	37.197	35.588
SmCC_MMV1633826_uff_E=1431.59	-5.4	25.698	24.362
SmCC_MMV1633827_uff_E=354.07	-4.8	0	0
SmCC_MMV1633827_uff_E=354.07	-4.8	2.275	1.288
SmCC_MMV1633827_uff_E=354.07	-4.6	3.609	1.265
SmCC_MMV1633827_uff_E=354.07	-4.5	37.626	35.902
SmCC_MMV1633827_uff_E=354.07	-4.5	15.205	14.088
SmCC_MMV1633827_uff_E=354.07	-4.4	41.947	40.523
SmCC_MMV1633827_uff_E=354.07	-4.4	22.96	21.897
SmCC_MMV1633827_uff_E=354.07	-4.3	10.288	8.655
SmCC_MMV1633827_uff_E=354.07	-4.3	37.892	35.993
SmCC_MMV1634079_uff_E=263.63	-5.3	0	0
SmCC_MMV1634079_uff_E=263.63	-5.1	37.054	35.264
SmCC_MMV1634079_uff_E=263.63	-5	5.143	3.338
SmCC_MMV1634079_uff_E=263.63	-4.9	3.1	1.77
SmCC_MMV1634079_uff_E=263.63	-4.8	37.186	35.455
SmCC_MMV1634079_uff_E=263.63	-4.7	34.265	32.905
SmCC_MMV1634079_uff_E=263.63	-4.7	35.332	33.861
SmCC_MMV1634079_uff_E=263.63	-4.6	31.174	29.947
SmCC_MMV1634079_uff_E=263.63	-4.6	21.554	20.161
SmCC_MMV1634080_uff_E=279.72	-7.2	0	0
SmCC_MMV1634080_uff_E=279.72	-7.2	26.847	25.755
SmCC_MMV1634080_uff_E=279.72	-7.2	5.662	4.62
SmCC_MMV1634080_uff_E=279.72	-7.1	28.244	25.754
SmCC_MMV1634080_uff_E=279.72	-7	26.763	25.591
SmCC_MMV1634080_uff_E=279.72	-7	10.074	3.384
SmCC_MMV1634080_uff_E=279.72	-6.8	3.431	2.617
SmCC_MMV1634080_uff_E=279.72	-6.8	18.879	15.861
SmCC_MMV1634080_uff_E=279.72	-6.7	18.243	15.372
SmCC_MMV1634081_uff_E=295.17	-7.6	0	0
SmCC_MMV1634081_uff_E=295.17	-7	25.442	24.544
SmCC_MMV1634081_uff_E=295.17	-6.8	4.448	3.837
SmCC_MMV1634081_uff_E=295.17	-6.8	4.07	3.117
SmCC_MMV1634081_uff_E=295.17	-6.5	7.863	4.278
SmCC_MMV1634081_uff_E=295.17	-6.3	26.219	24.636
SmCC_MMV1634081_uff_E=295.17	-6.3	12.426	8.248
SmCC_MMV1634081_uff_E=295.17	-6.2	26.866	25.998
SmCC_MMV1634081_uff_E=295.17	-6.2	26.13	24.479
SmCC_MMV1634082_uff_E=278.88	-5.6	0	0
SmCC_MMV1634082_uff_E=278.88	-5.5	10.547	8.482
SmCC_MMV1634082_uff_E=278.88	-5.4	38.592	36.313
SmCC_MMV1634082_uff_E=278.88	-5.4	11.202	8.794
SmCC_MMV1634082_uff_E=278.88	-5.2	35.51	33.274
SmCC_MMV1634082_uff_E=278.88	-5.1	4.39	1.698
SmCC_MMV1634082_uff_E=278.88	-5.1	35.204	33.713
SmCC_MMV1634082_uff_E=278.88	-5.1	38.863	36.542
SmCC_MMV1634082_uff_E=278.88	-5	44.393	42.597
SmCC_MMV1634083_uff_E=307.49	-5	0	0
SmCC_MMV1634083_uff_E=307.49	-4.8	4.137	3.115
SmCC_MMV1634083_uff_E=307.49	-4.6	2.964	2.183
SmCC_MMV1634083_uff_E=307.49	-4.4	3.271	2.537
SmCC_MMV1634083_uff_E=307.49	-4.4	36.037	34.903
SmCC_MMV1634083_uff_E=307.49	-4.3	29.99	29.549
SmCC_MMV1634083_uff_E=307.49	-4.3	33.841	33.007
SmCC_MMV1634083_uff_E=307.49	-4.3	25.11	24.901
SmCC_MMV1634083_uff_E=307.49	-4.3	3.281	2.88
SmCC_MMV1634506_uff_E=1687.82	-7.5	0	0
SmCC_MMV1634506_uff_E=1687.82	-7.3	4.506	2.61
SmCC_MMV1634506_uff_E=1687.82	-7.3	18.795	16.595
SmCC_MMV1634506_uff_E=1687.82	-7.1	6.359	5.118
SmCC_MMV1634506_uff_E=1687.82	-7.1	34.26	30.985
SmCC_MMV1634506_uff_E=1687.82	-7	32.43	28.719
SmCC_MMV1634506_uff_E=1687.82	-7	7.478	3.35
SmCC_MMV1634506_uff_E=1687.82	-6.8	7.86	3.026
SmCC_MMV1634506_uff_E=1687.82	-6.8	39.319	35.37
SmCC_MMV1634507_uff_E=1741.36	-8.5	0	0
SmCC_MMV1634507_uff_E=1741.36	-8.1	35.007	31.777
SmCC_MMV1634507_uff_E=1741.36	-8	9.225	5.98
SmCC_MMV1634507_uff_E=1741.36	-7.9	7.239	3.823
SmCC_MMV1634507_uff_E=1741.36	-7.7	12.672	9.427
SmCC_MMV1634507_uff_E=1741.36	-7.7	8.203	6.042
SmCC_MMV1634507_uff_E=1741.36	-7.7	45.436	42.834
SmCC_MMV1634507_uff_E=1741.36	-7.6	30.1	27.248
SmCC_MMV1634507_uff_E=1741.36	-7.6	35.638	31.602
SmCC_MMV1704710_uff_E=1036.85	-7.7	0	0
SmCC_MMV1704710_uff_E=1036.85	-7.6	37.541	34.882
SmCC_MMV1704710_uff_E=1036.85	-7.4	37.714	35.154
SmCC_MMV1704710_uff_E=1036.85	-7.3	21.972	20.129
SmCC_MMV1704710_uff_E=1036.85	-7.2	31.396	26.097
SmCC_MMV1704710_uff_E=1036.85	-7.2	3.065	2.007
SmCC_MMV1704710_uff_E=1036.85	-7.2	43.79	39.597
SmCC_MMV1704710_uff_E=1036.85	-7.1	39.477	35.842
SmCC_MMV1704710_uff_E=1036.85	-7.1	56.8	54.042
SmCC_MMV1726212_uff_E=316.11	-6.2	0	0
SmCC_MMV1726212_uff_E=316.11	-6.2	38.395	35.331
SmCC_MMV1726212_uff_E=316.11	-5.8	34.063	31.463
SmCC_MMV1726212_uff_E=316.11	-5.7	16.959	15.184
SmCC_MMV1726212_uff_E=316.11	-5.7	40.668	38.921
SmCC_MMV1726212_uff_E=316.11	-5.6	26.621	24.941
SmCC_MMV1726212_uff_E=316.11	-5.6	33.298	30.945
SmCC_MMV1726212_uff_E=316.11	-5.5	39.829	38.258
SmCC_MMV1726212_uff_E=316.11	-5.5	39.538	36.638
SmCC_MMV1752548_uff_E=465.61	-6.9	0	0
SmCC_MMV1752548_uff_E=465.61	-6.6	26.49	25.081
SmCC_MMV1752548_uff_E=465.61	-6.5	7.408	2.392
SmCC_MMV1752548_uff_E=465.61	-6.4	30.559	27.995
SmCC_MMV1752548_uff_E=465.61	-6.4	29.035	26.692
SmCC_MMV1752548_uff_E=465.61	-6.4	27.521	25.879
SmCC_MMV1752548_uff_E=465.61	-6.4	29.09	27.347
SmCC_MMV1752548_uff_E=465.61	-6.4	40.494	38.605
SmCC_MMV1752548_uff_E=465.61	-6.3	40.987	39.067
SmCC_MMV1760745_uff_E=474.14	-8.4	0	0
SmCC_MMV1760745_uff_E=474.14	-8.4	20.268	17.746
SmCC_MMV1760745_uff_E=474.14	-8.4	20.169	17.153
SmCC_MMV1760745_uff_E=474.14	-8.2	19.107	16.993
SmCC_MMV1760745_uff_E=474.14	-8	22.137	18.608
SmCC_MMV1760745_uff_E=474.14	-7.8	31.562	30.04
SmCC_MMV1760745_uff_E=474.14	-7.8	7.156	2.34
SmCC_MMV1760745_uff_E=474.14	-7.7	10.923	5.542
SmCC_MMV1760745_uff_E=474.14	-7.7	8.014	5.75
SmCC_MMV1791425_uff_E=354.00	-6.8	0	0
SmCC_MMV1791425_uff_E=354.00	-6.7	32.292	31.029
SmCC_MMV1791425_uff_E=354.00	-6.6	17.72	15.625
SmCC_MMV1791425_uff_E=354.00	-6.5	2.507	1.815
SmCC_MMV1791425_uff_E=354.00	-6.5	7.136	4.129
SmCC_MMV1791425_uff_E=354.00	-6.5	31.844	29.285
SmCC_MMV1791425_uff_E=354.00	-6.4	37.296	32.989
SmCC_MMV1791425_uff_E=354.00	-6.4	7.008	4.197
SmCC_MMV1791425_uff_E=354.00	-6.4	8.063	6.413
SmCC_MMV1793194_uff_E=160.90	-4.8	0	0
SmCC_MMV1793194_uff_E=160.90	-4.5	32.022	31.031
SmCC_MMV1793194_uff_E=160.90	-4.4	31.072	30.521
SmCC_MMV1793194_uff_E=160.90	-4.3	38.392	37.479
SmCC_MMV1793194_uff_E=160.90	-4.2	43.029	42.583
SmCC_MMV1793194_uff_E=160.90	-4.2	40.89	40.001
SmCC_MMV1793194_uff_E=160.90	-4.1	12.998	12.33
SmCC_MMV1793194_uff_E=160.90	-4.1	10.12	9.111
SmCC_MMV1793194_uff_E=160.90	-4	39.762	39.383
SmCC_MMV1794204_uff_E=903.34	-7.4	0	0
SmCC_MMV1794204_uff_E=903.34	-7	13.831	10.697
SmCC_MMV1794204_uff_E=903.34	-7	22.379	19.198
SmCC_MMV1794204_uff_E=903.34	-6.7	38.872	35.658
SmCC_MMV1794204_uff_E=903.34	-6.7	31.944	29.252
SmCC_MMV1794204_uff_E=903.34	-6.7	40.608	39.405
SmCC_MMV1794204_uff_E=903.34	-6.6	8.986	8.291
SmCC_MMV1794204_uff_E=903.34	-6.6	40.944	38.844
SmCC_MMV1794204_uff_E=903.34	-6.5	9.877	6.439
SmCC_MMV1794205_uff_E=460.24	-8.4	0	0
SmCC_MMV1794205_uff_E=460.24	-8.2	10.681	6.188
SmCC_MMV1794205_uff_E=460.24	-8.2	2.253	1.733
SmCC_MMV1794205_uff_E=460.24	-7.6	26.642	23.816
SmCC_MMV1794205_uff_E=460.24	-7.5	28.279	24.543
SmCC_MMV1794205_uff_E=460.24	-7.5	4.961	3.805
SmCC_MMV1794205_uff_E=460.24	-7.4	9.233	5.55
SmCC_MMV1794205_uff_E=460.24	-7.3	24.898	23.284
SmCC_MMV1794205_uff_E=460.24	-7.2	26.099	23.414
SmCC_MMV1794206_uff_E=204.22	-6.2	0	0
SmCC_MMV1794206_uff_E=204.22	-6.2	41.711	39.826
SmCC_MMV1794206_uff_E=204.22	-6.2	13.154	11.583
SmCC_MMV1794206_uff_E=204.22	-6.1	27.454	24.346
SmCC_MMV1794206_uff_E=204.22	-6.1	27.556	24.305
SmCC_MMV1794206_uff_E=204.22	-6.1	8.013	5.163
SmCC_MMV1794206_uff_E=204.22	-6	28.262	25.112
SmCC_MMV1794206_uff_E=204.22	-6	36.989	35.027
SmCC_MMV1794206_uff_E=204.22	-5.9	38.603	34.169
SmCC_MMV1794207_uff_E=586.51	-7	0	0
SmCC_MMV1794207_uff_E=586.51	-6.9	23.469	21.389
SmCC_MMV1794207_uff_E=586.51	-6.9	2.071	0.239
SmCC_MMV1794207_uff_E=586.51	-6.6	45.669	43.558
SmCC_MMV1794207_uff_E=586.51	-6.6	45.54	43.353
SmCC_MMV1794207_uff_E=586.51	-6.6	24.168	22.156
SmCC_MMV1794207_uff_E=586.51	-6.6	36.914	34.378
SmCC_MMV1794207_uff_E=586.51	-6.5	45.935	44.152
SmCC_MMV1794207_uff_E=586.51	-6.5	36.892	34.377
SmCC_MMV1794209_uff_E=576.21	-6.4	0	0
SmCC_MMV1794209_uff_E=576.21	-6.4	37.99	34.728
SmCC_MMV1794209_uff_E=576.21	-6.4	37.798	35.07
SmCC_MMV1794209_uff_E=576.21	-6.1	41.033	39.316
SmCC_MMV1794209_uff_E=576.21	-6.1	38.906	37.233
SmCC_MMV1794209_uff_E=576.21	-5.8	47.064	44.733
SmCC_MMV1794209_uff_E=576.21	-5.8	40.035	37.358
SmCC_MMV1794209_uff_E=576.21	-5.7	4.66	2.565
SmCC_MMV1794209_uff_E=576.21	-5.7	30.834	29.024
SmCC_MMV1794210_uff_E=748.47	-8.7	0	0
SmCC_MMV1794210_uff_E=748.47	-8.5	31.566	27.798
SmCC_MMV1794210_uff_E=748.47	-8.3	23.324	19.877
SmCC_MMV1794210_uff_E=748.47	-8.2	30.456	25.957
SmCC_MMV1794210_uff_E=748.47	-8.1	28.757	27.23
SmCC_MMV1794210_uff_E=748.47	-8.1	39.501	36.365
SmCC_MMV1794210_uff_E=748.47	-8.1	31.927	27.86
SmCC_MMV1794210_uff_E=748.47	-8	52.277	49.135
SmCC_MMV1794210_uff_E=748.47	-7.9	44.809	42.247
SmCC_MMV1794211_uff_E=692.81	-7.6	0	0
SmCC_MMV1794211_uff_E=692.81	-7.3	27.056	24.179
SmCC_MMV1794211_uff_E=692.81	-7.2	43.109	40.422
SmCC_MMV1794211_uff_E=692.81	-7.2	38.541	36.239
SmCC_MMV1794211_uff_E=692.81	-7.1	16.521	13.748
SmCC_MMV1794211_uff_E=692.81	-7	26.871	23.987
SmCC_MMV1794211_uff_E=692.81	-6.9	30.72	26.987
SmCC_MMV1794211_uff_E=692.81	-6.7	38.756	35.837
SmCC_MMV1794211_uff_E=692.81	-6.7	31.658	28.441
SmCC_MMV1794212_uff_E=945.90	-8.8	0	0
SmCC_MMV1794212_uff_E=945.90	-8.4	5.283	2.981
SmCC_MMV1794212_uff_E=945.90	-7.6	34.235	31.773
SmCC_MMV1794212_uff_E=945.90	-7.5	5.199	2.931
SmCC_MMV1794212_uff_E=945.90	-7.4	34.803	32.367
SmCC_MMV1794212_uff_E=945.90	-7.4	4.71	2.512
SmCC_MMV1794212_uff_E=945.90	-7.3	27.776	24.244
SmCC_MMV1794212_uff_E=945.90	-7.2	17.106	14.441
SmCC_MMV1794212_uff_E=945.90	-7.2	31.646	29.153
SmCC_MMV1794213_uff_E=741.18	-7	0	0
SmCC_MMV1794213_uff_E=741.18	-6.7	41.659	39.147
SmCC_MMV1794213_uff_E=741.18	-6.6	37.317	32.876
SmCC_MMV1794213_uff_E=741.18	-6.4	7.511	4.212
SmCC_MMV1794213_uff_E=741.18	-6.4	45.54	41.511
SmCC_MMV1794213_uff_E=741.18	-6.4	43.063	39.665
SmCC_MMV1794213_uff_E=741.18	-6.3	37.772	34.339
SmCC_MMV1794213_uff_E=741.18	-6.3	5.055	2.993
SmCC_MMV1794213_uff_E=741.18	-6.3	43.48	40.036
SmCC_MMV1794214_uff_E=745.16	-7.6	0	0
SmCC_MMV1794214_uff_E=745.16	-7.3	17.595	12.709
SmCC_MMV1794214_uff_E=745.16	-7.3	8.165	5.86
SmCC_MMV1794214_uff_E=745.16	-7.3	2.201	1.526
SmCC_MMV1794214_uff_E=745.16	-7.2	29.558	26.668
SmCC_MMV1794214_uff_E=745.16	-7.2	34.311	31.092
SmCC_MMV1794214_uff_E=745.16	-7.1	2.41	1.518
SmCC_MMV1794214_uff_E=745.16	-7	28.224	24.739
SmCC_MMV1794214_uff_E=745.16	-7	7.23	5.109
SmCC_MMV1794215_uff_E=679.49	-7	0	0
SmCC_MMV1794215_uff_E=679.49	-6.8	2.088	0.828
SmCC_MMV1794215_uff_E=679.49	-6.7	35.172	32.894
SmCC_MMV1794215_uff_E=679.49	-6.6	36.132	34.546
SmCC_MMV1794215_uff_E=679.49	-6.6	38.1	35.912
SmCC_MMV1794215_uff_E=679.49	-6.6	34.144	31.166
SmCC_MMV1794215_uff_E=679.49	-6.5	26.644	23.988
SmCC_MMV1794215_uff_E=679.49	-6.5	33.364	31.531
SmCC_MMV1794215_uff_E=679.49	-6.4	37.843	34.885
SmCC_MMV1794216_uff_E=208.25	-7.2	0	0
SmCC_MMV1794216_uff_E=208.25	-6.2	2.539	1.991
SmCC_MMV1794216_uff_E=208.25	-6.2	16.93	14.343
SmCC_MMV1794216_uff_E=208.25	-6.1	5.611	3.793
SmCC_MMV1794216_uff_E=208.25	-5.9	4.601	3.051
SmCC_MMV1794216_uff_E=208.25	-5.7	27.918	25.414
SmCC_MMV1794216_uff_E=208.25	-5.7	29.45	26.14
SmCC_MMV1794216_uff_E=208.25	-5.6	13.601	10.438
SmCC_MMV1794216_uff_E=208.25	-5.6	21.001	19.408
SmCC_MMV1795508_uff_E=936.51	-9.4	0	0
SmCC_MMV1795508_uff_E=936.51	-8.1	9.745	5.342
SmCC_MMV1795508_uff_E=936.51	-7.8	38.289	35.818
SmCC_MMV1795508_uff_E=936.51	-7.7	9.613	7.473
SmCC_MMV1795508_uff_E=936.51	-7.7	21.572	18.431
SmCC_MMV1795508_uff_E=936.51	-7.7	16.787	14.889
SmCC_MMV1795508_uff_E=936.51	-7.6	9.674	6.892
SmCC_MMV1795508_uff_E=936.51	-7.6	40.609	38.65
SmCC_MMV1795508_uff_E=936.51	-7.4	29.993	25.085
SmCC_MMV1795510_uff_E=1033.68	-9.2	0	0
SmCC_MMV1795510_uff_E=1033.68	-9.1	2.439	2.014
SmCC_MMV1795510_uff_E=1033.68	-8.6	6.94	4.6
SmCC_MMV1795510_uff_E=1033.68	-8.1	2.301	1.87
SmCC_MMV1795510_uff_E=1033.68	-8.1	33.021	30.282
SmCC_MMV1795510_uff_E=1033.68	-8.1	2.326	1.907
SmCC_MMV1795510_uff_E=1033.68	-7.9	17.634	15.876
SmCC_MMV1795510_uff_E=1033.68	-7.9	9.236	5.526
SmCC_MMV1795510_uff_E=1033.68	-7.9	37.048	34.681
SmCC_MMV1795555_uff_E=827.09	-8.2	0	0
SmCC_MMV1795555_uff_E=827.09	-8.2	9.331	7.047
SmCC_MMV1795555_uff_E=827.09	-7.8	15.872	13.504
SmCC_MMV1795555_uff_E=827.09	-7.8	10.85	7.874
SmCC_MMV1795555_uff_E=827.09	-7.6	8.665	3.895
SmCC_MMV1795555_uff_E=827.09	-7.6	11.436	7.708
SmCC_MMV1795555_uff_E=827.09	-7.5	46.21	43.282
SmCC_MMV1795555_uff_E=827.09	-7.4	24.962	20.3
SmCC_MMV1795555_uff_E=827.09	-7.3	30.043	27.279
SmCC_MMV1795557_uff_E=502.93	-6.7	0	0
SmCC_MMV1795557_uff_E=502.93	-6.5	17.762	14.578
SmCC_MMV1795557_uff_E=502.93	-6.4	28.791	26.459
SmCC_MMV1795557_uff_E=502.93	-6.4	17.731	15.72
SmCC_MMV1795557_uff_E=502.93	-6.4	33.343	30.894
SmCC_MMV1795557_uff_E=502.93	-6.2	29.072	26.821
SmCC_MMV1795557_uff_E=502.93	-6.1	44.531	41.219
SmCC_MMV1795557_uff_E=502.93	-6.1	36.227	32.421
SmCC_MMV1795557_uff_E=502.93	-6.1	19.701	16.534
SmCC_MMV1796046_uff_E=1079.16	-7.2	0	0
SmCC_MMV1796046_uff_E=1079.16	-7.1	25.213	21.963
SmCC_MMV1796046_uff_E=1079.16	-6.9	25.148	21.719
SmCC_MMV1796046_uff_E=1079.16	-6.9	40.956	37.775
SmCC_MMV1796046_uff_E=1079.16	-6.9	44.182	41.03
SmCC_MMV1796046_uff_E=1079.16	-6.9	16.083	13.157
SmCC_MMV1796046_uff_E=1079.16	-6.8	43.448	40.72
SmCC_MMV1796046_uff_E=1079.16	-6.8	43.64	39.357
SmCC_MMV1796046_uff_E=1079.16	-6.7	23.087	19.718
SmCC_MMV1796254_uff_E=329.62	-5.6	0	0
SmCC_MMV1796254_uff_E=329.62	-5.6	36.858	34.153
SmCC_MMV1796254_uff_E=329.62	-5.5	14.518	13.802
SmCC_MMV1796254_uff_E=329.62	-5.4	14.892	13.998
SmCC_MMV1796254_uff_E=329.62	-5.3	37.037	36.198
SmCC_MMV1796254_uff_E=329.62	-5.3	25.833	23.907
SmCC_MMV1796254_uff_E=329.62	-5.3	33.075	30.068
SmCC_MMV1796254_uff_E=329.62	-5.3	24.791	23.393
SmCC_MMV1796254_uff_E=329.62	-5.2	6.086	3.598
SmCC_MMV1797658_uff_E=1666.94	-7.3	0	0
SmCC_MMV1797658_uff_E=1666.94	-7.3	39.028	35.588
SmCC_MMV1797658_uff_E=1666.94	-7.2	41.025	36.343
SmCC_MMV1797658_uff_E=1666.94	-7	3.706	1.612
SmCC_MMV1797658_uff_E=1666.94	-6.9	33.174	29.554
SmCC_MMV1797658_uff_E=1666.94	-6.9	38.024	33.774
SmCC_MMV1797658_uff_E=1666.94	-6.9	40.895	36.773
SmCC_MMV1797658_uff_E=1666.94	-6.8	30.006	25.715
SmCC_MMV1797658_uff_E=1666.94	-6.8	36.009	33.237
SmCC_MMV1798946_uff_E=362.88	-7.7	0	0
SmCC_MMV1798946_uff_E=362.88	-7.4	26.896	24.446
SmCC_MMV1798946_uff_E=362.88	-7.3	30.312	25.455
SmCC_MMV1798946_uff_E=362.88	-7.2	26.626	24.907
SmCC_MMV1798946_uff_E=362.88	-7.1	9.993	4.451
SmCC_MMV1798946_uff_E=362.88	-7	27.542	25.862
SmCC_MMV1798946_uff_E=362.88	-7	13.487	7.189
SmCC_MMV1798946_uff_E=362.88	-6.9	25.912	25.104
SmCC_MMV1798946_uff_E=362.88	-6.9	40.251	37.101
SmCC_MMV1804275_uff_E=742.67	-8.4	0	0
SmCC_MMV1804275_uff_E=742.67	-8.1	7.945	4.224
SmCC_MMV1804275_uff_E=742.67	-7.6	9.028	3.95
SmCC_MMV1804275_uff_E=742.67	-7.6	16.788	11.799
SmCC_MMV1804275_uff_E=742.67	-7.5	9.589	4.269
SmCC_MMV1804275_uff_E=742.67	-7.2	36.231	32.636
SmCC_MMV1804275_uff_E=742.67	-7.2	37.97	33.351
SmCC_MMV1804275_uff_E=742.67	-7.2	8.624	4.555
SmCC_MMV1804275_uff_E=742.67	-7.2	34.711	30.705
SmCC_MMV1804559_uff_E=912.28	-9.4	0	0
SmCC_MMV1804559_uff_E=912.28	-9.2	10.093	3.361
SmCC_MMV1804559_uff_E=912.28	-9.2	7.693	2.392
SmCC_MMV1804559_uff_E=912.28	-9.1	2.251	1.605
SmCC_MMV1804559_uff_E=912.28	-8.5	9.848	3.521
SmCC_MMV1804559_uff_E=912.28	-8.3	9.554	3.854
SmCC_MMV1804559_uff_E=912.28	-8.2	33.417	29.878
SmCC_MMV1804559_uff_E=912.28	-8.2	33.366	30.154
SmCC_MMV1804559_uff_E=912.28	-8.1	10.905	6.901
SmCC_MMV1805007_uff_E=763.52	-8	0	0
SmCC_MMV1805007_uff_E=763.52	-7.8	8.086	3.029
SmCC_MMV1805007_uff_E=763.52	-7.8	27.892	23.194
SmCC_MMV1805007_uff_E=763.52	-7.7	14.442	6.27
SmCC_MMV1805007_uff_E=763.52	-7.7	9.73	3.961
SmCC_MMV1805007_uff_E=763.52	-7.5	2.521	1.618
SmCC_MMV1805007_uff_E=763.52	-7.4	8.327	4.103
SmCC_MMV1805007_uff_E=763.52	-7.3	34.506	31.895
SmCC_MMV1805007_uff_E=763.52	-7.3	7.814	2.266
SmCC_MMV1808809_uff_E=749.85	-8.5	0	0
SmCC_MMV1808809_uff_E=749.85	-8.3	18.628	14.983
SmCC_MMV1808809_uff_E=749.85	-8.1	13.873	8.685
SmCC_MMV1808809_uff_E=749.85	-8	17.695	14.875
SmCC_MMV1808809_uff_E=749.85	-8	13.083	8.006
SmCC_MMV1808809_uff_E=749.85	-7.9	3.693	0.906
SmCC_MMV1808809_uff_E=749.85	-7.8	18.838	13.005
SmCC_MMV1808809_uff_E=749.85	-7.8	11.046	6.075
SmCC_MMV1808809_uff_E=749.85	-7.7	2.167	0.937
SmCC_MMV1828026_uff_E=1922.95	-9.1	0	0
SmCC_MMV1828026_uff_E=1922.95	-8.7	3.913	2.218
SmCC_MMV1828026_uff_E=1922.95	-8.6	23.518	21.108
SmCC_MMV1828026_uff_E=1922.95	-8.3	1.999	1.717
SmCC_MMV1828026_uff_E=1922.95	-8.3	26.939	24.261
SmCC_MMV1828026_uff_E=1922.95	-8.1	26.286	24.545
SmCC_MMV1828026_uff_E=1922.95	-8.1	12.823	4.96
SmCC_MMV1828026_uff_E=1922.95	-7.9	12.453	3.251
SmCC_MMV1828026_uff_E=1922.95	-7.9	20.207	13.309
SmCC_MMV1828056_uff_E=384.45	-7.5	0	0
SmCC_MMV1828056_uff_E=384.45	-7.4	2.073	1.362
SmCC_MMV1828056_uff_E=384.45	-7.2	32.002	28.202
SmCC_MMV1828056_uff_E=384.45	-7.1	12.677	10.172
SmCC_MMV1828056_uff_E=384.45	-7.1	13.333	9.4
SmCC_MMV1828056_uff_E=384.45	-7	42.148	38.288
SmCC_MMV1828056_uff_E=384.45	-6.9	11.847	9.508
SmCC_MMV1828056_uff_E=384.45	-6.8	20.996	19.552
SmCC_MMV1828056_uff_E=384.45	-6.7	32.017	28.234
SmCC_MMV1828058_uff_E=639.85	-10	0	0
SmCC_MMV1828058_uff_E=639.85	-9.9	8.789	3.438
SmCC_MMV1828058_uff_E=639.85	-9.8	2.738	2.083
SmCC_MMV1828058_uff_E=639.85	-9.5	41.435	39.507
SmCC_MMV1828058_uff_E=639.85	-9.4	28.025	24.378
SmCC_MMV1828058_uff_E=639.85	-9.3	12.952	9.865
SmCC_MMV1828058_uff_E=639.85	-9.3	6.212	4.719
SmCC_MMV1828058_uff_E=639.85	-9.3	8.173	3.077
SmCC_MMV1828058_uff_E=639.85	-9.1	8.477	3.416
SmCC_MMV1828705_uff_E=462.17	-7.3	0	0
SmCC_MMV1828705_uff_E=462.17	-7	39.286	36.23
SmCC_MMV1828705_uff_E=462.17	-6.9	4.267	2.898
SmCC_MMV1828705_uff_E=462.17	-6.9	37.212	34.277
SmCC_MMV1828705_uff_E=462.17	-6.7	13.507	11.544
SmCC_MMV1828705_uff_E=462.17	-6.6	24.188	22.231
SmCC_MMV1828705_uff_E=462.17	-6.5	33.41	30.851
SmCC_MMV1828705_uff_E=462.17	-6.3	2.498	1.599
SmCC_MMV1828705_uff_E=462.17	-6.2	40.01	36.55
SmCC_MMV1828728_uff_E=1998.15	-7.4	0	0
SmCC_MMV1828728_uff_E=1998.15	-7.3	43.331	40.99
SmCC_MMV1828728_uff_E=1998.15	-7.2	26.657	23.086
SmCC_MMV1828728_uff_E=1998.15	-7.1	35.584	32.53
SmCC_MMV1828728_uff_E=1998.15	-6.9	40.433	37.642
SmCC_MMV1828728_uff_E=1998.15	-6.8	46.897	45.149
SmCC_MMV1828728_uff_E=1998.15	-6.7	17.153	14.088
SmCC_MMV1828728_uff_E=1998.15	-6.7	47.025	45.314
SmCC_MMV1828728_uff_E=1998.15	-6.6	9.007	3.429
SmCC_MMV1828766_uff_E=373.64	-7.3	0	0
SmCC_MMV1828766_uff_E=373.64	-7.1	8.33	6.857
SmCC_MMV1828766_uff_E=373.64	-7.1	38.13	34.154
SmCC_MMV1828766_uff_E=373.64	-7.1	3.835	2.933
SmCC_MMV1828766_uff_E=373.64	-7	24.935	21.896
SmCC_MMV1828766_uff_E=373.64	-7	10.877	5.177
SmCC_MMV1828766_uff_E=373.64	-6.9	32.302	30.828
SmCC_MMV1828766_uff_E=373.64	-6.9	7.99	3.924
SmCC_MMV1828766_uff_E=373.64	-6.8	30.942	28.802
SmCC_MMV1828776_uff_E=2928.71	-7.4	0	0
SmCC_MMV1828776_uff_E=2928.71	-7.4	26.291	20.48
SmCC_MMV1828776_uff_E=2928.71	-7.3	46.121	43.726
SmCC_MMV1828776_uff_E=2928.71	-7.1	41.813	38.217
SmCC_MMV1828776_uff_E=2928.71	-7	30.593	27.773
SmCC_MMV1828776_uff_E=2928.71	-7	40.809	38.266
SmCC_MMV1828776_uff_E=2928.71	-6.9	26.374	21.178
SmCC_MMV1828776_uff_E=2928.71	-6.9	44.126	41.537
SmCC_MMV1828776_uff_E=2928.71	-6.8	39.272	36.592
SmCC_MMV1828810_uff_E=370.67	-8.3	0	0
SmCC_MMV1828810_uff_E=370.67	-7.7	2.185	1.63
SmCC_MMV1828810_uff_E=370.67	-7.6	13.702	11.798
SmCC_MMV1828810_uff_E=370.67	-7.6	9.012	7.916
SmCC_MMV1828810_uff_E=370.67	-7.5	13.296	11.508
SmCC_MMV1828810_uff_E=370.67	-7.2	32.301	29.922
SmCC_MMV1828810_uff_E=370.67	-7.2	11.254	10.31
SmCC_MMV1828810_uff_E=370.67	-7.1	21.467	18.917
SmCC_MMV1828810_uff_E=370.67	-7.1	29.89	27.573
SmCC_MMV1828814_uff_E=633.35	-9.7	0	0
SmCC_MMV1828814_uff_E=633.35	-9.1	6.249	4.945
SmCC_MMV1828814_uff_E=633.35	-8.4	40.775	38.2
SmCC_MMV1828814_uff_E=633.35	-8.4	11.453	6.732
SmCC_MMV1828814_uff_E=633.35	-8.2	6.095	4.908
SmCC_MMV1828814_uff_E=633.35	-8.2	11.499	6.782
SmCC_MMV1828814_uff_E=633.35	-8.1	38.334	35.258
SmCC_MMV1828814_uff_E=633.35	-8.1	21.48	16.804
SmCC_MMV1828814_uff_E=633.35	-7.8	38.37	35.472
SmCC_MMV1828816_uff_E=427.79	-8.2	0	0
SmCC_MMV1828816_uff_E=427.79	-7.6	6.745	5.314
SmCC_MMV1828816_uff_E=427.79	-7.4	6.647	4.858
SmCC_MMV1828816_uff_E=427.79	-7.4	37.387	35.1
SmCC_MMV1828816_uff_E=427.79	-7.1	9.411	5.902
SmCC_MMV1828816_uff_E=427.79	-7.1	30.9	29.629
SmCC_MMV1828816_uff_E=427.79	-7.1	29.659	27.658
SmCC_MMV1828816_uff_E=427.79	-7	38.259	36.123
SmCC_MMV1828816_uff_E=427.79	-7	10.893	8.732
SmCC_MMV1828832_uff_E=890.66	-8.6	0	0
SmCC_MMV1828832_uff_E=890.66	-8.3	9.808	6.983
SmCC_MMV1828832_uff_E=890.66	-7.6	9.442	7.667
SmCC_MMV1828832_uff_E=890.66	-7.6	7.758	6.044
SmCC_MMV1828832_uff_E=890.66	-7.5	5.516	4.474
SmCC_MMV1828832_uff_E=890.66	-7.5	24.026	22.964
SmCC_MMV1828832_uff_E=890.66	-7.5	9.72	7.698
SmCC_MMV1828832_uff_E=890.66	-7.3	38.294	37.031
SmCC_MMV1828832_uff_E=890.66	-7.2	6.479	5.64
SmCC_MMV1828843_uff_E=407.15	-8.1	0	0
SmCC_MMV1828843_uff_E=407.15	-7.9	12.511	10.42
SmCC_MMV1828843_uff_E=407.15	-7.6	13.162	10.903
SmCC_MMV1828843_uff_E=407.15	-7.5	41.302	38.267
SmCC_MMV1828843_uff_E=407.15	-7.4	12.3	9.984
SmCC_MMV1828843_uff_E=407.15	-7.2	30.626	28.706
SmCC_MMV1828843_uff_E=407.15	-7.2	22.036	19.749
SmCC_MMV1828843_uff_E=407.15	-7.2	9.35	7.369
SmCC_MMV1828843_uff_E=407.15	-7.2	31.309	28.57
SmCC_MMV1828855_uff_E=613.75	-8	0	0
SmCC_MMV1828855_uff_E=613.75	-7.8	2.371	1.47
SmCC_MMV1828855_uff_E=613.75	-7.8	11.139	4.071
SmCC_MMV1828855_uff_E=613.75	-7.8	12.941	6.939
SmCC_MMV1828855_uff_E=613.75	-7.7	2.278	1.217
SmCC_MMV1828855_uff_E=613.75	-7.7	11.19	4.231
SmCC_MMV1828855_uff_E=613.75	-7.3	2.596	1.453
SmCC_MMV1828855_uff_E=613.75	-7.3	36.59	32.676
SmCC_MMV1828855_uff_E=613.75	-7.3	5.811	3.623
SmCC_MMV1828860_uff_E=400.49	-7.9	0	0
SmCC_MMV1828860_uff_E=400.49	-7.4	27.429	25.657
SmCC_MMV1828860_uff_E=400.49	-7.2	32.278	29.983
SmCC_MMV1828860_uff_E=400.49	-7.2	24.04	23.338
SmCC_MMV1828860_uff_E=400.49	-7.1	12.596	10.965
SmCC_MMV1828860_uff_E=400.49	-7.1	33.898	31.016
SmCC_MMV1828860_uff_E=400.49	-7.1	41.836	37.715
SmCC_MMV1828860_uff_E=400.49	-7	37.397	34.545
SmCC_MMV1828860_uff_E=400.49	-6.9	30.548	25.316
SmCC_MMV1829088_uff_E=498.36	-8.6	0	0
SmCC_MMV1829088_uff_E=498.36	-8.5	9.868	3.019
SmCC_MMV1829088_uff_E=498.36	-8.1	10.005	5.567
SmCC_MMV1829088_uff_E=498.36	-8.1	6.608	4.543
SmCC_MMV1829088_uff_E=498.36	-8	5.956	4.188
SmCC_MMV1829088_uff_E=498.36	-7.9	8.671	4.937
SmCC_MMV1829088_uff_E=498.36	-7.9	26.533	24.068
SmCC_MMV1829088_uff_E=498.36	-7.7	25.886	20.444
SmCC_MMV1829088_uff_E=498.36	-7.6	7.732	4.738
SmCC_MMV1829111_uff_E=659.17	-9.4	0	0
SmCC_MMV1829111_uff_E=659.17	-8.7	9.889	4.735
SmCC_MMV1829111_uff_E=659.17	-8.5	10.456	5.483
SmCC_MMV1829111_uff_E=659.17	-8.5	5.277	3.21
SmCC_MMV1829111_uff_E=659.17	-8.2	17.928	15.449
SmCC_MMV1829111_uff_E=659.17	-8.2	11.386	9.233
SmCC_MMV1829111_uff_E=659.17	-8.1	4.968	2.767
SmCC_MMV1829111_uff_E=659.17	-8.1	11.53	7.002
SmCC_MMV1829111_uff_E=659.17	-8	37.486	35.056
SmCC_MMV1829114_uff_E=420.08	-7.5	0	0
SmCC_MMV1829114_uff_E=420.08	-7.4	7.974	5.677
SmCC_MMV1829114_uff_E=420.08	-7.3	12.619	9.43
SmCC_MMV1829114_uff_E=420.08	-7.2	22.435	20.143
SmCC_MMV1829114_uff_E=420.08	-7.1	10.013	7.964
SmCC_MMV1829114_uff_E=420.08	-7	18.423	15.053
SmCC_MMV1829114_uff_E=420.08	-6.9	9.376	6.585
SmCC_MMV1829114_uff_E=420.08	-6.9	2.844	1.918
SmCC_MMV1829114_uff_E=420.08	-6.8	11.814	10.065
SmCC_MMV1829150_uff_E=767.58	-7.5	0	0
SmCC_MMV1829150_uff_E=767.58	-7.4	28.419	26.189
SmCC_MMV1829150_uff_E=767.58	-7.2	28.688	26.77
SmCC_MMV1829150_uff_E=767.58	-7.2	29.516	27.365
SmCC_MMV1829150_uff_E=767.58	-7.2	53.218	50.786
SmCC_MMV1829150_uff_E=767.58	-7.1	32.184	30.424
SmCC_MMV1829150_uff_E=767.58	-7.1	28.863	26.526
SmCC_MMV1829150_uff_E=767.58	-7	42.617	39.886
SmCC_MMV1829150_uff_E=767.58	-6.7	35.973	33.562
SmCC_MMV1829290_uff_E=606.69	-8.4	0	0
SmCC_MMV1829290_uff_E=606.69	-8.4	35.352	33.04
SmCC_MMV1829290_uff_E=606.69	-8.4	34.046	32.012
SmCC_MMV1829290_uff_E=606.69	-8.4	34.372	32.984
SmCC_MMV1829290_uff_E=606.69	-8.3	39.731	37.41
SmCC_MMV1829290_uff_E=606.69	-8.2	39.593	37.552
SmCC_MMV1829290_uff_E=606.69	-8.2	25.634	21.879
SmCC_MMV1829290_uff_E=606.69	-7.9	26.936	24.475
SmCC_MMV1829290_uff_E=606.69	-7.9	39.521	37.519
SmCC_MMV1829345_uff_E=1106.07	-9.7	0	0
SmCC_MMV1829345_uff_E=1106.07	-7.8	16.35	13.797
SmCC_MMV1829345_uff_E=1106.07	-7.8	10.44	8.545
SmCC_MMV1829345_uff_E=1106.07	-7.8	6.42	5.161
SmCC_MMV1829345_uff_E=1106.07	-7.4	31.374	29.373
SmCC_MMV1829345_uff_E=1106.07	-7.4	9.54	7.909
SmCC_MMV1829345_uff_E=1106.07	-7.2	37.756	35.499
SmCC_MMV1829345_uff_E=1106.07	-7.1	15.308	13.84
SmCC_MMV1829345_uff_E=1106.07	-7.1	37.725	34.783
SmCC_MMV1829350_uff_E=380.06	-6.7	0	0
SmCC_MMV1829350_uff_E=380.06	-6.2	4.616	2.8
SmCC_MMV1829350_uff_E=380.06	-6.2	6.566	3.869
SmCC_MMV1829350_uff_E=380.06	-6.1	28.892	26.265
SmCC_MMV1829350_uff_E=380.06	-6	33.465	30.817
SmCC_MMV1829350_uff_E=380.06	-5.8	33.977	31.095
SmCC_MMV1829350_uff_E=380.06	-5.5	18.499	16.148
SmCC_MMV1829350_uff_E=380.06	-5.5	21.775	18.063
SmCC_MMV1829350_uff_E=380.06	-5.4	27.402	25.202
SmCC_MMV1829361_uff_E=400.77	-7.1	0	0
SmCC_MMV1829361_uff_E=400.77	-6.9	42.852	40.956
SmCC_MMV1829361_uff_E=400.77	-6.9	25.495	21.414
SmCC_MMV1829361_uff_E=400.77	-6.8	7.544	3.548
SmCC_MMV1829361_uff_E=400.77	-6.8	12.361	7.908
SmCC_MMV1829361_uff_E=400.77	-6.7	26.491	23.595
SmCC_MMV1829361_uff_E=400.77	-6.7	41.75	39.805
SmCC_MMV1829361_uff_E=400.77	-6.7	10.499	7.707
SmCC_MMV1829361_uff_E=400.77	-6.7	19.565	17.273
SmCC_MMV1829377_uff_E=534.13	-8.8	0	0
SmCC_MMV1829377_uff_E=534.13	-8.7	5.012	4.099
SmCC_MMV1829377_uff_E=534.13	-8.3	6.633	4.82
SmCC_MMV1829377_uff_E=534.13	-7.7	40.48	38.993
SmCC_MMV1829377_uff_E=534.13	-7.7	25.574	23.71
SmCC_MMV1829377_uff_E=534.13	-7.6	25.272	23.764
SmCC_MMV1829377_uff_E=534.13	-7.6	10.04	5.506
SmCC_MMV1829377_uff_E=534.13	-7.5	10.576	7.522
SmCC_MMV1829377_uff_E=534.13	-7.5	25.345	24.117
SmCC_MMV1829412_uff_E=388.56	-7.7	0	0
SmCC_MMV1829412_uff_E=388.56	-7.3	10.217	7.179
SmCC_MMV1829412_uff_E=388.56	-7.2	7.626	2.708
SmCC_MMV1829412_uff_E=388.56	-7.2	8.549	3.776
SmCC_MMV1829412_uff_E=388.56	-7.2	29.705	27.709
SmCC_MMV1829412_uff_E=388.56	-7.1	2.41	1.247
SmCC_MMV1829412_uff_E=388.56	-7.1	25.292	23.842
SmCC_MMV1829412_uff_E=388.56	-7.1	43.586	41.256
SmCC_MMV1829412_uff_E=388.56	-7	25.318	23.895
SmCC_MMV1829460_uff_E=772.66	-9.9	0	0
SmCC_MMV1829460_uff_E=772.66	-9.7	4.222	1.486
SmCC_MMV1829460_uff_E=772.66	-9.1	6.757	2.72
SmCC_MMV1829460_uff_E=772.66	-8.8	7.351	3.283
SmCC_MMV1829460_uff_E=772.66	-8.7	3.895	2.221
SmCC_MMV1829460_uff_E=772.66	-8.7	3.806	2.598
SmCC_MMV1829460_uff_E=772.66	-8.7	4.105	2.16
SmCC_MMV1829460_uff_E=772.66	-8.5	8.57	4.252
SmCC_MMV1829460_uff_E=772.66	-8.4	8.692	4.329
SmCC_MMV1829523_uff_E=424.69	-7.3	0	0
SmCC_MMV1829523_uff_E=424.69	-7.1	27.114	25.06
SmCC_MMV1829523_uff_E=424.69	-7.1	4.249	3.373
SmCC_MMV1829523_uff_E=424.69	-7	26.997	25.165
SmCC_MMV1829523_uff_E=424.69	-7	23.774	20.75
SmCC_MMV1829523_uff_E=424.69	-6.8	30.99	28.544
SmCC_MMV1829523_uff_E=424.69	-6.7	32.744	31.111
SmCC_MMV1829523_uff_E=424.69	-6.7	39.085	35.492
SmCC_MMV1829523_uff_E=424.69	-6.7	39.011	35.354
SmCC_MMV1829556_uff_E=449.16	-7.3	0	0
SmCC_MMV1829556_uff_E=449.16	-7.3	8.762	5.38
SmCC_MMV1829556_uff_E=449.16	-7.2	37.731	34.763
SmCC_MMV1829556_uff_E=449.16	-7.1	45.155	43.414
SmCC_MMV1829556_uff_E=449.16	-7.1	41.287	38.004
SmCC_MMV1829556_uff_E=449.16	-6.9	8.603	5.651
SmCC_MMV1829556_uff_E=449.16	-6.8	17.852	16.236
SmCC_MMV1829556_uff_E=449.16	-6.6	42.382	39.827
SmCC_MMV1829556_uff_E=449.16	-6.6	8.34	5.48
SmCC_MMV1829574_uff_E=363.42	-8.7	0	0
SmCC_MMV1829574_uff_E=363.42	-8.2	2.009	1.617
SmCC_MMV1829574_uff_E=363.42	-8.2	7.747	2.442
SmCC_MMV1829574_uff_E=363.42	-8.1	2.877	1.659
SmCC_MMV1829574_uff_E=363.42	-7.7	5.906	4.365
SmCC_MMV1829574_uff_E=363.42	-7.7	9.195	4.269
SmCC_MMV1829574_uff_E=363.42	-7.6	3.546	2.182
SmCC_MMV1829574_uff_E=363.42	-7.5	33.021	31.246
SmCC_MMV1829574_uff_E=363.42	-7.3	10.475	8.757
SmCC_MMV1829575_uff_E=454.90	-6.7	0	0
SmCC_MMV1829575_uff_E=454.90	-6.7	8.298	4.506
SmCC_MMV1829575_uff_E=454.90	-6.6	7.192	1.897
SmCC_MMV1829575_uff_E=454.90	-6.6	2.826	1.956
SmCC_MMV1829575_uff_E=454.90	-6.5	6.886	1.122
SmCC_MMV1829575_uff_E=454.90	-6.4	27.591	26.015
SmCC_MMV1829575_uff_E=454.90	-6.4	35.16	34.206
SmCC_MMV1829575_uff_E=454.90	-6.3	27.172	25.787
SmCC_MMV1829575_uff_E=454.90	-6.3	34.463	31.972
SmCC_MMV1829658_uff_E=500.31	-6.8	0	0
SmCC_MMV1829658_uff_E=500.31	-6.8	18.056	16.214
SmCC_MMV1829658_uff_E=500.31	-6.8	46.756	44.033
SmCC_MMV1829658_uff_E=500.31	-6.6	15.582	13.025
SmCC_MMV1829658_uff_E=500.31	-6.6	46.307	43.939
SmCC_MMV1829658_uff_E=500.31	-6.5	45.7	43.355
SmCC_MMV1829658_uff_E=500.31	-6.4	23.778	22.074
SmCC_MMV1829658_uff_E=500.31	-6.4	45.857	43.48
SmCC_MMV1829658_uff_E=500.31	-6.4	45.184	42.823
SmCC_MMV1829659_uff_E=379.99	-7.1	0	0
SmCC_MMV1829659_uff_E=379.99	-7.1	37.492	34.721
SmCC_MMV1829659_uff_E=379.99	-7.1	35.827	34.228
SmCC_MMV1829659_uff_E=379.99	-6.9	25.378	24.422
SmCC_MMV1829659_uff_E=379.99	-6.8	2.165	1.608
SmCC_MMV1829659_uff_E=379.99	-6.8	34.11	32.087
SmCC_MMV1829659_uff_E=379.99	-6.7	2.069	1.02
SmCC_MMV1829659_uff_E=379.99	-6.7	40.814	38.907
SmCC_MMV1829659_uff_E=379.99	-6.6	40.794	38.935
SmCC_MMV1841740_uff_E=346.33	-8.2	0	0
SmCC_MMV1841740_uff_E=346.33	-8.2	7.934	5.757
SmCC_MMV1841740_uff_E=346.33	-8	27.711	25.871
SmCC_MMV1841740_uff_E=346.33	-8	34.284	31.811
SmCC_MMV1841740_uff_E=346.33	-8	37.645	36.299
SmCC_MMV1841740_uff_E=346.33	-8	35.661	32.542
SmCC_MMV1841740_uff_E=346.33	-8	26.334	23.629
SmCC_MMV1841740_uff_E=346.33	-7.8	28.106	25.865
SmCC_MMV1841740_uff_E=346.33	-7.8	8.688	5.095
SmCC_MMV1845852_uff_E=596.67	-8.5	0	0
SmCC_MMV1845852_uff_E=596.67	-8.4	24.276	19.501
SmCC_MMV1845852_uff_E=596.67	-8.3	16.393	14.064
SmCC_MMV1845852_uff_E=596.67	-8	2.007	1.455
SmCC_MMV1845852_uff_E=596.67	-7.9	45.308	42.175
SmCC_MMV1845852_uff_E=596.67	-7.9	25.217	21.333
SmCC_MMV1845852_uff_E=596.67	-7.7	19.626	16.547
SmCC_MMV1845852_uff_E=596.67	-7.6	25.441	22.506
SmCC_MMV1845852_uff_E=596.67	-7.6	3.024	2.32
SmCC_MMV1848726_uff_E=326.79	-7.8	0	0
SmCC_MMV1848726_uff_E=326.79	-7.6	8.186	2.796
SmCC_MMV1848726_uff_E=326.79	-7.5	9.098	2.894
SmCC_MMV1848726_uff_E=326.79	-7.3	24.85	21.503
SmCC_MMV1848726_uff_E=326.79	-7.2	9.853	4.178
SmCC_MMV1848726_uff_E=326.79	-7.1	39.255	38.365
SmCC_MMV1848726_uff_E=326.79	-7.1	24.639	20.616
SmCC_MMV1848726_uff_E=326.79	-7	8.492	4.891
SmCC_MMV1848726_uff_E=326.79	-6.9	17.527	13.905
SmCC_MMV637136_uff_E=168.39	-5.9	0	0
SmCC_MMV637136_uff_E=168.39	-5.9	22.141	19.648
SmCC_MMV637136_uff_E=168.39	-5.9	16.387	14.699
SmCC_MMV637136_uff_E=168.39	-5.8	17.122	15.452
SmCC_MMV637136_uff_E=168.39	-5.8	34.005	32.861
SmCC_MMV637136_uff_E=168.39	-5.7	3.22	1.267
SmCC_MMV637136_uff_E=168.39	-5.6	33.905	31.521
SmCC_MMV637136_uff_E=168.39	-5.6	14.928	13.186
SmCC_MMV637136_uff_E=168.39	-5.6	33.358	32.184
SmCC_MMV637769_uff_E=1592.76	-8	0	0
SmCC_MMV637769_uff_E=1592.76	-8	3.05	2.004
SmCC_MMV637769_uff_E=1592.76	-7.4	8.603	3.585
SmCC_MMV637769_uff_E=1592.76	-7.4	17.11	14.678
SmCC_MMV637769_uff_E=1592.76	-7.3	11.04	8.64
SmCC_MMV637769_uff_E=1592.76	-7.2	16.685	14.183
SmCC_MMV637769_uff_E=1592.76	-7.2	31.876	29.994
SmCC_MMV637769_uff_E=1592.76	-7.1	33.765	30.342
SmCC_MMV637769_uff_E=1592.76	-7	33.799	31.728
SmCC_MMV660057_uff_E=508.90	-8.5	0	0
SmCC_MMV660057_uff_E=508.90	-8.3	7.762	4.006
SmCC_MMV660057_uff_E=508.90	-8	4.761	3.505
SmCC_MMV660057_uff_E=508.90	-7.5	26.859	23.517
SmCC_MMV660057_uff_E=508.90	-7.4	9.742	4.828
SmCC_MMV660057_uff_E=508.90	-7.2	5.033	3.836
SmCC_MMV660057_uff_E=508.90	-7.2	9.599	4.76
SmCC_MMV660057_uff_E=508.90	-7.1	26.973	24.409
SmCC_MMV660057_uff_E=508.90	-7.1	6.131	4.966
SmCC_MMV670631_uff_E=1611.04	-6.3	0	0
SmCC_MMV670631_uff_E=1611.04	-6	39.196	37.887
SmCC_MMV670631_uff_E=1611.04	-5.9	34.656	32.121
SmCC_MMV670631_uff_E=1611.04	-5.8	35.597	32.414
SmCC_MMV670631_uff_E=1611.04	-5.8	3.056	2.589
SmCC_MMV670631_uff_E=1611.04	-5.7	34.58	32.712
SmCC_MMV670631_uff_E=1611.04	-5.7	2.804	2.161
SmCC_MMV670631_uff_E=1611.04	-5.6	26.956	25.325
SmCC_MMV670631_uff_E=1611.04	-5.5	38.377	35.845
SmCC_MMV673126_uff_E=327.52	-5.5	0	0
SmCC_MMV673126_uff_E=327.52	-5.4	34.031	31.986
SmCC_MMV673126_uff_E=327.52	-5.4	35.06	32.829
SmCC_MMV673126_uff_E=327.52	-5.4	3.355	2.448
SmCC_MMV673126_uff_E=327.52	-5.3	33.654	31.761
SmCC_MMV673126_uff_E=327.52	-5.2	34.724	32
SmCC_MMV673126_uff_E=327.52	-5.1	33.846	31.969
SmCC_MMV673126_uff_E=327.52	-5.1	12.381	10.779
SmCC_MMV673126_uff_E=327.52	-5	12.006	10.622
SmCC_MMV673982_uff_E=767.42	-9.6	0	0
SmCC_MMV673982_uff_E=767.42	-9.3	36.464	33.83
SmCC_MMV673982_uff_E=767.42	-9.2	8.053	4.487
SmCC_MMV673982_uff_E=767.42	-8.8	9.749	7.288
SmCC_MMV673982_uff_E=767.42	-8.5	9.502	7.17
SmCC_MMV673982_uff_E=767.42	-8.5	6.978	4.784
SmCC_MMV673982_uff_E=767.42	-8.3	7.997	3.992
SmCC_MMV673982_uff_E=767.42	-8.3	6.728	4.346
SmCC_MMV673982_uff_E=767.42	-8.3	14.669	11.805
SmCC_MMV674056_uff_E=887.33	-10.3	0	0
SmCC_MMV674056_uff_E=887.33	-9.9	2.954	2.357
SmCC_MMV674056_uff_E=887.33	-9.6	9.746	6.559
SmCC_MMV674056_uff_E=887.33	-9.1	7.803	4.928
SmCC_MMV674056_uff_E=887.33	-8.9	29.115	26.227
SmCC_MMV674056_uff_E=887.33	-8.9	12.762	9.908
SmCC_MMV674056_uff_E=887.33	-8.8	8.461	4.244
SmCC_MMV674056_uff_E=887.33	-8.6	7.7	4.036
SmCC_MMV674056_uff_E=887.33	-8.6	10.167	6.434
SmCC_MMV674132_uff_E=2483.12	-8	0	0
SmCC_MMV674132_uff_E=2483.12	-8	27.249	24.057
SmCC_MMV674132_uff_E=2483.12	-7.9	28.621	25.009
SmCC_MMV674132_uff_E=2483.12	-7.7	25.64	21.664
SmCC_MMV674132_uff_E=2483.12	-7.7	37.466	35.554
SmCC_MMV674132_uff_E=2483.12	-7.6	25.215	21.175
SmCC_MMV674132_uff_E=2483.12	-7.3	33.869	30.186
SmCC_MMV674132_uff_E=2483.12	-7.3	24.787	20.547
SmCC_MMV674132_uff_E=2483.12	-7.2	29.72	26.513
SmCC_MMV674593_uff_E=864.50	-9.9	0	0
SmCC_MMV674593_uff_E=864.50	-9.6	9.091	5.21
SmCC_MMV674593_uff_E=864.50	-9.2	2.298	1.72
SmCC_MMV674593_uff_E=864.50	-8.9	6.81	4.462
SmCC_MMV674593_uff_E=864.50	-8.8	14.447	11.313
SmCC_MMV674593_uff_E=864.50	-8.6	9.039	4.758
SmCC_MMV674593_uff_E=864.50	-8.6	10.093	5.851
SmCC_MMV674593_uff_E=864.50	-8.5	8.141	5.27
SmCC_MMV674593_uff_E=864.50	-8.2	8.708	5.146
SmCC_MMV674787_uff_E=2123.86	-9.7	0	0
SmCC_MMV674787_uff_E=2123.86	-9.7	8.636	2.58
SmCC_MMV674787_uff_E=2123.86	-9.4	5.401	2.134
SmCC_MMV674787_uff_E=2123.86	-9.2	7.781	3.933
SmCC_MMV674787_uff_E=2123.86	-9.2	6.036	3.194
SmCC_MMV674787_uff_E=2123.86	-9.2	3.412	2.362
SmCC_MMV674787_uff_E=2123.86	-8.9	9.2	4.39
SmCC_MMV674787_uff_E=2123.86	-8.9	7.046	3.32
SmCC_MMV674787_uff_E=2123.86	-8.8	11.879	6.476
SmCC_MMV674884_uff_E=303.78	-8.5	0	0
SmCC_MMV674884_uff_E=303.78	-8.1	9.682	4.926
SmCC_MMV674884_uff_E=303.78	-8.1	6.461	1.801
SmCC_MMV674884_uff_E=303.78	-8	2.312	2.029
SmCC_MMV674884_uff_E=303.78	-8	6.636	3.721
SmCC_MMV674884_uff_E=303.78	-7.8	21.089	18.418
SmCC_MMV674884_uff_E=303.78	-7.4	38.632	35.814
SmCC_MMV674884_uff_E=303.78	-7.2	21.662	19.042
SmCC_MMV674884_uff_E=303.78	-7.1	28.711	25.735
SmCC_MMV675568_uff_E=2118.05	-9.8	0	0
SmCC_MMV675568_uff_E=2118.05	-8.5	33.199	29.609
SmCC_MMV675568_uff_E=2118.05	-8.4	28.01	22.59
SmCC_MMV675568_uff_E=2118.05	-8	25.518	22.721
SmCC_MMV675568_uff_E=2118.05	-7.9	40.625	37.755
SmCC_MMV675568_uff_E=2118.05	-7.9	33.308	30.353
SmCC_MMV675568_uff_E=2118.05	-7.9	36.559	32.642
SmCC_MMV675568_uff_E=2118.05	-7.8	37.454	33.227
SmCC_MMV675568_uff_E=2118.05	-7.7	37.772	33.244
SmCC_MMV688723_uff_E=889.22	-8.4	0	0
SmCC_MMV688723_uff_E=889.22	-8.1	2.73	2.042
SmCC_MMV688723_uff_E=889.22	-8	2.023	1.533
SmCC_MMV688723_uff_E=889.22	-7.9	9.268	6.843
SmCC_MMV688723_uff_E=889.22	-7.7	34.014	32.308
SmCC_MMV688723_uff_E=889.22	-7.6	12.185	8.464
SmCC_MMV688723_uff_E=889.22	-7.5	41.815	39.62
SmCC_MMV688723_uff_E=889.22	-7.5	31.956	28.898
SmCC_MMV688723_uff_E=889.22	-7.4	10.436	7.01
SmCC_MMV688934_uff_E=488.55	-7.9	0	0
SmCC_MMV688934_uff_E=488.55	-7.3	20.121	16.701
SmCC_MMV688934_uff_E=488.55	-7.2	19.539	16.249
SmCC_MMV688934_uff_E=488.55	-7.1	17.541	15.561
SmCC_MMV688934_uff_E=488.55	-7	3.795	3.026
SmCC_MMV688934_uff_E=488.55	-7	48.298	45.244
SmCC_MMV688934_uff_E=488.55	-7	39.149	35.304
SmCC_MMV688934_uff_E=488.55	-7	45.406	41.378
SmCC_MMV688934_uff_E=488.55	-6.9	34.528	32.615
SmCC_MMV689404_uff_E=387.60	-8.8	0	0
SmCC_MMV689404_uff_E=387.60	-7.8	16.441	15.538
SmCC_MMV689404_uff_E=387.60	-7.8	16.434	15.411
SmCC_MMV689404_uff_E=387.60	-7.8	36.53	34.018
SmCC_MMV689404_uff_E=387.60	-7.7	8.248	7.228
SmCC_MMV689404_uff_E=387.60	-7.7	9.141	6.583
SmCC_MMV689404_uff_E=387.60	-7.6	36.514	34.01
SmCC_MMV689404_uff_E=387.60	-7.5	26.297	22.42
SmCC_MMV689404_uff_E=387.60	-7.5	21.344	18.195
SmCC_MMV689409_uff_E=557.78	-5.5	0	0
SmCC_MMV689409_uff_E=557.78	-5.5	22.936	21.153
SmCC_MMV689409_uff_E=557.78	-5.3	12.365	10.99
SmCC_MMV689409_uff_E=557.78	-5.1	24.994	23.434
SmCC_MMV689409_uff_E=557.78	-5	34.519	31.886
SmCC_MMV689409_uff_E=557.78	-5	10.891	9.413
SmCC_MMV689409_uff_E=557.78	-5	23.469	22.014
SmCC_MMV689409_uff_E=557.78	-4.9	39.076	38.14
SmCC_MMV689409_uff_E=557.78	-4.9	23.461	22.032
SmCC_MMV689416_uff_E=662.52	-7.5	0	0
SmCC_MMV689416_uff_E=662.52	-7.5	6.986	3.337
SmCC_MMV689416_uff_E=662.52	-7.2	24.289	21.278
SmCC_MMV689416_uff_E=662.52	-7.1	38.113	36.085
SmCC_MMV689416_uff_E=662.52	-7.1	5.221	2.535
SmCC_MMV689416_uff_E=662.52	-7.1	6.977	4.468
SmCC_MMV689416_uff_E=662.52	-7	3.025	1.592
SmCC_MMV689416_uff_E=662.52	-7	18.601	17.014
SmCC_MMV689416_uff_E=662.52	-7	8.479	5.018
SmCC_MMV689461_uff_E=432.01	-9.4	0	0
SmCC_MMV689461_uff_E=432.01	-9.3	9.112	6.263
SmCC_MMV689461_uff_E=432.01	-8.5	8.689	4.814
SmCC_MMV689461_uff_E=432.01	-8.2	6.405	4.384
SmCC_MMV689461_uff_E=432.01	-8.1	9.322	5.09
SmCC_MMV689461_uff_E=432.01	-7.7	28.434	24.7
SmCC_MMV689461_uff_E=432.01	-7.6	8.793	7.294
SmCC_MMV689461_uff_E=432.01	-7.3	10.092	8.16
SmCC_MMV689461_uff_E=432.01	-7.2	8.474	6.089
SmCC_MMV689463_uff_E=438.46	-9.4	0	0
SmCC_MMV689463_uff_E=438.46	-9.2	10.392	7.401
SmCC_MMV689463_uff_E=438.46	-8.9	10.575	6.984
SmCC_MMV689463_uff_E=438.46	-8.8	6.861	4.444
SmCC_MMV689463_uff_E=438.46	-8.7	9.084	6.633
SmCC_MMV689463_uff_E=438.46	-8.7	6.089	4.074
SmCC_MMV689463_uff_E=438.46	-8.2	2.139	1.324
SmCC_MMV689463_uff_E=438.46	-8	9.755	6.508
SmCC_MMV689463_uff_E=438.46	-7.9	26.76	23.704
SmCC_MMV689586_uff_E=526.78	-9.2	0	0
SmCC_MMV689586_uff_E=526.78	-8.7	43.461	39.813
SmCC_MMV689586_uff_E=526.78	-8.5	29.494	24.375
SmCC_MMV689586_uff_E=526.78	-8.4	22.408	16.387
SmCC_MMV689586_uff_E=526.78	-8.4	24.893	19.144
SmCC_MMV689586_uff_E=526.78	-8.4	29.448	24.401
SmCC_MMV689586_uff_E=526.78	-8.2	24.671	18.657
SmCC_MMV689586_uff_E=526.78	-8.2	41.132	38.438
SmCC_MMV689586_uff_E=526.78	-8.1	11.872	5.461
SmCC_MMV689625_uff_E=585.79	-7.9	0	0
SmCC_MMV689625_uff_E=585.79	-7.8	25.417	22.163
SmCC_MMV689625_uff_E=585.79	-7.4	20.1	16.989
SmCC_MMV689625_uff_E=585.79	-7.1	32.633	29.032
SmCC_MMV689625_uff_E=585.79	-6.9	41.341	39.45
SmCC_MMV689625_uff_E=585.79	-6.9	43.527	41.272
SmCC_MMV689625_uff_E=585.79	-6.9	17.653	13.993
SmCC_MMV689625_uff_E=585.79	-6.9	10.662	8.901
SmCC_MMV689625_uff_E=585.79	-6.9	30.819	27.152
SmCC_MMV689626_uff_E=636.29	-7.9	0	0
SmCC_MMV689626_uff_E=636.29	-7.8	28.134	25.969
SmCC_MMV689626_uff_E=636.29	-7.8	2.519	1.928
SmCC_MMV689626_uff_E=636.29	-7.7	2.11	1.571
SmCC_MMV689626_uff_E=636.29	-7.7	32.729	30.106
SmCC_MMV689626_uff_E=636.29	-7.5	7.403	4.29
SmCC_MMV689626_uff_E=636.29	-7.3	8.014	3.849
SmCC_MMV689626_uff_E=636.29	-7.3	17.377	13.723
SmCC_MMV689626_uff_E=636.29	-7.3	9.75	7.786
SmCC_MMV689635_uff_E=1164.74	-8.9	0	0
SmCC_MMV689635_uff_E=1164.74	-8.9	7.932	5.198
SmCC_MMV689635_uff_E=1164.74	-8.7	29.963	27.44
SmCC_MMV689635_uff_E=1164.74	-8.7	27.862	26.324
SmCC_MMV689635_uff_E=1164.74	-8.6	9.614	5.811
SmCC_MMV689635_uff_E=1164.74	-8.5	5.824	4.363
SmCC_MMV689635_uff_E=1164.74	-8.5	31.266	26.167
SmCC_MMV689635_uff_E=1164.74	-8.4	14.195	9.195
SmCC_MMV689635_uff_E=1164.74	-8.3	6.776	4.839
SmCC_MMV691936_uff_E=539.68	-8.1	0	0
SmCC_MMV691936_uff_E=539.68	-7.8	2.471	1.435
SmCC_MMV691936_uff_E=539.68	-7.6	11.55	6.781
SmCC_MMV691936_uff_E=539.68	-7.5	14.214	9.043
SmCC_MMV691936_uff_E=539.68	-7.5	33.031	30.722
SmCC_MMV691936_uff_E=539.68	-7.3	26.698	22.707
SmCC_MMV691936_uff_E=539.68	-7.3	30.884	28.596
SmCC_MMV691936_uff_E=539.68	-7.2	12.968	7.94
SmCC_MMV691936_uff_E=539.68	-7.1	30.961	28.443
SmCC_MMV691942_uff_E=952.17	-8.7	0	0
SmCC_MMV691942_uff_E=952.17	-8.4	2.633	2.184
SmCC_MMV691942_uff_E=952.17	-8.2	4.754	3.195
SmCC_MMV691942_uff_E=952.17	-8.1	10.827	6.579
SmCC_MMV691942_uff_E=952.17	-8.1	9.176	6.58
SmCC_MMV691942_uff_E=952.17	-8	22.444	19.21
SmCC_MMV691942_uff_E=952.17	-8	7.783	5.907
SmCC_MMV691942_uff_E=952.17	-8	9.412	7.1
SmCC_MMV691942_uff_E=952.17	-7.9	31.215	28.164
SmCC_MMV692107_uff_E=553.98	-8.3	0	0
SmCC_MMV692107_uff_E=553.98	-8.1	25.75	22.151
SmCC_MMV692107_uff_E=553.98	-7.8	38.226	36.103
SmCC_MMV692107_uff_E=553.98	-7.8	26.586	24.496
SmCC_MMV692107_uff_E=553.98	-7.7	44.728	42.545
SmCC_MMV692107_uff_E=553.98	-7.7	44.449	42.259
SmCC_MMV692107_uff_E=553.98	-7.7	36.732	34.721
SmCC_MMV692107_uff_E=553.98	-7.6	34.643	32.269
SmCC_MMV692107_uff_E=553.98	-7.6	34.402	32.01
SmCC_MMV692115_uff_E=335.57	-8	0	0
SmCC_MMV692115_uff_E=335.57	-7.5	2.012	1.285
SmCC_MMV692115_uff_E=335.57	-7.1	10.738	6.004
SmCC_MMV692115_uff_E=335.57	-7.1	8.792	6.823
SmCC_MMV692115_uff_E=335.57	-7	7.528	5.648
SmCC_MMV692115_uff_E=335.57	-6.9	10.254	6.858
SmCC_MMV692115_uff_E=335.57	-6.9	6.687	4.915
SmCC_MMV692115_uff_E=335.57	-6.8	16.039	11.997
SmCC_MMV692115_uff_E=335.57	-6.6	6.591	4.795
SmCC_MMV692623_uff_E=714.95	-9.1	0	0
SmCC_MMV692623_uff_E=714.95	-8.9	12.621	7.536
SmCC_MMV692623_uff_E=714.95	-8.7	2.315	1.91
SmCC_MMV692623_uff_E=714.95	-8.6	41.172	39.344
SmCC_MMV692623_uff_E=714.95	-8.5	3.415	2.758
SmCC_MMV692623_uff_E=714.95	-8.5	26.944	25.758
SmCC_MMV692623_uff_E=714.95	-8.5	3.568	2.627
SmCC_MMV692623_uff_E=714.95	-8.3	17.014	13.346
SmCC_MMV692623_uff_E=714.95	-8.2	5.847	4.187
SmCC_MMV692630_uff_E=953.03	-9.7	0	0
SmCC_MMV692630_uff_E=953.03	-8.7	9.248	5.582
SmCC_MMV692630_uff_E=953.03	-8.6	7.663	6.039
SmCC_MMV692630_uff_E=953.03	-8.2	10.268	6.545
SmCC_MMV692630_uff_E=953.03	-8.2	35.915	34.057
SmCC_MMV692630_uff_E=953.03	-8.1	31.968	28.404
SmCC_MMV692630_uff_E=953.03	-7.9	32.236	30.382
SmCC_MMV692630_uff_E=953.03	-7.8	33.146	30.705
SmCC_MMV692630_uff_E=953.03	-7.6	15.427	11.708
SmCC_MMV692857_uff_E=1878.67	-8.5	0	0
SmCC_MMV692857_uff_E=1878.67	-8.4	3.562	2.612
SmCC_MMV692857_uff_E=1878.67	-8.4	11.341	6.092
SmCC_MMV692857_uff_E=1878.67	-8.2	40.665	38.855
SmCC_MMV692857_uff_E=1878.67	-8.2	9.383	5.671
SmCC_MMV692857_uff_E=1878.67	-8.1	10.908	5.718
SmCC_MMV692857_uff_E=1878.67	-8	27.072	25.832
SmCC_MMV692857_uff_E=1878.67	-8	3.377	2.667
SmCC_MMV692857_uff_E=1878.67	-7.9	33.596	30.743
SmCC_MMV692861_uff_E=537.77	-8.6	0	0
SmCC_MMV692861_uff_E=537.77	-8.1	6.061	3.79
SmCC_MMV692861_uff_E=537.77	-7.6	33.648	30.493
SmCC_MMV692861_uff_E=537.77	-7.4	32.942	29.824
SmCC_MMV692861_uff_E=537.77	-7.1	33.256	30.34
SmCC_MMV692861_uff_E=537.77	-7.1	40.372	37.717
SmCC_MMV692861_uff_E=537.77	-6.9	13.589	10.441
SmCC_MMV692861_uff_E=537.77	-6.9	32.183	29.173
SmCC_MMV692861_uff_E=537.77	-6.8	12.961	9.738
SmCC_MMV693130_uff_E=596.34	-8.1	0	0
SmCC_MMV693130_uff_E=596.34	-7.8	38.598	36.521
SmCC_MMV693130_uff_E=596.34	-7.5	39.81	37.819
SmCC_MMV693130_uff_E=596.34	-7.5	38.877	36.788
SmCC_MMV693130_uff_E=596.34	-7.4	2.573	2.138
SmCC_MMV693130_uff_E=596.34	-7.4	44.906	42.419
SmCC_MMV693130_uff_E=596.34	-7.4	39.414	37.401
SmCC_MMV693130_uff_E=596.34	-7.1	29.979	26.634
SmCC_MMV693130_uff_E=596.34	-6.9	48.245	46.924
SmCC_MMV693133_uff_E=1843.52	-7.8	0	0
SmCC_MMV693133_uff_E=1843.52	-7.7	8.841	5.502
SmCC_MMV693133_uff_E=1843.52	-7.5	8.943	4.964
SmCC_MMV693133_uff_E=1843.52	-7.2	28.343	26.319
SmCC_MMV693133_uff_E=1843.52	-7.1	28.226	26.154
SmCC_MMV693133_uff_E=1843.52	-7.1	34.827	33.003
SmCC_MMV693133_uff_E=1843.52	-7.1	15.746	14.418
SmCC_MMV693133_uff_E=1843.52	-7.1	8.617	4
SmCC_MMV693133_uff_E=1843.52	-7	39.361	37.997
SmCC_MMV753519_uff_E=537.01	-7.3	0	0
SmCC_MMV753519_uff_E=537.01	-7	9.31	3.439
SmCC_MMV753519_uff_E=537.01	-6.9	9.336	4.584
SmCC_MMV753519_uff_E=537.01	-6.8	33.815	31.538
SmCC_MMV753519_uff_E=537.01	-6.7	10.368	5.274
SmCC_MMV753519_uff_E=537.01	-6.7	43.192	40.91
SmCC_MMV753519_uff_E=537.01	-6.6	11.44	7.756
SmCC_MMV753519_uff_E=537.01	-6.6	27.88	25.846
SmCC_MMV753519_uff_E=537.01	-6.5	35.845	33.95
SmCC_MMV884814_uff_E=869.45	-8.6	0	0
SmCC_MMV884814_uff_E=869.45	-8.4	11.757	5.848
SmCC_MMV884814_uff_E=869.45	-8.3	4.34	3.208
SmCC_MMV884814_uff_E=869.45	-8.3	7.08	5.756
SmCC_MMV884814_uff_E=869.45	-8.3	27.797	23.655
SmCC_MMV884814_uff_E=869.45	-8.1	12.245	9.909
SmCC_MMV884814_uff_E=869.45	-7.9	2.383	1.822
SmCC_MMV884814_uff_E=869.45	-7.7	9.923	7.314
SmCC_MMV884814_uff_E=869.45	-7.6	13.077	10.383
SmCC_MMV892517_uff_E=1099.47	-8	0	0
SmCC_MMV892517_uff_E=1099.47	-7.7	42.247	38.482
SmCC_MMV892517_uff_E=1099.47	-7.6	27.082	25.264
SmCC_MMV892517_uff_E=1099.47	-7.4	40.844	38.836
SmCC_MMV892517_uff_E=1099.47	-7.3	26.585	24.761
SmCC_MMV892517_uff_E=1099.47	-7.2	28.011	24.718
SmCC_MMV892517_uff_E=1099.47	-7.1	28.292	25.005
SmCC_MMV892517_uff_E=1099.47	-7.1	31.055	26.32
SmCC_MMV892517_uff_E=1099.47	-7.1	40.915	37.562
SmCC_MMV892523_uff_E=615.50	-8.1	0	0
SmCC_MMV892523_uff_E=615.50	-7.7	25.02	22.763
SmCC_MMV892523_uff_E=615.50	-7.6	9.029	5.476
SmCC_MMV892523_uff_E=615.50	-7.5	19.086	16.894
SmCC_MMV892523_uff_E=615.50	-7.4	14.478	11.556
SmCC_MMV892523_uff_E=615.50	-7.3	27.718	25.257
SmCC_MMV892523_uff_E=615.50	-7.3	28.188	25.626
SmCC_MMV892523_uff_E=615.50	-7.3	1.942	1.746
SmCC_MMV892523_uff_E=615.50	-7.3	10.334	7.269
SmCC_MMV893256_uff_E=1908.18	-8.1	0	0
SmCC_MMV893256_uff_E=1908.18	-7.9	41.441	38.741
SmCC_MMV893256_uff_E=1908.18	-7.9	41.652	38.966
SmCC_MMV893256_uff_E=1908.18	-7.9	40.45	37.682
SmCC_MMV893256_uff_E=1908.18	-7.6	46.888	44.545
SmCC_MMV893256_uff_E=1908.18	-7.5	41.146	38.339
SmCC_MMV893256_uff_E=1908.18	-7.4	41.109	38.289
SmCC_MMV893256_uff_E=1908.18	-7.4	24.524	21.462
SmCC_MMV893256_uff_E=1908.18	-7.3	44.639	42.493
SmCC_MMV893278_uff_E=977.10	-9.2	0	0
SmCC_MMV893278_uff_E=977.10	-9.2	7.907	5.943
SmCC_MMV893278_uff_E=977.10	-8.9	4.636	3.203
SmCC_MMV893278_uff_E=977.10	-8.7	4.546	2.987
SmCC_MMV893278_uff_E=977.10	-8.4	3.27	2.707
SmCC_MMV893278_uff_E=977.10	-8.3	13.134	8.775
SmCC_MMV893278_uff_E=977.10	-8.2	30.288	27.104
SmCC_MMV893278_uff_E=977.10	-8.1	9.65	7.176
SmCC_MMV893278_uff_E=977.10	-8	11.907	9.097
SmCC_MMV893415_uff_E=570.76	-8.4	0	0
SmCC_MMV893415_uff_E=570.76	-8.1	2.983	0.273
SmCC_MMV893415_uff_E=570.76	-8.1	42.131	39.854
SmCC_MMV893415_uff_E=570.76	-7.7	14.833	11.88
SmCC_MMV893415_uff_E=570.76	-7.7	41.374	38.582
SmCC_MMV893415_uff_E=570.76	-7.6	37.928	33.764
SmCC_MMV893415_uff_E=570.76	-7.6	41.449	38.679
SmCC_MMV893415_uff_E=570.76	-7.6	44.53	41.265
SmCC_MMV893415_uff_E=570.76	-7.5	33.908	31.388
SmCC_MMV893417_uff_E=1910.20	-8.7	0	0
SmCC_MMV893417_uff_E=1910.20	-8.7	2.931	0.1
SmCC_MMV893417_uff_E=1910.20	-8.6	2.636	1.836
SmCC_MMV893417_uff_E=1910.20	-8.5	3.639	1.716
SmCC_MMV893417_uff_E=1910.20	-8.3	10.633	5.506
SmCC_MMV893417_uff_E=1910.20	-8	10.835	5.466
SmCC_MMV893417_uff_E=1910.20	-7.8	6.35	4.446
SmCC_MMV893417_uff_E=1910.20	-7.7	6.76	4.425
SmCC_MMV893417_uff_E=1910.20	-7.7	17.852	13.607
SmCC_MMV897662_uff_E=1818.38	-8.3	0	0
SmCC_MMV897662_uff_E=1818.38	-7.6	38.262	36.115
SmCC_MMV897662_uff_E=1818.38	-7.4	41.901	38.924
SmCC_MMV897662_uff_E=1818.38	-7.3	2.382	1.937
SmCC_MMV897662_uff_E=1818.38	-7.3	41.601	38.61
SmCC_MMV897662_uff_E=1818.38	-7.2	38.988	37.228
SmCC_MMV897662_uff_E=1818.38	-7.1	39.322	37.994
SmCC_MMV897662_uff_E=1818.38	-6.9	33.305	29.495
SmCC_MMV897662_uff_E=1818.38	-6.8	38.659	36.547
SmCC_MMV936405_uff_E=631.96	-6.1	0	0
SmCC_MMV936405_uff_E=631.96	-6.1	4.741	3.156
SmCC_MMV936405_uff_E=631.96	-5.9	36.931	35.103
SmCC_MMV936405_uff_E=631.96	-5.6	32.074	29.659
SmCC_MMV936405_uff_E=631.96	-5.5	31.455	29.214
SmCC_MMV936405_uff_E=631.96	-5.5	10.947	9.088
SmCC_MMV936405_uff_E=631.96	-5.5	20.322	17.919
SmCC_MMV936405_uff_E=631.96	-5.5	21.621	18.842
SmCC_MMV936405_uff_E=631.96	-5.4	36.541	35.031
SmCC_MMV959706_uff_E=407.35	-7.2	0	0
SmCC_MMV959706_uff_E=407.35	-6.6	40.488	36.93
SmCC_MMV959706_uff_E=407.35	-6.6	3.278	2.346
SmCC_MMV959706_uff_E=407.35	-6.3	20.274	18.848
SmCC_MMV959706_uff_E=407.35	-6.2	18.489	16.986
SmCC_MMV959706_uff_E=407.35	-6.2	40.746	37.323
SmCC_MMV959706_uff_E=407.35	-6.1	6.657	4.51
SmCC_MMV959706_uff_E=407.35	-6.1	40.606	36.634
SmCC_MMV959706_uff_E=407.35	-6.1	57.977	55.604
SmCC_MMV962005_uff_E=589.10	-6.3	0	0
SmCC_MMV962005_uff_E=589.10	-6.1	32.125	28.943
SmCC_MMV962005_uff_E=589.10	-6	35.106	32.504
SmCC_MMV962005_uff_E=589.10	-6	31.249	28.21
SmCC_MMV962005_uff_E=589.10	-5.9	33.223	31.095
SmCC_MMV962005_uff_E=589.10	-5.9	35.237	32.867
SmCC_MMV962005_uff_E=589.10	-5.9	29.16	26.096
SmCC_MMV962005_uff_E=589.10	-5.8	29.073	25.963
SmCC_MMV962005_uff_E=589.10	-5.8	39.641	36.421
SmCC_MMV974630_uff_E=610.86	-5.6	0	0
SmCC_MMV974630_uff_E=610.86	-5.6	35.644	33.528
SmCC_MMV974630_uff_E=610.86	-5.5	7.952	2.419
SmCC_MMV974630_uff_E=610.86	-5.4	2.145	1.451
SmCC_MMV974630_uff_E=610.86	-5.4	34.928	33.065
SmCC_MMV974630_uff_E=610.86	-5.3	39.394	36.284
SmCC_MMV974630_uff_E=610.86	-5.2	33.555	31.55
SmCC_MMV974630_uff_E=610.86	-5.2	39.327	38.317
SmCC_MMV974630_uff_E=610.86	-5.2	26.081	23.634
SmCC_MMV977436_uff_E=249.04	-9.6	0	0
[truncated: 4,031 more rows]

## Sheet: SmCD_autodock_result
Ligand	Binding Affinity	rmsd/ub	rmsd/lb
SmCD_MMV002287_uff_E=325.76	-4.8	0	0
SmCD_MMV002287_uff_E=325.76	-4.7	30.111	28.981
SmCD_MMV002287_uff_E=325.76	-4.3	24.71	23.179
SmCD_MMV002287_uff_E=325.76	-4.2	32.79	31.399
SmCD_MMV002287_uff_E=325.76	-4.2	4.638	2.433
SmCD_MMV002287_uff_E=325.76	-4.1	8.937	7.469
SmCD_MMV002287_uff_E=325.76	-4.1	33.04	31.748
SmCD_MMV002287_uff_E=325.76	-4	24.514	23.245
SmCD_MMV002287_uff_E=325.76	-4	30.962	29.419
SmCD_MMV002371_uff_E=259.47	-4.7	0	0
SmCD_MMV002371_uff_E=259.47	-4.6	4.888	3
SmCD_MMV002371_uff_E=259.47	-4.5	46.98	45.25
SmCD_MMV002371_uff_E=259.47	-4.4	46.042	44.266
SmCD_MMV002371_uff_E=259.47	-4.4	24.093	21.145
SmCD_MMV002371_uff_E=259.47	-4.3	46.394	44.808
SmCD_MMV002371_uff_E=259.47	-4.2	28.193	26.061
SmCD_MMV002371_uff_E=259.47	-4.2	33.355	30.359
SmCD_MMV002371_uff_E=259.47	-4.2	47.018	45.383
SmCD_MMV002519_uff_E=531.93	-7.1	0	0
SmCD_MMV002519_uff_E=531.93	-6.5	36.349	32.512
SmCD_MMV002519_uff_E=531.93	-6.2	20.369	17.359
SmCD_MMV002519_uff_E=531.93	-6.1	36.446	33.73
SmCD_MMV002519_uff_E=531.93	-6	36.407	34.162
SmCD_MMV002519_uff_E=531.93	-5.9	7.507	2.336
SmCD_MMV002519_uff_E=531.93	-5.8	31.332	28.441
SmCD_MMV002519_uff_E=531.93	-5.7	27.645	25.62
SmCD_MMV002519_uff_E=531.93	-5.7	36.618	33.127
SmCD_MMV003872_uff_E=805.92	-5.3	0	0
SmCD_MMV003872_uff_E=805.92	-5.2	31.97	30.267
SmCD_MMV003872_uff_E=805.92	-5.2	3.713	1.559
SmCD_MMV003872_uff_E=805.92	-5	2.929	1.914
SmCD_MMV003872_uff_E=805.92	-5	3.296	1.996
SmCD_MMV003872_uff_E=805.92	-4.9	29.21	27.481
SmCD_MMV003872_uff_E=805.92	-4.8	32.175	30.488
SmCD_MMV003872_uff_E=805.92	-4.8	32.021	30.284
SmCD_MMV003872_uff_E=805.92	-4.7	19.025	16.467
SmCD_MMV003891_uff_E=743.06	-4.4	0	0
SmCD_MMV003891_uff_E=743.06	-4.4	34.057	31.788
SmCD_MMV003891_uff_E=743.06	-4.4	33.659	31.606
SmCD_MMV003891_uff_E=743.06	-4.3	1.998	1.864
SmCD_MMV003891_uff_E=743.06	-4.3	4.157	1.743
SmCD_MMV003891_uff_E=743.06	-4.2	4.178	1.937
SmCD_MMV003891_uff_E=743.06	-4.2	5.114	2.242
SmCD_MMV003891_uff_E=743.06	-4.1	34.17	31.694
SmCD_MMV003891_uff_E=743.06	-4.1	34.003	31.937
SmCD_MMV003958_uff_E=478.81	-5.4	0	0
SmCD_MMV003958_uff_E=478.81	-5.3	5.927	3.375
SmCD_MMV003958_uff_E=478.81	-5	5.825	3.454
SmCD_MMV003958_uff_E=478.81	-5	4.34	2.705
SmCD_MMV003958_uff_E=478.81	-5	4.846	3.17
SmCD_MMV003958_uff_E=478.81	-4.9	4.915	2.977
SmCD_MMV003958_uff_E=478.81	-4.9	32.581	30.516
SmCD_MMV003958_uff_E=478.81	-4.9	17.234	15.366
SmCD_MMV003958_uff_E=478.81	-4.8	31.897	30.283
SmCD_MMV003972_uff_E=47.72	-4.2	0	0
SmCD_MMV003972_uff_E=47.72	-4.1	25.951	25.289
SmCD_MMV003972_uff_E=47.72	-4	26.098	25.236
SmCD_MMV003972_uff_E=47.72	-4	36.716	36.056
SmCD_MMV003972_uff_E=47.72	-4	24.156	23.674
SmCD_MMV003972_uff_E=47.72	-3.8	25.281	24.484
SmCD_MMV003972_uff_E=47.72	-3.7	13.269	12.166
SmCD_MMV003972_uff_E=47.72	-3.7	34.318	32.239
SmCD_MMV003972_uff_E=47.72	-3.6	19.283	18.397
SmCD_MMV003974_uff_E=966.79	-5.4	0	0
SmCD_MMV003974_uff_E=966.79	-5.2	32.34	29.595
SmCD_MMV003974_uff_E=966.79	-5.1	45.53	43.179
SmCD_MMV003974_uff_E=966.79	-5.1	45.693	43.322
SmCD_MMV003974_uff_E=966.79	-5	34.593	32.449
SmCD_MMV003974_uff_E=966.79	-4.9	45.844	43.277
SmCD_MMV003974_uff_E=966.79	-4.9	20.558	19.19
SmCD_MMV003974_uff_E=966.79	-4.9	28.807	26.552
SmCD_MMV003974_uff_E=966.79	-4.9	31.928	29.547
SmCD_MMV003975_uff_E=278.38	-6.4	0	0
SmCD_MMV003975_uff_E=278.38	-5.7	4.464	2.345
SmCD_MMV003975_uff_E=278.38	-5.7	3.735	2.027
SmCD_MMV003975_uff_E=278.38	-5.6	3.811	1.695
SmCD_MMV003975_uff_E=278.38	-5.5	4.697	2.806
SmCD_MMV003975_uff_E=278.38	-5.4	2.13	1.902
SmCD_MMV003975_uff_E=278.38	-5.1	2.88	2.069
SmCD_MMV003975_uff_E=278.38	-5.1	30.554	29.106
SmCD_MMV003975_uff_E=278.38	-5.1	31.007	29.506
SmCD_MMV003977_uff_E=182.06	-5.8	0	0
SmCD_MMV003977_uff_E=182.06	-5.5	4.016	1.851
SmCD_MMV003977_uff_E=182.06	-5.2	3.951	1.492
SmCD_MMV003977_uff_E=182.06	-5.1	16.605	14.29
SmCD_MMV003977_uff_E=182.06	-4.9	5.343	2.275
SmCD_MMV003977_uff_E=182.06	-4.9	26.015	23.956
SmCD_MMV003977_uff_E=182.06	-4.8	4.526	2.54
SmCD_MMV003977_uff_E=182.06	-4.7	22.789	20.977
SmCD_MMV003977_uff_E=182.06	-4.7	30.36	29.125
SmCD_MMV006187_uff_E=856.67	-9.4	0	0
SmCD_MMV006187_uff_E=856.67	-8.4	2.128	1.743
SmCD_MMV006187_uff_E=856.67	-8	34.503	32.529
SmCD_MMV006187_uff_E=856.67	-7.9	29.391	25.796
SmCD_MMV006187_uff_E=856.67	-7.9	34.445	31.156
SmCD_MMV006187_uff_E=856.67	-7.7	9.528	4.223
SmCD_MMV006187_uff_E=856.67	-7.7	8.249	5.925
SmCD_MMV006187_uff_E=856.67	-7.5	3.794	2.913
SmCD_MMV006187_uff_E=856.67	-7.4	28.779	25.023
SmCD_MMV006219_uff_E=873.66	-7.1	0	0
SmCD_MMV006219_uff_E=873.66	-7	30.757	29.049
SmCD_MMV006219_uff_E=873.66	-6.6	25.702	22.235
SmCD_MMV006219_uff_E=873.66	-6.6	43.506	42.085
SmCD_MMV006219_uff_E=873.66	-6.5	32.343	29.275
SmCD_MMV006219_uff_E=873.66	-6.3	32.478	29.677
SmCD_MMV006219_uff_E=873.66	-6.3	34.54	32.866
SmCD_MMV006219_uff_E=873.66	-6.3	43.988	42.491
SmCD_MMV006219_uff_E=873.66	-6.2	38.566	36.974
SmCD_MMV006344_uff_E=536.41	-6.2	0	0
SmCD_MMV006344_uff_E=536.41	-5.9	15.651	12.86
SmCD_MMV006344_uff_E=536.41	-5.9	29.414	27.651
SmCD_MMV006344_uff_E=536.41	-5.9	33.837	31.003
SmCD_MMV006344_uff_E=536.41	-5.9	34.409	31.288
SmCD_MMV006344_uff_E=536.41	-5.8	6.009	4.125
SmCD_MMV006344_uff_E=536.41	-5.6	28.652	26.615
SmCD_MMV006344_uff_E=536.41	-5.5	34.963	33.153
SmCD_MMV006344_uff_E=536.41	-5.5	35.126	32.279
SmCD_MMV006430_uff_E=849.68	-7.7	0	0
SmCD_MMV006430_uff_E=849.68	-7.5	6.017	2.084
SmCD_MMV006430_uff_E=849.68	-7.4	3.112	2.109
SmCD_MMV006430_uff_E=849.68	-7.2	6.318	2.309
SmCD_MMV006430_uff_E=849.68	-7.2	7.781	3.202
SmCD_MMV006430_uff_E=849.68	-7.2	8.097	3.382
SmCD_MMV006430_uff_E=849.68	-7.2	36.164	33.587
SmCD_MMV006430_uff_E=849.68	-7.2	7.697	4.271
SmCD_MMV006430_uff_E=849.68	-7	37.21	32.752
SmCD_MMV006597_uff_E=876.23	-7.8	0	0
SmCD_MMV006597_uff_E=876.23	-7.6	2.241	1.569
SmCD_MMV006597_uff_E=876.23	-7.5	2.374	1.458
SmCD_MMV006597_uff_E=876.23	-7.4	6.692	3.706
SmCD_MMV006597_uff_E=876.23	-7.4	5.444	3.688
SmCD_MMV006597_uff_E=876.23	-7.2	4.927	3.331
SmCD_MMV006597_uff_E=876.23	-7.1	33.855	30.959
SmCD_MMV006597_uff_E=876.23	-7.1	33.952	32.242
SmCD_MMV006597_uff_E=876.23	-7	5.012	2.952
SmCD_MMV006621_uff_E=695.67	-6.3	0	0
SmCD_MMV006621_uff_E=695.67	-6.2	30.581	26.813
SmCD_MMV006621_uff_E=695.67	-6.2	31.255	27.042
SmCD_MMV006621_uff_E=695.67	-6.2	45.975	44.169
SmCD_MMV006621_uff_E=695.67	-6.1	25.88	21.496
SmCD_MMV006621_uff_E=695.67	-6.1	48.658	46.489
SmCD_MMV006621_uff_E=695.67	-6.1	16.989	15.493
SmCD_MMV006621_uff_E=695.67	-5.9	24.816	20.784
SmCD_MMV006621_uff_E=695.67	-5.9	45.04	43.03
SmCD_MMV006931_uff_E=1039.44	-7.8	0	0
SmCD_MMV006931_uff_E=1039.44	-7.7	44.59	41.884
SmCD_MMV006931_uff_E=1039.44	-7.4	11.813	5.394
SmCD_MMV006931_uff_E=1039.44	-7.3	36.799	33.345
SmCD_MMV006931_uff_E=1039.44	-7.3	44.864	42.552
SmCD_MMV006931_uff_E=1039.44	-7.2	8.522	3.685
SmCD_MMV006931_uff_E=1039.44	-7.1	8.265	4.051
SmCD_MMV006931_uff_E=1039.44	-7.1	45.64	42.946
SmCD_MMV006931_uff_E=1039.44	-7	33.003	29.761
SmCD_MMV007007_uff_E=943.67	-6.2	0	0
SmCD_MMV007007_uff_E=943.67	-5.9	23.773	20.607
SmCD_MMV007007_uff_E=943.67	-5.9	28.789	26.27
SmCD_MMV007007_uff_E=943.67	-5.8	18.613	16.702
SmCD_MMV007007_uff_E=943.67	-5.7	16.649	12.893
SmCD_MMV007007_uff_E=943.67	-5.7	18.656	16.701
SmCD_MMV007007_uff_E=943.67	-5.6	46.009	43.342
SmCD_MMV007007_uff_E=943.67	-5.6	22.985	19.936
SmCD_MMV007007_uff_E=943.67	-5.5	34.965	32.221
SmCD_MMV007282_uff_E=767.04	-7.7	0	0
SmCD_MMV007282_uff_E=767.04	-7.3	7.207	4.017
SmCD_MMV007282_uff_E=767.04	-7.1	6.319	3.236
SmCD_MMV007282_uff_E=767.04	-6.9	6.953	4.202
SmCD_MMV007282_uff_E=767.04	-6.7	7.345	4.123
SmCD_MMV007282_uff_E=767.04	-6.7	7.608	2.051
SmCD_MMV007282_uff_E=767.04	-6.6	6.447	3.454
SmCD_MMV007282_uff_E=767.04	-6.5	47.939	45.046
SmCD_MMV007282_uff_E=767.04	-6.4	33.094	29.819
SmCD_MMV007300_uff_E=667.20	-7.7	0	0
SmCD_MMV007300_uff_E=667.20	-7.6	3.005	1.851
SmCD_MMV007300_uff_E=667.20	-7.4	6.971	3.886
SmCD_MMV007300_uff_E=667.20	-7.2	7.213	4.222
SmCD_MMV007300_uff_E=667.20	-7.2	4.253	2.248
SmCD_MMV007300_uff_E=667.20	-7.1	4.111	1.45
SmCD_MMV007300_uff_E=667.20	-7	4.268	1.631
SmCD_MMV007300_uff_E=667.20	-7	31.106	29.108
SmCD_MMV007300_uff_E=667.20	-7	32.74	28.603
SmCD_MMV007501_uff_E=305.75	-6.9	0	0
SmCD_MMV007501_uff_E=305.75	-6.7	5.81	2.675
SmCD_MMV007501_uff_E=305.75	-6.1	34.374	32.045
SmCD_MMV007501_uff_E=305.75	-5.9	33.921	31.756
SmCD_MMV007501_uff_E=305.75	-5.6	5.147	3.166
SmCD_MMV007501_uff_E=305.75	-5.6	30.898	29.458
SmCD_MMV007501_uff_E=305.75	-5.6	31.905	29.4
SmCD_MMV007501_uff_E=305.75	-5.5	20.824	18.094
SmCD_MMV007501_uff_E=305.75	-5.4	33.42	30.108
SmCD_MMV011471_uff_E=516.62	-6.6	0	0
SmCD_MMV011471_uff_E=516.62	-6.5	9.452	4.85
SmCD_MMV011471_uff_E=516.62	-6.2	29.787	26.442
SmCD_MMV011471_uff_E=516.62	-6.2	10.266	2.392
SmCD_MMV011471_uff_E=516.62	-6.2	2.05	1.488
SmCD_MMV011471_uff_E=516.62	-6.1	10.218	5.739
SmCD_MMV011471_uff_E=516.62	-6	35.823	32.794
SmCD_MMV011471_uff_E=516.62	-5.9	30.666	24.871
SmCD_MMV011471_uff_E=516.62	-5.9	25.857	24.383
SmCD_MMV014853_uff_E=571.62	-7.5	0	0
SmCD_MMV014853_uff_E=571.62	-7.1	5.852	3.166
SmCD_MMV014853_uff_E=571.62	-7	6.156	3.182
SmCD_MMV014853_uff_E=571.62	-7	4.333	2.639
SmCD_MMV014853_uff_E=571.62	-6.9	2.701	1.737
SmCD_MMV014853_uff_E=571.62	-6.8	4.54	3.022
SmCD_MMV014853_uff_E=571.62	-6.7	2.66	1.938
SmCD_MMV014853_uff_E=571.62	-6.4	18.145	16.059
SmCD_MMV014853_uff_E=571.62	-6.4	33.431	30.793
SmCD_MMV019053_uff_E=1037.40	-6.1	0	0
SmCD_MMV019053_uff_E=1037.40	-6	45.647	43.721
SmCD_MMV019053_uff_E=1037.40	-5.9	6.645	4
SmCD_MMV019053_uff_E=1037.40	-5.9	45.412	43.403
SmCD_MMV019053_uff_E=1037.40	-5.8	45.338	43.435
SmCD_MMV019053_uff_E=1037.40	-5.8	25.561	22.899
SmCD_MMV019053_uff_E=1037.40	-5.8	44.247	42.446
SmCD_MMV019053_uff_E=1037.40	-5.8	3.089	2.094
SmCD_MMV019053_uff_E=1037.40	-5.8	45.616	43.294
SmCD_MMV019177_uff_E=425.26	-5.8	0	0
SmCD_MMV019177_uff_E=425.26	-5.6	34.13	31.907
SmCD_MMV019177_uff_E=425.26	-5.5	6.097	4.132
SmCD_MMV019177_uff_E=425.26	-5.4	25.209	24.555
SmCD_MMV019177_uff_E=425.26	-5.4	8.936	4.889
SmCD_MMV019177_uff_E=425.26	-5.4	34.271	31.917
SmCD_MMV019177_uff_E=425.26	-5.3	31.601	30.645
SmCD_MMV019177_uff_E=425.26	-5.3	31.277	30.525
SmCD_MMV019177_uff_E=425.26	-5.3	22.449	21.349
SmCD_MMV019421_uff_E=923.98	-7	0	0
SmCD_MMV019421_uff_E=923.98	-6.9	2.551	1.862
SmCD_MMV019421_uff_E=923.98	-6.6	35.277	33.068
SmCD_MMV019421_uff_E=923.98	-6.5	31.683	29.603
SmCD_MMV019421_uff_E=923.98	-6.4	36.761	33.106
SmCD_MMV019421_uff_E=923.98	-6.4	5.535	4.487
SmCD_MMV019421_uff_E=923.98	-6.4	5.296	4.693
SmCD_MMV019421_uff_E=923.98	-6.4	15.399	13.669
SmCD_MMV019421_uff_E=923.98	-6.3	9.865	8.125
SmCD_MMV019547_uff_E=569.50	-6.3	0	0
SmCD_MMV019547_uff_E=569.50	-5.8	36.958	35.659
SmCD_MMV019547_uff_E=569.50	-5.8	36.87	35.701
SmCD_MMV019547_uff_E=569.50	-5.8	30.194	28.165
SmCD_MMV019547_uff_E=569.50	-5.3	37.929	36.206
SmCD_MMV019547_uff_E=569.50	-5.3	2.765	2.52
SmCD_MMV019547_uff_E=569.50	-5.3	29.014	27.26
SmCD_MMV019547_uff_E=569.50	-5.2	34.268	32.633
SmCD_MMV019547_uff_E=569.50	-5.2	34.756	33.502
SmCD_MMV020033_uff_E=746.30	-8	0	0
SmCD_MMV020033_uff_E=746.30	-7.8	10.098	7.6
SmCD_MMV020033_uff_E=746.30	-7.7	8.839	4.057
SmCD_MMV020033_uff_E=746.30	-7.3	24.022	20.331
SmCD_MMV020033_uff_E=746.30	-7.3	24.733	23.037
SmCD_MMV020033_uff_E=746.30	-7.2	15.825	14.077
SmCD_MMV020033_uff_E=746.30	-7.2	10.054	7.87
SmCD_MMV020033_uff_E=746.30	-7.1	36.341	34.589
SmCD_MMV020033_uff_E=746.30	-7.1	24.749	22.383
SmCD_MMV020192_uff_E=680.94	-7.1	0	0
SmCD_MMV020192_uff_E=680.94	-7	7.386	4.31
SmCD_MMV020192_uff_E=680.94	-6.9	6.831	3.716
SmCD_MMV020192_uff_E=680.94	-6.8	32.197	28.579
SmCD_MMV020192_uff_E=680.94	-6.8	6.881	4.227
SmCD_MMV020192_uff_E=680.94	-6.7	37.031	33.194
SmCD_MMV020192_uff_E=680.94	-6.7	48.583	45
SmCD_MMV020192_uff_E=680.94	-6.6	38.267	33.876
SmCD_MMV020192_uff_E=680.94	-6.6	46.334	43.202
SmCD_MMV020196_uff_E=714.15	-7.2	0	0
SmCD_MMV020196_uff_E=714.15	-7.1	33.279	30.732
SmCD_MMV020196_uff_E=714.15	-6.9	5.983	2.842
SmCD_MMV020196_uff_E=714.15	-6.6	33.73	31.498
SmCD_MMV020196_uff_E=714.15	-6.4	32.963	30.639
SmCD_MMV020196_uff_E=714.15	-6.3	33.27	30.741
SmCD_MMV020196_uff_E=714.15	-6.2	19.075	14.486
SmCD_MMV020196_uff_E=714.15	-6.1	33.687	31.268
SmCD_MMV020196_uff_E=714.15	-6.1	21.567	18.089
SmCD_MMV020203_uff_E=569.57	-7.4	0	0
SmCD_MMV020203_uff_E=569.57	-6.6	22.349	18.711
SmCD_MMV020203_uff_E=569.57	-6.5	23.419	19.849
SmCD_MMV020203_uff_E=569.57	-6.5	20.822	16.885
SmCD_MMV020203_uff_E=569.57	-6.4	20.561	16.837
SmCD_MMV020203_uff_E=569.57	-6.3	19.909	16.092
SmCD_MMV020203_uff_E=569.57	-6.3	33.905	30.55
SmCD_MMV020203_uff_E=569.57	-6.2	23.631	19.936
SmCD_MMV020203_uff_E=569.57	-6.2	3.919	3.113
SmCD_MMV020207_uff_E=896.58	-6.8	0	0
SmCD_MMV020207_uff_E=896.58	-6.3	33.568	30.66
SmCD_MMV020207_uff_E=896.58	-6.1	3.987	2.287
SmCD_MMV020207_uff_E=896.58	-6	34.732	31.824
SmCD_MMV020207_uff_E=896.58	-5.9	34.648	32.518
SmCD_MMV020207_uff_E=896.58	-5.9	34.964	33.102
SmCD_MMV020207_uff_E=896.58	-5.9	28.456	26.713
SmCD_MMV020207_uff_E=896.58	-5.9	34.64	32.35
SmCD_MMV020207_uff_E=896.58	-5.9	21.604	19.147
SmCD_MMV020335_uff_E=723.52	-7.1	0	0
SmCD_MMV020335_uff_E=723.52	-6.5	34.762	31.012
SmCD_MMV020335_uff_E=723.52	-6.4	8.286	4.992
SmCD_MMV020335_uff_E=723.52	-6.3	5.343	3.916
SmCD_MMV020335_uff_E=723.52	-6.3	31.712	28.383
SmCD_MMV020335_uff_E=723.52	-6.3	9.854	4.385
SmCD_MMV020335_uff_E=723.52	-6.1	35.992	34.856
SmCD_MMV020335_uff_E=723.52	-5.9	9.112	5.496
SmCD_MMV020335_uff_E=723.52	-5.8	7.392	5.088
SmCD_MMV020445_uff_E=609.00	-7	0	0
SmCD_MMV020445_uff_E=609.00	-7	25.534	21.158
SmCD_MMV020445_uff_E=609.00	-6.9	4.394	3.498
SmCD_MMV020445_uff_E=609.00	-6.9	38.479	34.159
SmCD_MMV020445_uff_E=609.00	-6.8	21.337	16.482
SmCD_MMV020445_uff_E=609.00	-6.8	28.866	24.457
SmCD_MMV020445_uff_E=609.00	-6.6	22.536	17.372
SmCD_MMV020445_uff_E=609.00	-6.6	36.053	33.877
SmCD_MMV020445_uff_E=609.00	-6.6	35.397	32.541
SmCD_MMV020456_uff_E=499.50	-7.7	0	0
SmCD_MMV020456_uff_E=499.50	-7.3	32.376	30.997
SmCD_MMV020456_uff_E=499.50	-7	46.773	44.797
SmCD_MMV020456_uff_E=499.50	-7	46.901	45.232
SmCD_MMV020456_uff_E=499.50	-6.9	32.36	31.245
SmCD_MMV020456_uff_E=499.50	-6.8	32.655	30.351
SmCD_MMV020456_uff_E=499.50	-6.8	41.501	39.261
SmCD_MMV020456_uff_E=499.50	-6.8	34.793	32.163
SmCD_MMV020456_uff_E=499.50	-6.6	46.751	45.701
SmCD_MMV020508_uff_E=1271.61	-8.7	0	0
SmCD_MMV020508_uff_E=1271.61	-8.2	4.778	3.231
SmCD_MMV020508_uff_E=1271.61	-8.2	5.077	3.255
SmCD_MMV020508_uff_E=1271.61	-8.1	34.585	32.718
SmCD_MMV020508_uff_E=1271.61	-7.8	35.956	32.693
SmCD_MMV020508_uff_E=1271.61	-7.6	20.727	16.217
SmCD_MMV020508_uff_E=1271.61	-7.5	6.821	4.177
SmCD_MMV020508_uff_E=1271.61	-7.3	23.368	18.603
SmCD_MMV020508_uff_E=1271.61	-7.3	28.319	26.037
SmCD_MMV020709_uff_E=700.38	-7.5	0	0
SmCD_MMV020709_uff_E=700.38	-7	32.734	27.941
SmCD_MMV020709_uff_E=700.38	-7	29.311	25.495
SmCD_MMV020709_uff_E=700.38	-7	34.925	30.458
SmCD_MMV020709_uff_E=700.38	-6.9	6.875	2.326
SmCD_MMV020709_uff_E=700.38	-6.9	29.451	25.561
SmCD_MMV020709_uff_E=700.38	-6.8	28.826	26.996
SmCD_MMV020709_uff_E=700.38	-6.7	34.826	32.737
SmCD_MMV020709_uff_E=700.38	-6.6	29.106	25.79
SmCD_MMV022487_uff_E=394.90	-7.1	0	0
SmCD_MMV022487_uff_E=394.90	-6.8	12.238	3.061
SmCD_MMV022487_uff_E=394.90	-6.7	2.692	1.855
SmCD_MMV022487_uff_E=394.90	-6.7	14.828	13.237
SmCD_MMV022487_uff_E=394.90	-6.7	12.694	3.076
SmCD_MMV022487_uff_E=394.90	-6.5	30.923	28.81
SmCD_MMV022487_uff_E=394.90	-6.4	15.478	13.955
SmCD_MMV022487_uff_E=394.90	-6.2	50.609	47.486
SmCD_MMV022487_uff_E=394.90	-6.2	4.439	3.049
SmCD_MMV023190_uff_E=748.04	-7.7	0	0
SmCD_MMV023190_uff_E=748.04	-7.5	4.379	2.639
SmCD_MMV023190_uff_E=748.04	-7.3	35.874	32.788
SmCD_MMV023190_uff_E=748.04	-7.1	31.116	27.637
SmCD_MMV023190_uff_E=748.04	-7.1	2.269	1.349
SmCD_MMV023190_uff_E=748.04	-6.8	31.73	28.375
SmCD_MMV023190_uff_E=748.04	-6.7	4.013	2.551
SmCD_MMV023190_uff_E=748.04	-6.6	3.061	1.806
SmCD_MMV023190_uff_E=748.04	-6.6	21.315	16.349
SmCD_MMV023401_uff_E=604.08	-8.2	0	0
SmCD_MMV023401_uff_E=604.08	-7.6	17.608	15.031
SmCD_MMV023401_uff_E=604.08	-7.5	33.809	32.417
SmCD_MMV023401_uff_E=604.08	-7.2	33.146	31.182
SmCD_MMV023401_uff_E=604.08	-7.2	4.4	3.37
SmCD_MMV023401_uff_E=604.08	-7.2	34.302	33.06
SmCD_MMV023401_uff_E=604.08	-7.1	27.353	23.456
SmCD_MMV023401_uff_E=604.08	-6.9	36.796	32.72
SmCD_MMV023401_uff_E=604.08	-6.9	16.909	15.326
SmCD_MMV023523_uff_E=527.33	-6.5	0	0
SmCD_MMV023523_uff_E=527.33	-6.3	8.761	3.481
SmCD_MMV023523_uff_E=527.33	-6.3	34.296	32.193
SmCD_MMV023523_uff_E=527.33	-6.2	35.445	32.793
SmCD_MMV023523_uff_E=527.33	-6.1	8.749	3.101
SmCD_MMV023523_uff_E=527.33	-6	35.396	32.728
SmCD_MMV023523_uff_E=527.33	-5.8	34.457	32.254
SmCD_MMV023523_uff_E=527.33	-5.8	34.646	32.496
SmCD_MMV023523_uff_E=527.33	-5.8	33.831	31.922
SmCD_MMV023573_uff_E=584.88	-7.1	0	0
SmCD_MMV023573_uff_E=584.88	-6.9	1.382	0.885
SmCD_MMV023573_uff_E=584.88	-6.8	2.138	1.155
SmCD_MMV023573_uff_E=584.88	-6.3	3.42	2.417
SmCD_MMV023573_uff_E=584.88	-6.3	28.807	25.449
SmCD_MMV023573_uff_E=584.88	-6.3	2.648	1.557
SmCD_MMV023573_uff_E=584.88	-6.3	25.824	24.372
SmCD_MMV023573_uff_E=584.88	-6.3	3.761	2.511
SmCD_MMV023573_uff_E=584.88	-6.2	9.682	6.247
SmCD_MMV023951_uff_E=641.13	-6.7	0	0
SmCD_MMV023951_uff_E=641.13	-6.5	31.721	27.894
SmCD_MMV023951_uff_E=641.13	-6.5	32.332	29.019
SmCD_MMV023951_uff_E=641.13	-6.2	30.614	27.852
SmCD_MMV023951_uff_E=641.13	-6	35.862	31.636
SmCD_MMV023951_uff_E=641.13	-6	23.501	18.614
SmCD_MMV023951_uff_E=641.13	-6	30.789	27.406
SmCD_MMV023951_uff_E=641.13	-5.9	4.459	2.155
SmCD_MMV023951_uff_E=641.13	-5.9	6.537	3.579
SmCD_MMV024309_uff_E=402.24	-8	0	0
SmCD_MMV024309_uff_E=402.24	-7.5	30.573	28.872
SmCD_MMV024309_uff_E=402.24	-7.5	4.552	3.155
SmCD_MMV024309_uff_E=402.24	-7.4	3.855	2.885
SmCD_MMV024309_uff_E=402.24	-7.3	30.6	28.974
SmCD_MMV024309_uff_E=402.24	-7.3	2.559	2.232
SmCD_MMV024309_uff_E=402.24	-7	30.066	28.355
SmCD_MMV024309_uff_E=402.24	-6.8	31.698	29.308
SmCD_MMV024309_uff_E=402.24	-6.7	29.552	27.8
SmCD_MMV024638_uff_E=680.88	-7.3	0	0
SmCD_MMV024638_uff_E=680.88	-7.3	3.448	2.187
SmCD_MMV024638_uff_E=680.88	-7.1	6.181	3.778
SmCD_MMV024638_uff_E=680.88	-7	29.512	26.618
SmCD_MMV024638_uff_E=680.88	-6.9	5.155	3.066
SmCD_MMV024638_uff_E=680.88	-6.9	1.802	1.254
SmCD_MMV024638_uff_E=680.88	-6.9	31.122	28.766
SmCD_MMV024638_uff_E=680.88	-6.6	6.175	3.724
SmCD_MMV024638_uff_E=680.88	-6.5	5.937	4.513
SmCD_MMV024825_uff_E=513.31	-7.7	0	0
SmCD_MMV024825_uff_E=513.31	-7.5	30.192	28.769
SmCD_MMV024825_uff_E=513.31	-7.4	10.94	2.972
SmCD_MMV024825_uff_E=513.31	-7.4	24.29	18.214
SmCD_MMV024825_uff_E=513.31	-7.3	35.841	32.578
SmCD_MMV024825_uff_E=513.31	-7.2	31.266	27.288
SmCD_MMV024825_uff_E=513.31	-6.9	10.086	5.918
SmCD_MMV024825_uff_E=513.31	-6.8	12.048	2.193
SmCD_MMV024825_uff_E=513.31	-6.8	35.669	34.451
SmCD_MMV024850_uff_E=999.99	-7.9	0	0
SmCD_MMV024850_uff_E=999.99	-7.5	7.009	3.449
SmCD_MMV024850_uff_E=999.99	-7.5	23.605	20.23
SmCD_MMV024850_uff_E=999.99	-7.3	23.802	20.621
SmCD_MMV024850_uff_E=999.99	-7.2	8.216	4.073
SmCD_MMV024850_uff_E=999.99	-7	11.281	7.344
SmCD_MMV024850_uff_E=999.99	-7	23.131	19.91
SmCD_MMV024850_uff_E=999.99	-6.9	30.983	28.506
SmCD_MMV024850_uff_E=999.99	-6.9	21.912	18.952
SmCD_MMV025013_uff_E=801.73	-8	0	0
SmCD_MMV025013_uff_E=801.73	-7.6	36.48	33.194
SmCD_MMV025013_uff_E=801.73	-7.5	18.021	14.499
SmCD_MMV025013_uff_E=801.73	-7.5	6.5	4.276
SmCD_MMV025013_uff_E=801.73	-7.4	22.867	19.339
SmCD_MMV025013_uff_E=801.73	-7.3	21.493	17.804
SmCD_MMV025013_uff_E=801.73	-7.3	18.926	14.645
SmCD_MMV025013_uff_E=801.73	-7.3	33.932	30.549
SmCD_MMV025013_uff_E=801.73	-7.1	18.359	15.248
SmCD_MMV026458_uff_E=754.95	-7.1	0	0
SmCD_MMV026458_uff_E=754.95	-7.1	32.223	29.07
SmCD_MMV026458_uff_E=754.95	-7.1	2.24	1.418
SmCD_MMV026458_uff_E=754.95	-6.9	4.658	2.84
SmCD_MMV026458_uff_E=754.95	-6.9	6.912	4.345
SmCD_MMV026458_uff_E=754.95	-6.8	8.462	4.613
SmCD_MMV026458_uff_E=754.95	-6.8	5.018	2.946
SmCD_MMV026458_uff_E=754.95	-6.8	32.284	29.137
SmCD_MMV026458_uff_E=754.95	-6.7	6.112	4.306
SmCD_MMV026953_uff_E=288.04	-7	0	0
SmCD_MMV026953_uff_E=288.04	-6.8	31.502	29.572
SmCD_MMV026953_uff_E=288.04	-6.7	3.473	2.546
SmCD_MMV026953_uff_E=288.04	-6.4	5.784	3.12
SmCD_MMV026953_uff_E=288.04	-6.4	29.517	27.852
SmCD_MMV026953_uff_E=288.04	-6.2	32.361	29.994
SmCD_MMV026953_uff_E=288.04	-6.1	6.319	3.332
SmCD_MMV026953_uff_E=288.04	-5.9	29.035	26.542
SmCD_MMV026953_uff_E=288.04	-5.9	5.042	3.678
SmCD_MMV027331_uff_E=527.72	-7	0	0
SmCD_MMV027331_uff_E=527.72	-6.6	6.227	2.801
SmCD_MMV027331_uff_E=527.72	-6.5	2.339	1.485
SmCD_MMV027331_uff_E=527.72	-6.4	43.816	42.507
SmCD_MMV027331_uff_E=527.72	-6.3	7.823	3.246
SmCD_MMV027331_uff_E=527.72	-6.2	32.299	30.749
SmCD_MMV027331_uff_E=527.72	-6.2	35.723	32.973
SmCD_MMV027331_uff_E=527.72	-6.2	44.199	42.709
SmCD_MMV027331_uff_E=527.72	-6.1	8.008	3.32
SmCD_MMV027339_uff_E=283.87	-7.6	0	0
SmCD_MMV027339_uff_E=283.87	-7.5	8.546	0.158
SmCD_MMV027339_uff_E=283.87	-7.3	2.747	2.116
SmCD_MMV027339_uff_E=283.87	-7.2	34.632	31.751
SmCD_MMV027339_uff_E=283.87	-7	34.399	30.385
SmCD_MMV027339_uff_E=283.87	-7	34.469	30.554
SmCD_MMV027339_uff_E=283.87	-6.7	35.244	31.128
SmCD_MMV027339_uff_E=283.87	-6.7	2.919	2.489
SmCD_MMV027339_uff_E=283.87	-6.3	3.958	3.402
SmCD_MMV028822_uff_E=519.58	-7.7	0	0
SmCD_MMV028822_uff_E=519.58	-7.4	9.241	3.903
SmCD_MMV028822_uff_E=519.58	-7.2	32.497	29.537
SmCD_MMV028822_uff_E=519.58	-7	33.107	30.176
SmCD_MMV028822_uff_E=519.58	-6.9	39.222	37.074
SmCD_MMV028822_uff_E=519.58	-6.9	31.945	29.195
SmCD_MMV028822_uff_E=519.58	-6.8	10.249	8.902
SmCD_MMV028822_uff_E=519.58	-6.8	27.596	25.002
SmCD_MMV028822_uff_E=519.58	-6.7	40.378	39.065
SmCD_MMV029587_uff_E=723.55	-8.1	0	0
SmCD_MMV029587_uff_E=723.55	-8	32.06	26.996
SmCD_MMV029587_uff_E=723.55	-7.8	2.433	1.615
SmCD_MMV029587_uff_E=723.55	-7.8	31.343	26.913
SmCD_MMV029587_uff_E=723.55	-7.8	28.795	22.731
SmCD_MMV029587_uff_E=723.55	-7.7	30.352	23.793
SmCD_MMV029587_uff_E=723.55	-7.6	4.84	2.589
SmCD_MMV029587_uff_E=723.55	-7.5	27.711	22.998
SmCD_MMV029587_uff_E=723.55	-7.5	6.29	4.874
SmCD_MMV078538_uff_E=302.18	-7.1	0	0
SmCD_MMV078538_uff_E=302.18	-7.1	1.837	0.159
SmCD_MMV078538_uff_E=302.18	-6.8	20.972	19.445
SmCD_MMV078538_uff_E=302.18	-6.7	33.023	30.164
SmCD_MMV078538_uff_E=302.18	-6.5	21.086	19.51
SmCD_MMV078538_uff_E=302.18	-6.4	32.277	30.788
SmCD_MMV078538_uff_E=302.18	-6.3	32.666	29.917
SmCD_MMV078538_uff_E=302.18	-6.2	34.811	33.792
SmCD_MMV078538_uff_E=302.18	-6.1	32.547	29.819
SmCD_MMV083774_uff_E=658.13	-6.7	0	0
SmCD_MMV083774_uff_E=658.13	-6.6	34.237	32.26
SmCD_MMV083774_uff_E=658.13	-6.5	7.786	3.669
SmCD_MMV083774_uff_E=658.13	-6.5	30.849	29.218
SmCD_MMV083774_uff_E=658.13	-6.5	7.668	3.514
SmCD_MMV083774_uff_E=658.13	-6.5	2.553	1.275
SmCD_MMV083774_uff_E=658.13	-6.5	30.919	29.371
SmCD_MMV083774_uff_E=658.13	-6.4	28.617	26.222
SmCD_MMV083774_uff_E=658.13	-6.2	2.857	2.661
SmCD_MMV085494_uff_E=709.81	-8	0	0
SmCD_MMV085494_uff_E=709.81	-7.5	6.607	4.482
SmCD_MMV085494_uff_E=709.81	-7.4	6.606	4.292
SmCD_MMV085494_uff_E=709.81	-7.4	27.031	22.44
SmCD_MMV085494_uff_E=709.81	-7.1	35.222	31.345
SmCD_MMV085494_uff_E=709.81	-7.1	19.791	15.167
SmCD_MMV085494_uff_E=709.81	-7	38.318	33.303
SmCD_MMV085494_uff_E=709.81	-7	27.17	23.447
SmCD_MMV085494_uff_E=709.81	-7	3.728	1.936
SmCD_MMV1103183_uff_E=290.88	-6.7	0	0
SmCD_MMV1103183_uff_E=290.88	-6.3	34.112	31.009
SmCD_MMV1103183_uff_E=290.88	-6.2	34.257	32.935
SmCD_MMV1103183_uff_E=290.88	-6.2	2.37	1.577
SmCD_MMV1103183_uff_E=290.88	-6.2	30.347	26.148
SmCD_MMV1103183_uff_E=290.88	-6.1	19.378	18.432
SmCD_MMV1103183_uff_E=290.88	-6	13.731	12.57
SmCD_MMV1103183_uff_E=290.88	-5.9	8.879	2.192
SmCD_MMV1103183_uff_E=290.88	-5.8	18.544	14.287
SmCD_MMV1167451_uff_E=1103.05	-7.5	0	0
SmCD_MMV1167451_uff_E=1103.05	-7.5	6.095	2.97
SmCD_MMV1167451_uff_E=1103.05	-7.5	2.753	1.497
SmCD_MMV1167451_uff_E=1103.05	-7.3	2.243	1.438
SmCD_MMV1167451_uff_E=1103.05	-7	35.239	31.568
SmCD_MMV1167451_uff_E=1103.05	-6.9	8.391	3.391
SmCD_MMV1167451_uff_E=1103.05	-6.8	31.812	27.913
SmCD_MMV1167451_uff_E=1103.05	-6.8	35.21	31.911
SmCD_MMV1167451_uff_E=1103.05	-6.7	28.953	25.849
SmCD_MMV1262756_uff_E=506.11	-8.1	0	0
SmCD_MMV1262756_uff_E=506.11	-7.7	5.343	3.72
SmCD_MMV1262756_uff_E=506.11	-7.1	32.43	30.514
SmCD_MMV1262756_uff_E=506.11	-6.9	5.116	3.183
SmCD_MMV1262756_uff_E=506.11	-6.8	33.105	31.011
SmCD_MMV1262756_uff_E=506.11	-6.7	33.712	31.532
SmCD_MMV1262756_uff_E=506.11	-6.7	34.056	31.127
SmCD_MMV1262756_uff_E=506.11	-6.7	3.344	2.49
SmCD_MMV1262756_uff_E=506.11	-6.6	32.287	30.303
SmCD_MMV1266067_uff_E=463.69	-6.7	0	0
SmCD_MMV1266067_uff_E=463.69	-6.2	37.924	36.458
SmCD_MMV1266067_uff_E=463.69	-6.1	37.405	33.998
SmCD_MMV1266067_uff_E=463.69	-6	37.212	33.927
SmCD_MMV1266067_uff_E=463.69	-6	18.489	15.578
SmCD_MMV1266067_uff_E=463.69	-5.9	37.552	33.782
SmCD_MMV1266067_uff_E=463.69	-5.9	38.503	36.897
SmCD_MMV1266067_uff_E=463.69	-5.9	15.221	13.824
SmCD_MMV1266067_uff_E=463.69	-5.7	38.466	36.729
SmCD_MMV1267536_uff_E=506.81	-6.7	0	0
SmCD_MMV1267536_uff_E=506.81	-6.6	28.985	24.342
SmCD_MMV1267536_uff_E=506.81	-6.5	18.612	17.303
SmCD_MMV1267536_uff_E=506.81	-6.5	31.753	30.754
SmCD_MMV1267536_uff_E=506.81	-6.4	27.753	27.114
SmCD_MMV1267536_uff_E=506.81	-6.3	2.813	2.03
SmCD_MMV1267536_uff_E=506.81	-6.3	22.342	17.632
SmCD_MMV1267536_uff_E=506.81	-6.3	35.507	33.32
SmCD_MMV1267536_uff_E=506.81	-6.2	35.675	33.578
SmCD_MMV1435700_uff_E=871.73	-6.9	0	0
SmCD_MMV1435700_uff_E=871.73	-6.6	34.889	32.608
SmCD_MMV1435700_uff_E=871.73	-6.6	4.705	3.144
SmCD_MMV1435700_uff_E=871.73	-6.5	20.773	17.287
SmCD_MMV1435700_uff_E=871.73	-6.4	29.03	23.909
SmCD_MMV1435700_uff_E=871.73	-6.3	35.408	32.91
SmCD_MMV1435700_uff_E=871.73	-6.2	28.53	25.246
SmCD_MMV1435700_uff_E=871.73	-6.2	28.643	24.043
SmCD_MMV1435700_uff_E=871.73	-6.2	9.213	3.522
SmCD_MMV1501398_uff_E=1760.02	-6.2	0	0
SmCD_MMV1501398_uff_E=1760.02	-6.1	3.207	1.687
SmCD_MMV1501398_uff_E=1760.02	-5.9	27.681	25.207
SmCD_MMV1501398_uff_E=1760.02	-5.8	4.285	2.082
SmCD_MMV1501398_uff_E=1760.02	-5.6	2.977	1.807
SmCD_MMV1501398_uff_E=1760.02	-5.6	4.477	2.321
SmCD_MMV1501398_uff_E=1760.02	-5.5	5.669	1.973
SmCD_MMV1501398_uff_E=1760.02	-5.3	33.585	30.724
SmCD_MMV1501398_uff_E=1760.02	-5.2	21.102	19.139
SmCD_MMV1542706_uff_E=436.29	-6.5	0	0
SmCD_MMV1542706_uff_E=436.29	-6.4	2.834	1.991
SmCD_MMV1542706_uff_E=436.29	-6.1	2.956	2.165
SmCD_MMV1542706_uff_E=436.29	-5.9	1.977	1.785
SmCD_MMV1542706_uff_E=436.29	-5.8	32.195	30.299
SmCD_MMV1542706_uff_E=436.29	-5.8	4.137	2.978
SmCD_MMV1542706_uff_E=436.29	-5.7	29.055	25.986
SmCD_MMV1542706_uff_E=436.29	-5.6	33.123	31.49
SmCD_MMV1542706_uff_E=436.29	-5.6	33.442	32.187
SmCD_MMV1542798_uff_E=709.38	-8.4	0	0
SmCD_MMV1542798_uff_E=709.38	-7.9	2.609	2.17
SmCD_MMV1542798_uff_E=709.38	-7.8	8.552	5.148
SmCD_MMV1542798_uff_E=709.38	-7.4	5.902	2.603
SmCD_MMV1542798_uff_E=709.38	-7.4	6.406	3.585
SmCD_MMV1542798_uff_E=709.38	-7.4	34.868	32.442
SmCD_MMV1542798_uff_E=709.38	-7	8.194	4.344
SmCD_MMV1542798_uff_E=709.38	-7	8.789	5.628
SmCD_MMV1542798_uff_E=709.38	-6.9	21.031	18.321
SmCD_MMV1542799_uff_E=556.70	-8	0	0
SmCD_MMV1542799_uff_E=556.70	-7.6	2.609	2.183
SmCD_MMV1542799_uff_E=556.70	-7.2	5.674	2.617
SmCD_MMV1542799_uff_E=556.70	-7.1	21.295	17.009
SmCD_MMV1542799_uff_E=556.70	-7.1	3.366	2.82
SmCD_MMV1542799_uff_E=556.70	-7.1	34.723	32.248
SmCD_MMV1542799_uff_E=556.70	-6.9	8.693	5.078
SmCD_MMV1542799_uff_E=556.70	-6.8	2.93	2.305
SmCD_MMV1542799_uff_E=556.70	-6.7	34.283	32.742
SmCD_MMV1542820_uff_E=276.78	-7	0	0
SmCD_MMV1542820_uff_E=276.78	-7	31.956	29.162
SmCD_MMV1542820_uff_E=276.78	-6.9	45.917	44.205
SmCD_MMV1542820_uff_E=276.78	-6.9	9.997	5.578
SmCD_MMV1542820_uff_E=276.78	-6.8	10.646	5.581
SmCD_MMV1542820_uff_E=276.78	-6.8	45.619	44.199
SmCD_MMV1542820_uff_E=276.78	-6.7	46.268	44.551
SmCD_MMV1542820_uff_E=276.78	-6.7	11.346	9.579
SmCD_MMV1542820_uff_E=276.78	-6.5	43.645	41.995
SmCD_MMV1542822_uff_E=1018.96	-7.2	0	0
SmCD_MMV1542822_uff_E=1018.96	-7.2	37.304	35.446
SmCD_MMV1542822_uff_E=1018.96	-7.2	3.7	2.281
SmCD_MMV1542822_uff_E=1018.96	-6.9	31.481	30.547
SmCD_MMV1542822_uff_E=1018.96	-6.9	4.158	2.645
SmCD_MMV1542822_uff_E=1018.96	-6.8	10.946	3.423
SmCD_MMV1542822_uff_E=1018.96	-6.8	33.196	31.052
SmCD_MMV1542822_uff_E=1018.96	-6.8	18.794	14.727
SmCD_MMV1542822_uff_E=1018.96	-6.7	31.702	30.624
SmCD_MMV1545674_uff_E=650.37	-7.5	0	0
SmCD_MMV1545674_uff_E=650.37	-7.4	2.487	1.985
SmCD_MMV1545674_uff_E=650.37	-7.2	35.707	32.993
SmCD_MMV1545674_uff_E=650.37	-6.8	35.905	33.541
SmCD_MMV1545674_uff_E=650.37	-6.7	21.738	18.904
SmCD_MMV1545674_uff_E=650.37	-6.6	34.61	33.088
SmCD_MMV1545674_uff_E=650.37	-6.4	23.126	20.752
SmCD_MMV1545674_uff_E=650.37	-6.4	35.074	33.103
SmCD_MMV1545674_uff_E=650.37	-6.2	18.142	14.887
SmCD_MMV1545675_uff_E=645.06	-7.1	0	0
SmCD_MMV1545675_uff_E=645.06	-7	35.366	34.266
SmCD_MMV1545675_uff_E=645.06	-6.7	32.391	29.247
SmCD_MMV1545675_uff_E=645.06	-6.5	36.419	35.266
SmCD_MMV1545675_uff_E=645.06	-6.5	32.469	30.152
SmCD_MMV1545675_uff_E=645.06	-6.5	2.671	2.261
SmCD_MMV1545675_uff_E=645.06	-6.4	3.275	2.586
SmCD_MMV1545675_uff_E=645.06	-6.3	45.165	42.775
SmCD_MMV1545675_uff_E=645.06	-6.3	36.08	33.898
SmCD_MMV1545678_uff_E=882.08	-7.3	0	0
SmCD_MMV1545678_uff_E=882.08	-7.1	6.671	4.141
SmCD_MMV1545678_uff_E=882.08	-7.1	6.576	4.483
SmCD_MMV1545678_uff_E=882.08	-6.9	34.243	32.046
SmCD_MMV1545678_uff_E=882.08	-6.8	34.71	31.887
SmCD_MMV1545678_uff_E=882.08	-6.7	6.898	4.842
SmCD_MMV1545678_uff_E=882.08	-6.6	6.902	4.516
SmCD_MMV1545678_uff_E=882.08	-6.6	36.522	33.714
SmCD_MMV1545678_uff_E=882.08	-6.6	6.53	4.841
SmCD_MMV1558322_uff_E=1063.29	-7.3	0	0
SmCD_MMV1558322_uff_E=1063.29	-7.1	4.674	3.311
SmCD_MMV1558322_uff_E=1063.29	-7.1	34.634	31.855
SmCD_MMV1558322_uff_E=1063.29	-7	5.872	3.928
SmCD_MMV1558322_uff_E=1063.29	-6.9	34.917	32.005
SmCD_MMV1558322_uff_E=1063.29	-6.9	34.108	31.875
SmCD_MMV1558322_uff_E=1063.29	-6.8	33.843	31.51
SmCD_MMV1558322_uff_E=1063.29	-6.7	9.108	5.296
SmCD_MMV1558322_uff_E=1063.29	-6.7	27.531	24.495
SmCD_MMV1558323_uff_E=828.70	-7.5	0	0
SmCD_MMV1558323_uff_E=828.70	-7.4	2.939	2.058
SmCD_MMV1558323_uff_E=828.70	-6.7	20.494	17.293
SmCD_MMV1558323_uff_E=828.70	-6.4	21.404	17.624
SmCD_MMV1558323_uff_E=828.70	-6.3	22.802	19.125
SmCD_MMV1558323_uff_E=828.70	-6.2	2.175	1.671
SmCD_MMV1558323_uff_E=828.70	-6.2	27.392	24.503
SmCD_MMV1558323_uff_E=828.70	-6.1	34.889	32.266
SmCD_MMV1558323_uff_E=828.70	-6.1	17.542	14.274
SmCD_MMV1558324_uff_E=621.25	-6.8	0	0
SmCD_MMV1558324_uff_E=621.25	-6.7	7.163	4.826
SmCD_MMV1558324_uff_E=621.25	-6.3	38.574	33.705
SmCD_MMV1558324_uff_E=621.25	-6.3	33.508	29.709
SmCD_MMV1558324_uff_E=621.25	-6.2	2.176	1.619
SmCD_MMV1558324_uff_E=621.25	-6.1	38.449	33.936
SmCD_MMV1558324_uff_E=621.25	-6.1	29.333	25.955
SmCD_MMV1558324_uff_E=621.25	-6	36.713	34.707
SmCD_MMV1558324_uff_E=621.25	-6	22.097	20.108
SmCD_MMV1558949_uff_E=1464.13	-8.7	0	0
SmCD_MMV1558949_uff_E=1464.13	-8.5	2.582	2.017
SmCD_MMV1558949_uff_E=1464.13	-8	36.51	34.16
SmCD_MMV1558949_uff_E=1464.13	-7.9	20.454	16.322
SmCD_MMV1558949_uff_E=1464.13	-7.9	6.672	4.863
SmCD_MMV1558949_uff_E=1464.13	-7.9	30.616	26.814
SmCD_MMV1558949_uff_E=1464.13	-7.7	35.826	33.728
SmCD_MMV1558949_uff_E=1464.13	-7.6	42.651	41.262
SmCD_MMV1558949_uff_E=1464.13	-7.6	21.154	19.537
SmCD_MMV1577453_uff_E=162.56	-5.4	0	0
SmCD_MMV1577453_uff_E=162.56	-5.1	3.658	2.267
SmCD_MMV1577453_uff_E=162.56	-4.7	7.337	2.775
SmCD_MMV1577453_uff_E=162.56	-4.6	31.265	29.578
SmCD_MMV1577453_uff_E=162.56	-4.5	26.246	23.665
SmCD_MMV1577453_uff_E=162.56	-4.5	16.391	14.591
SmCD_MMV1577453_uff_E=162.56	-4.5	2.796	2.329
SmCD_MMV1577453_uff_E=162.56	-4.4	5.799	2.667
SmCD_MMV1577453_uff_E=162.56	-4.3	5.898	3.131
SmCD_MMV1577455_uff_E=502.28	-4.9	0	0
SmCD_MMV1577455_uff_E=502.28	-4.5	25.687	24.575
SmCD_MMV1577455_uff_E=502.28	-4.5	1.867	1.592
SmCD_MMV1577455_uff_E=502.28	-4.5	33.262	31.459
SmCD_MMV1577455_uff_E=502.28	-4.5	35.607	34.293
SmCD_MMV1577455_uff_E=502.28	-4.4	31.168	28.948
SmCD_MMV1577455_uff_E=502.28	-4.4	4.987	2.757
SmCD_MMV1577455_uff_E=502.28	-4.4	43.812	41.951
SmCD_MMV1577455_uff_E=502.28	-4.2	32.193	30.929
SmCD_MMV1577456_uff_E=1664.23	-7.7	0	0
SmCD_MMV1577456_uff_E=1664.23	-7.3	4.082	2.486
SmCD_MMV1577456_uff_E=1664.23	-7.2	4.267	2.993
SmCD_MMV1577456_uff_E=1664.23	-7.1	5.292	4.121
SmCD_MMV1577456_uff_E=1664.23	-6.8	27.131	23.917
SmCD_MMV1577456_uff_E=1664.23	-6.7	27.513	24.801
SmCD_MMV1577456_uff_E=1664.23	-6.6	27.881	24.402
SmCD_MMV1577456_uff_E=1664.23	-6.5	27.924	24.945
SmCD_MMV1577456_uff_E=1664.23	-6.5	30.839	28.56
SmCD_MMV1577458_uff_E=499.84	-6.5	0	0
SmCD_MMV1577458_uff_E=499.84	-6.4	4.232	2.509
SmCD_MMV1577458_uff_E=499.84	-6.2	4.305	3.003
SmCD_MMV1577458_uff_E=499.84	-5.9	19.408	17.07
SmCD_MMV1577458_uff_E=499.84	-5.8	19.071	16.466
SmCD_MMV1577458_uff_E=499.84	-5.5	2.915	2.3
SmCD_MMV1577458_uff_E=499.84	-5.5	3.941	3.061
SmCD_MMV1577458_uff_E=499.84	-5.5	4.036	2.755
SmCD_MMV1577458_uff_E=499.84	-5.4	4.727	3.607
SmCD_MMV1577459_uff_E=460.26	-4.9	0	0
SmCD_MMV1577459_uff_E=460.26	-4.7	28.027	25.681
SmCD_MMV1577459_uff_E=460.26	-4.7	3.603	2.279
SmCD_MMV1577459_uff_E=460.26	-4.6	29.222	27.08
SmCD_MMV1577459_uff_E=460.26	-4.6	3.182	2.018
SmCD_MMV1577459_uff_E=460.26	-4.5	21.718	20.42
SmCD_MMV1577459_uff_E=460.26	-4.5	31.369	30.442
SmCD_MMV1577459_uff_E=460.26	-4.4	3.429	2.771
SmCD_MMV1577459_uff_E=460.26	-4.3	27.981	26.916
SmCD_MMV1577460_uff_E=414.20	-4.2	0	0
SmCD_MMV1577460_uff_E=414.20	-4.2	27.834	26.417
SmCD_MMV1577460_uff_E=414.20	-4.2	36.155	35.195
SmCD_MMV1577460_uff_E=414.20	-4.1	17.258	16.187
SmCD_MMV1577460_uff_E=414.20	-4.1	12.048	10.183
SmCD_MMV1577460_uff_E=414.20	-4	15.963	14.762
SmCD_MMV1577460_uff_E=414.20	-4	17.66	15.06
SmCD_MMV1577460_uff_E=414.20	-3.8	17.88	17.183
SmCD_MMV1577460_uff_E=414.20	-3.8	45.156	44.01
SmCD_MMV1577461_uff_E=980.31	-7	0	0
SmCD_MMV1577461_uff_E=980.31	-6.8	7.521	5.004
SmCD_MMV1577461_uff_E=980.31	-6.7	47.364	45.113
SmCD_MMV1577461_uff_E=980.31	-6.6	6.898	4.305
SmCD_MMV1577461_uff_E=980.31	-6.5	36.71	33.876
SmCD_MMV1577461_uff_E=980.31	-6.4	47.795	46.553
SmCD_MMV1577461_uff_E=980.31	-6.4	36.277	32.887
SmCD_MMV1577461_uff_E=980.31	-6.4	48.037	47.227
SmCD_MMV1577461_uff_E=980.31	-6.3	36.452	32.847
SmCD_MMV1577462_uff_E=1626.35	-6.5	0	0
SmCD_MMV1577462_uff_E=1626.35	-6.3	3.674	2.868
SmCD_MMV1577462_uff_E=1626.35	-6.2	7.988	4.503
SmCD_MMV1577462_uff_E=1626.35	-6.2	3.536	2.732
SmCD_MMV1577462_uff_E=1626.35	-6	44.675	42.962
SmCD_MMV1577462_uff_E=1626.35	-5.7	45.117	43.084
SmCD_MMV1577462_uff_E=1626.35	-5.7	47.78	46.194
SmCD_MMV1577462_uff_E=1626.35	-5.7	44.888	43.193
SmCD_MMV1577462_uff_E=1626.35	-5.6	5.685	2.873
SmCD_MMV1577463_uff_E=493.29	-5.9	0	0
SmCD_MMV1577463_uff_E=493.29	-5.9	35.755	32.088
SmCD_MMV1577463_uff_E=493.29	-5.8	35.59	32.036
SmCD_MMV1577463_uff_E=493.29	-5.6	35.433	33.259
SmCD_MMV1577463_uff_E=493.29	-5.5	3.527	2.241
SmCD_MMV1577463_uff_E=493.29	-5.5	35.638	32.221
SmCD_MMV1577463_uff_E=493.29	-5.4	45.916	44.095
SmCD_MMV1577463_uff_E=493.29	-5.4	45.388	42.473
SmCD_MMV1577463_uff_E=493.29	-5.2	15.189	12.938
SmCD_MMV1577464_uff_E=215.17	-5.2	0	0
SmCD_MMV1577464_uff_E=215.17	-4.9	3.119	2.913
SmCD_MMV1577464_uff_E=215.17	-4.8	29.074	27.838
SmCD_MMV1577464_uff_E=215.17	-4.7	22.745	21.573
SmCD_MMV1577464_uff_E=215.17	-4.4	27.875	25.625
SmCD_MMV1577464_uff_E=215.17	-4.4	32.396	31.126
SmCD_MMV1577464_uff_E=215.17	-4.4	23.079	21.678
SmCD_MMV1577464_uff_E=215.17	-4.3	21.003	19.596
SmCD_MMV1577464_uff_E=215.17	-4.3	31.594	30.28
SmCD_MMV1577465_uff_E=630.83	-6.1	0	0
SmCD_MMV1577465_uff_E=630.83	-5.9	30.449	29.166
SmCD_MMV1577465_uff_E=630.83	-5.7	12.93	11.16
SmCD_MMV1577465_uff_E=630.83	-5.7	31.714	30.028
SmCD_MMV1577465_uff_E=630.83	-5.7	21.354	18.731
SmCD_MMV1577465_uff_E=630.83	-5.5	23.602	22.516
SmCD_MMV1577465_uff_E=630.83	-5.5	11.454	9.398
SmCD_MMV1577465_uff_E=630.83	-5.4	11.505	9.328
SmCD_MMV1577465_uff_E=630.83	-5.4	32.11	30.829
SmCD_MMV1577466_uff_E=342.09	-5.6	0	0
SmCD_MMV1577466_uff_E=342.09	-5.2	2.263	1.669
SmCD_MMV1577466_uff_E=342.09	-4.9	28.021	24.715
SmCD_MMV1577466_uff_E=342.09	-4.8	6.059	1.953
SmCD_MMV1577466_uff_E=342.09	-4.7	4.248	2.114
SmCD_MMV1577466_uff_E=342.09	-4.7	29.011	26.522
SmCD_MMV1577466_uff_E=342.09	-4.6	30.029	26.185
SmCD_MMV1577466_uff_E=342.09	-4.6	29.499	25.852
SmCD_MMV1577466_uff_E=342.09	-4.5	30.654	27.834
SmCD_MMV1577467_uff_E=1209.74	-7.1	0	0
SmCD_MMV1577467_uff_E=1209.74	-7.1	3.491	2.297
SmCD_MMV1577467_uff_E=1209.74	-7.1	5.569	3.247
SmCD_MMV1577467_uff_E=1209.74	-7	3.973	1.957
SmCD_MMV1577467_uff_E=1209.74	-7	2.55	1.77
SmCD_MMV1577467_uff_E=1209.74	-6.9	3.565	2.36
SmCD_MMV1577467_uff_E=1209.74	-6.8	4.494	2.418
SmCD_MMV1577467_uff_E=1209.74	-6.8	3.818	2.156
SmCD_MMV1577467_uff_E=1209.74	-6.8	35.484	34.007
SmCD_MMV1577468_uff_E=180.65	-5.2	0	0
SmCD_MMV1577468_uff_E=180.65	-5.1	2.943	2.378
SmCD_MMV1577468_uff_E=180.65	-5.1	2.648	2.199
SmCD_MMV1577468_uff_E=180.65	-4.5	3.525	2.796
SmCD_MMV1577468_uff_E=180.65	-4.5	41.056	39.628
SmCD_MMV1577468_uff_E=180.65	-4.3	27.736	26.983
SmCD_MMV1577468_uff_E=180.65	-4.3	16.253	14.813
SmCD_MMV1577468_uff_E=180.65	-4.2	40.376	38.983
SmCD_MMV1577468_uff_E=180.65	-4.1	2.994	2.57
SmCD_MMV1577469_uff_E=409.09	-6.2	0	0
SmCD_MMV1577469_uff_E=409.09	-6.1	3.597	2.443
SmCD_MMV1577469_uff_E=409.09	-5.9	3.818	2.949
SmCD_MMV1577469_uff_E=409.09	-5.8	3.024	2.435
SmCD_MMV1577469_uff_E=409.09	-5.8	4.961	3.798
SmCD_MMV1577469_uff_E=409.09	-5.8	31.852	30.32
SmCD_MMV1577469_uff_E=409.09	-5.8	30.934	29.442
SmCD_MMV1577469_uff_E=409.09	-5.7	2.976	2.421
SmCD_MMV1577469_uff_E=409.09	-5.6	5.086	3.783
SmCD_MMV1577470_uff_E=597.04	-6.2	0	0
SmCD_MMV1577470_uff_E=597.04	-6.1	3.583	1.677
SmCD_MMV1577470_uff_E=597.04	-6.1	4.609	1.643
SmCD_MMV1577470_uff_E=597.04	-5.8	3.911	1.917
SmCD_MMV1577470_uff_E=597.04	-5.7	3.938	1.761
SmCD_MMV1577470_uff_E=597.04	-5.4	4.189	2.104
SmCD_MMV1577470_uff_E=597.04	-5.3	21.727	19.715
SmCD_MMV1577470_uff_E=597.04	-5.3	4.074	2.86
SmCD_MMV1577470_uff_E=597.04	-5.3	33.343	30.945
SmCD_MMV1577471_uff_E=416.17	-8.1	0	0
SmCD_MMV1577471_uff_E=416.17	-8	28.328	23.925
SmCD_MMV1577471_uff_E=416.17	-8	30.168	23.597
SmCD_MMV1577471_uff_E=416.17	-7.8	2.029	1.475
SmCD_MMV1577471_uff_E=416.17	-7.8	8.135	4.905
SmCD_MMV1577471_uff_E=416.17	-7.6	10.138	4.417
SmCD_MMV1577471_uff_E=416.17	-7.6	8.958	0.964
SmCD_MMV1577471_uff_E=416.17	-7.5	30.033	26.725
SmCD_MMV1577471_uff_E=416.17	-7.5	10.84	4.993
SmCD_MMV1577472_uff_E=314.64	-5.6	0	0
SmCD_MMV1577472_uff_E=314.64	-5.4	32.017	30.77
SmCD_MMV1577472_uff_E=314.64	-5.3	6.011	4.734
SmCD_MMV1577472_uff_E=314.64	-5.3	5.384	4.239
SmCD_MMV1577472_uff_E=314.64	-5.2	43.478	42.073
SmCD_MMV1577472_uff_E=314.64	-5.2	43.473	42.095
SmCD_MMV1577472_uff_E=314.64	-5.2	35.528	34.261
SmCD_MMV1577472_uff_E=314.64	-5.1	5.702	3.697
SmCD_MMV1577472_uff_E=314.64	-5.1	25.729	24.447
SmCD_MMV1577473_uff_E=956.83	-8.7	0	0
SmCD_MMV1577473_uff_E=956.83	-7	46.098	44.531
SmCD_MMV1577473_uff_E=956.83	-6.9	34.952	31.973
SmCD_MMV1577473_uff_E=956.83	-6.8	33.878	31.231
SmCD_MMV1577473_uff_E=956.83	-6.6	35.06	32.082
SmCD_MMV1577473_uff_E=956.83	-6.5	5.9	3.373
SmCD_MMV1577473_uff_E=956.83	-6.5	43.948	41.459
SmCD_MMV1577473_uff_E=956.83	-6.5	45.309	43.144
SmCD_MMV1577473_uff_E=956.83	-6.4	44.996	41.767
SmCD_MMV1577474_uff_E=428.91	-7.5	0	0
SmCD_MMV1577474_uff_E=428.91	-7.2	2.332	1.958
SmCD_MMV1577474_uff_E=428.91	-6.7	3.667	2.937
SmCD_MMV1577474_uff_E=428.91	-6.6	36.727	34.853
SmCD_MMV1577474_uff_E=428.91	-6.3	21.095	17.03
SmCD_MMV1577474_uff_E=428.91	-6.3	23.674	19.44
SmCD_MMV1577474_uff_E=428.91	-6.2	42.857	39.507
SmCD_MMV1577474_uff_E=428.91	-6	4.02	3.174
SmCD_MMV1577474_uff_E=428.91	-6	30.142	26.244
SmCD_MMV1577890_uff_E=571.32	-5.9	0	0
SmCD_MMV1577890_uff_E=571.32	-5.3	5.639	4.429
SmCD_MMV1577890_uff_E=571.32	-5.3	37.87	35.719
SmCD_MMV1577890_uff_E=571.32	-5	33.278	31.733
SmCD_MMV1577890_uff_E=571.32	-4.9	33.026	31.365
SmCD_MMV1577890_uff_E=571.32	-4.8	32.867	31.339
SmCD_MMV1577890_uff_E=571.32	-4.6	34.307	32.73
SmCD_MMV1577890_uff_E=571.32	-4.5	17.878	16.033
SmCD_MMV1577890_uff_E=571.32	-4.4	31.185	29.623
SmCD_MMV1579822_uff_E=1140.25	-7.9	0	0
SmCD_MMV1579822_uff_E=1140.25	-7.7	35.014	33.093
SmCD_MMV1579822_uff_E=1140.25	-7.6	35.222	33.306
SmCD_MMV1579822_uff_E=1140.25	-7.5	34.298	32.408
SmCD_MMV1579822_uff_E=1140.25	-7.5	9.337	4.824
SmCD_MMV1579822_uff_E=1140.25	-7.4	34.238	32.375
SmCD_MMV1579822_uff_E=1140.25	-7.2	34.35	32.298
SmCD_MMV1579822_uff_E=1140.25	-7.1	35.208	33.248
SmCD_MMV1579822_uff_E=1140.25	-7.1	34.81	32.93
SmCD_MMV1579936_uff_E=1724.10	-7.2	0	0
SmCD_MMV1579936_uff_E=1724.10	-7.1	34.64	31.59
SmCD_MMV1579936_uff_E=1724.10	-6.9	36.354	34.591
SmCD_MMV1579936_uff_E=1724.10	-6.8	5.648	4.118
SmCD_MMV1579936_uff_E=1724.10	-6.7	34.404	31.302
SmCD_MMV1579936_uff_E=1724.10	-6.7	3.64	2.604
SmCD_MMV1579936_uff_E=1724.10	-6.6	34.355	29.758
SmCD_MMV1579936_uff_E=1724.10	-6.6	33.11	30.169
SmCD_MMV1579936_uff_E=1724.10	-6.6	29.466	25.331
SmCD_MMV1592761_uff_E=553.67	-6.9	0	0
SmCD_MMV1592761_uff_E=553.67	-6.7	32.503	30.248
SmCD_MMV1592761_uff_E=553.67	-6.3	2.835	2.122
SmCD_MMV1592761_uff_E=553.67	-6.3	33.192	30.493
SmCD_MMV1592761_uff_E=553.67	-6.2	32.041	30.236
SmCD_MMV1592761_uff_E=553.67	-6.1	20.751	18.699
SmCD_MMV1592761_uff_E=553.67	-6.1	3.99	3.165
SmCD_MMV1592761_uff_E=553.67	-6.1	20.438	17.85
SmCD_MMV1592761_uff_E=553.67	-6	21.834	19.687
SmCD_MMV1593278_uff_E=196.24	-6.3	0	0
SmCD_MMV1593278_uff_E=196.24	-6	6.73	3.316
SmCD_MMV1593278_uff_E=196.24	-6	7.919	3.526
SmCD_MMV1593278_uff_E=196.24	-5.8	7.08	3.074
SmCD_MMV1593278_uff_E=196.24	-5.7	36.357	35.456
SmCD_MMV1593278_uff_E=196.24	-5.6	22.445	19.948
SmCD_MMV1593278_uff_E=196.24	-5.5	34.692	32.038
SmCD_MMV1593278_uff_E=196.24	-5.5	3.885	2.257
SmCD_MMV1593278_uff_E=196.24	-5.5	7.264	3.351
SmCD_MMV1633824_uff_E=275.80	-5.7	0	0
SmCD_MMV1633824_uff_E=275.80	-5.6	2.192	1.474
SmCD_MMV1633824_uff_E=275.80	-5.4	6.791	2.677
SmCD_MMV1633824_uff_E=275.80	-5.3	4.137	2.553
SmCD_MMV1633824_uff_E=275.80	-5.3	22.414	19.671
SmCD_MMV1633824_uff_E=275.80	-5	5.617	3.966
SmCD_MMV1633824_uff_E=275.80	-5	33.778	31.029
SmCD_MMV1633824_uff_E=275.80	-4.9	34.553	32.286
SmCD_MMV1633824_uff_E=275.80	-4.7	33.979	31.192
SmCD_MMV1633825_uff_E=467.71	-8.1	0	0
SmCD_MMV1633825_uff_E=467.71	-7.9	8.905	3.175
SmCD_MMV1633825_uff_E=467.71	-7.4	34.784	31.545
SmCD_MMV1633825_uff_E=467.71	-7.4	2.287	1.84
SmCD_MMV1633825_uff_E=467.71	-7.3	35.863	33.018
SmCD_MMV1633825_uff_E=467.71	-7.2	17.152	14.317
SmCD_MMV1633825_uff_E=467.71	-7.2	31.364	30.121
SmCD_MMV1633825_uff_E=467.71	-7.2	31.293	30.152
SmCD_MMV1633825_uff_E=467.71	-7.1	33.947	31.614
SmCD_MMV1633826_uff_E=1431.59	-6	0	0
SmCD_MMV1633826_uff_E=1431.59	-5.6	27.096	25.677
SmCD_MMV1633826_uff_E=1431.59	-5.6	30.621	29.59
SmCD_MMV1633826_uff_E=1431.59	-5.4	3.192	1.83
SmCD_MMV1633826_uff_E=1431.59	-5.2	5.873	3.828
SmCD_MMV1633826_uff_E=1431.59	-5.1	26.932	25.156
SmCD_MMV1633826_uff_E=1431.59	-5.1	30.258	29.202
SmCD_MMV1633826_uff_E=1431.59	-5.1	30.624	28.794
SmCD_MMV1633826_uff_E=1431.59	-5	13.209	11.657
SmCD_MMV1633827_uff_E=354.07	-4.8	0	0
SmCD_MMV1633827_uff_E=354.07	-4.8	3.708	1.374
SmCD_MMV1633827_uff_E=354.07	-4.5	2.28	0.987
SmCD_MMV1633827_uff_E=354.07	-4.4	2.947	1.517
SmCD_MMV1633827_uff_E=354.07	-4.3	2.392	1.645
SmCD_MMV1633827_uff_E=354.07	-4.3	30.772	29.498
SmCD_MMV1633827_uff_E=354.07	-4.2	3.619	1.231
SmCD_MMV1633827_uff_E=354.07	-4.1	31.239	29.91
SmCD_MMV1633827_uff_E=354.07	-4	26.996	25.728
SmCD_MMV1634079_uff_E=263.63	-4.6	0	0
SmCD_MMV1634079_uff_E=263.63	-4.6	28.392	27.127
SmCD_MMV1634079_uff_E=263.63	-4.6	25.144	23.725
SmCD_MMV1634079_uff_E=263.63	-4.5	27.905	26.608
SmCD_MMV1634079_uff_E=263.63	-4.5	24.839	23.448
SmCD_MMV1634079_uff_E=263.63	-4.5	27.496	26.18
SmCD_MMV1634079_uff_E=263.63	-4.4	28.347	27.033
SmCD_MMV1634079_uff_E=263.63	-4.4	26.86	26.362
SmCD_MMV1634079_uff_E=263.63	-4.3	2.1	1.815
SmCD_MMV1634080_uff_E=279.72	-6.6	0	0
SmCD_MMV1634080_uff_E=279.72	-6.5	23.335	21.607
SmCD_MMV1634080_uff_E=279.72	-6.3	9.319	2.326
SmCD_MMV1634080_uff_E=279.72	-6.2	30.525	29.173
SmCD_MMV1634080_uff_E=279.72	-6.2	23.614	21.998
SmCD_MMV1634080_uff_E=279.72	-6.1	9.133	3.287
SmCD_MMV1634080_uff_E=279.72	-6.1	23.783	20.766
SmCD_MMV1634080_uff_E=279.72	-6	24.154	22.031
SmCD_MMV1634080_uff_E=279.72	-5.9	10.374	7.413
SmCD_MMV1634081_uff_E=295.17	-6.4	0	0
SmCD_MMV1634081_uff_E=295.17	-6.3	3.94	3.323
SmCD_MMV1634081_uff_E=295.17	-6.2	31.766	30.247
SmCD_MMV1634081_uff_E=295.17	-6.1	37.533	34.64
SmCD_MMV1634081_uff_E=295.17	-6.1	46.88	45.135
SmCD_MMV1634081_uff_E=295.17	-6	32.441	30.252
SmCD_MMV1634081_uff_E=295.17	-6	31.506	29.116
SmCD_MMV1634081_uff_E=295.17	-6	33.24	30.976
SmCD_MMV1634081_uff_E=295.17	-6	31.142	29.207
SmCD_MMV1634082_uff_E=278.88	-5.9	0	0
SmCD_MMV1634082_uff_E=278.88	-5.9	4.707	2.174
SmCD_MMV1634082_uff_E=278.88	-5.8	4.536	2.277
SmCD_MMV1634082_uff_E=278.88	-5.7	3.43	2.44
SmCD_MMV1634082_uff_E=278.88	-5.2	29.855	27.318
SmCD_MMV1634082_uff_E=278.88	-5.2	32.451	30.842
SmCD_MMV1634082_uff_E=278.88	-5.1	17.554	15.767
SmCD_MMV1634082_uff_E=278.88	-5.1	2.323	1.859
SmCD_MMV1634082_uff_E=278.88	-5.1	18.665	16.916
SmCD_MMV1634083_uff_E=307.49	-4.9	0	0
SmCD_MMV1634083_uff_E=307.49	-4.7	30.468	29.639
SmCD_MMV1634083_uff_E=307.49	-4.6	28.738	27.983
SmCD_MMV1634083_uff_E=307.49	-4.6	30.283	29.311
SmCD_MMV1634083_uff_E=307.49	-4.6	41.087	40.455
SmCD_MMV1634083_uff_E=307.49	-4.3	30.071	29.326
SmCD_MMV1634083_uff_E=307.49	-4.3	41.064	40.312
SmCD_MMV1634083_uff_E=307.49	-4.2	42.969	42.342
SmCD_MMV1634083_uff_E=307.49	-4.2	18.943	18.37
SmCD_MMV1634506_uff_E=1687.82	-7.1	0	0
SmCD_MMV1634506_uff_E=1687.82	-7	2.692	1.191
SmCD_MMV1634506_uff_E=1687.82	-6.3	5.401	2.921
SmCD_MMV1634506_uff_E=1687.82	-6.3	34.24	30.561
SmCD_MMV1634506_uff_E=1687.82	-6.3	34.886	31.587
SmCD_MMV1634506_uff_E=1687.82	-6.2	34.652	31.197
SmCD_MMV1634506_uff_E=1687.82	-6.2	35.074	31.136
SmCD_MMV1634506_uff_E=1687.82	-6.1	30.061	27.251
SmCD_MMV1634506_uff_E=1687.82	-6.1	34.151	30.803
SmCD_MMV1634507_uff_E=1741.36	-8	0	0
SmCD_MMV1634507_uff_E=1741.36	-7.7	6.662	3.594
SmCD_MMV1634507_uff_E=1741.36	-7.6	7.111	4.245
SmCD_MMV1634507_uff_E=1741.36	-7.4	5.94	3.636
SmCD_MMV1634507_uff_E=1741.36	-7.4	6.203	4.296
SmCD_MMV1634507_uff_E=1741.36	-7.2	35.697	32.066
SmCD_MMV1634507_uff_E=1741.36	-7.2	9.065	6.306
SmCD_MMV1634507_uff_E=1741.36	-7.1	35.207	32.31
SmCD_MMV1634507_uff_E=1741.36	-7.1	6.059	3.687
SmCD_MMV1704710_uff_E=1036.85	-7.5	0	0
SmCD_MMV1704710_uff_E=1036.85	-7.4	33.213	31.146
SmCD_MMV1704710_uff_E=1036.85	-7.1	43.822	39.225
SmCD_MMV1704710_uff_E=1036.85	-6.9	30.613	28.235
SmCD_MMV1704710_uff_E=1036.85	-6.9	7.129	4.116
SmCD_MMV1704710_uff_E=1036.85	-6.8	3.726	2.975
SmCD_MMV1704710_uff_E=1036.85	-6.8	27.198	25.203
SmCD_MMV1704710_uff_E=1036.85	-6.7	34.854	30.871
SmCD_MMV1704710_uff_E=1036.85	-6.7	3.649	2.085
SmCD_MMV1726212_uff_E=316.11	-7	0	0
SmCD_MMV1726212_uff_E=316.11	-7	3.249	1.936
SmCD_MMV1726212_uff_E=316.11	-6.9	5.586	2.779
SmCD_MMV1726212_uff_E=316.11	-6.8	6.836	3.043
SmCD_MMV1726212_uff_E=316.11	-6.6	5.787	2.886
SmCD_MMV1726212_uff_E=316.11	-6.6	4.038	2.867
SmCD_MMV1726212_uff_E=316.11	-6.5	4.834	2.883
SmCD_MMV1726212_uff_E=316.11	-6	28.469	25.212
SmCD_MMV1726212_uff_E=316.11	-5.9	7.631	3.223
SmCD_MMV1752548_uff_E=465.61	-6	0	0
SmCD_MMV1752548_uff_E=465.61	-5.9	34.552	32.043
SmCD_MMV1752548_uff_E=465.61	-5.8	35.425	32.733
SmCD_MMV1752548_uff_E=465.61	-5.7	34.803	32.325
SmCD_MMV1752548_uff_E=465.61	-5.4	28.236	25.932
SmCD_MMV1752548_uff_E=465.61	-5.4	23.391	19.995
SmCD_MMV1752548_uff_E=465.61	-5.3	24.365	21.213
SmCD_MMV1752548_uff_E=465.61	-5.3	31.631	28.08
SmCD_MMV1752548_uff_E=465.61	-5.1	33.39	30.724
SmCD_MMV1760745_uff_E=474.14	-8.8	0	0
SmCD_MMV1760745_uff_E=474.14	-7.7	2.775	2.186
SmCD_MMV1760745_uff_E=474.14	-7.4	4.34	2.962
SmCD_MMV1760745_uff_E=474.14	-7.3	33.85	31.531
SmCD_MMV1760745_uff_E=474.14	-7.3	3.297	2.279
SmCD_MMV1760745_uff_E=474.14	-7.2	29.382	26.399
SmCD_MMV1760745_uff_E=474.14	-7.1	32.669	30.086
SmCD_MMV1760745_uff_E=474.14	-7.1	30.859	28.211
SmCD_MMV1760745_uff_E=474.14	-7.1	31.271	28.495
SmCD_MMV1791425_uff_E=354.00	-6.7	0	0
SmCD_MMV1791425_uff_E=354.00	-6.6	43.93	42.131
SmCD_MMV1791425_uff_E=354.00	-6.6	44.164	41.853
SmCD_MMV1791425_uff_E=354.00	-6.5	33.353	30.484
SmCD_MMV1791425_uff_E=354.00	-6.1	43.49	41.383
SmCD_MMV1791425_uff_E=354.00	-6.1	33.67	31.385
SmCD_MMV1791425_uff_E=354.00	-6.1	31.863	29.288
SmCD_MMV1791425_uff_E=354.00	-6	34.57	31.35
SmCD_MMV1791425_uff_E=354.00	-6	44.135	41.468
SmCD_MMV1793194_uff_E=160.90	-4.4	0	0
SmCD_MMV1793194_uff_E=160.90	-4.2	2.645	1.865
SmCD_MMV1793194_uff_E=160.90	-4.2	33.035	31.848
SmCD_MMV1793194_uff_E=160.90	-4.2	4.234	3.843
SmCD_MMV1793194_uff_E=160.90	-4	29.571	29.107
SmCD_MMV1793194_uff_E=160.90	-4	23.177	22.418
SmCD_MMV1793194_uff_E=160.90	-4	2.035	1.689
SmCD_MMV1793194_uff_E=160.90	-4	39.893	38.871
SmCD_MMV1793194_uff_E=160.90	-3.8	29.855	29.511
SmCD_MMV1794204_uff_E=903.34	-7.2	0	0
SmCD_MMV1794204_uff_E=903.34	-6.8	33.813	31.901
SmCD_MMV1794204_uff_E=903.34	-6.7	33.841	31.806
SmCD_MMV1794204_uff_E=903.34	-6.7	7.081	3.745
SmCD_MMV1794204_uff_E=903.34	-6.6	21.046	17.416
SmCD_MMV1794204_uff_E=903.34	-6.6	5.052	3.862
SmCD_MMV1794204_uff_E=903.34	-6.4	5.206	3.988
SmCD_MMV1794204_uff_E=903.34	-6.3	33.752	31.861
SmCD_MMV1794204_uff_E=903.34	-6.3	3.165	2.585
SmCD_MMV1794205_uff_E=460.24	-6.7	0	0
SmCD_MMV1794205_uff_E=460.24	-6.7	36.377	33.225
SmCD_MMV1794205_uff_E=460.24	-6.5	7.63	4.323
SmCD_MMV1794205_uff_E=460.24	-6.4	35.714	32.555
SmCD_MMV1794205_uff_E=460.24	-6.2	35.402	32.471
SmCD_MMV1794205_uff_E=460.24	-6.2	38.01	36.221
SmCD_MMV1794205_uff_E=460.24	-6.2	45.114	42.549
SmCD_MMV1794205_uff_E=460.24	-6.2	36.604	32.629
SmCD_MMV1794205_uff_E=460.24	-6.1	28.742	23.324
SmCD_MMV1794206_uff_E=204.22	-6.5	0	0
SmCD_MMV1794206_uff_E=204.22	-6	44.015	42.103
SmCD_MMV1794206_uff_E=204.22	-5.9	32.978	30.504
SmCD_MMV1794206_uff_E=204.22	-5.8	44.186	41.774
SmCD_MMV1794206_uff_E=204.22	-5.7	32.051	28.538
SmCD_MMV1794206_uff_E=204.22	-5.7	35.193	33.03
SmCD_MMV1794206_uff_E=204.22	-5.7	33.394	31.43
SmCD_MMV1794206_uff_E=204.22	-5.7	33.029	31.363
SmCD_MMV1794206_uff_E=204.22	-5.6	44.372	42.897
SmCD_MMV1794207_uff_E=586.51	-6.4	0	0
SmCD_MMV1794207_uff_E=586.51	-6.4	7.209	5.396
SmCD_MMV1794207_uff_E=586.51	-6.2	28.632	27.175
SmCD_MMV1794207_uff_E=586.51	-5.8	35.946	34.447
SmCD_MMV1794207_uff_E=586.51	-5.7	27.351	25.18
SmCD_MMV1794207_uff_E=586.51	-5.6	2.997	2.049
SmCD_MMV1794207_uff_E=586.51	-5.5	33.691	32.305
SmCD_MMV1794207_uff_E=586.51	-5.5	36.395	34.831
SmCD_MMV1794207_uff_E=586.51	-5.3	29.184	27.603
SmCD_MMV1794209_uff_E=576.21	-6.5	0	0
SmCD_MMV1794209_uff_E=576.21	-5.8	31.999	30.099
SmCD_MMV1794209_uff_E=576.21	-5.7	30.813	29.244
SmCD_MMV1794209_uff_E=576.21	-5.5	35.029	33.336
SmCD_MMV1794209_uff_E=576.21	-5.5	35.438	33.679
SmCD_MMV1794209_uff_E=576.21	-5.3	31.568	28.825
SmCD_MMV1794209_uff_E=576.21	-5.3	29.033	26.162
SmCD_MMV1794209_uff_E=576.21	-5.2	36.233	34.306
SmCD_MMV1794209_uff_E=576.21	-5.1	35.426	34.069
SmCD_MMV1794210_uff_E=748.47	-8.1	0	0
SmCD_MMV1794210_uff_E=748.47	-7.7	43.546	39.308
SmCD_MMV1794210_uff_E=748.47	-7.5	23.878	18.325
SmCD_MMV1794210_uff_E=748.47	-7.4	20.497	16.466
SmCD_MMV1794210_uff_E=748.47	-7.4	27.461	25.914
SmCD_MMV1794210_uff_E=748.47	-7.4	23.341	17.038
SmCD_MMV1794210_uff_E=748.47	-7.4	25.512	24.122
SmCD_MMV1794210_uff_E=748.47	-7.3	44.416	42.606
SmCD_MMV1794210_uff_E=748.47	-7.3	15.158	4.443
SmCD_MMV1794211_uff_E=692.81	-6.5	0	0
SmCD_MMV1794211_uff_E=692.81	-6.4	2.718	1.443
SmCD_MMV1794211_uff_E=692.81	-6.4	34.183	31.936
SmCD_MMV1794211_uff_E=692.81	-6.4	3.418	1.567
SmCD_MMV1794211_uff_E=692.81	-6.4	34.9	32.171
SmCD_MMV1794211_uff_E=692.81	-6.3	33.332	30.485
SmCD_MMV1794211_uff_E=692.81	-6.2	33.7	30.841
SmCD_MMV1794211_uff_E=692.81	-6.2	7.65	2.537
SmCD_MMV1794211_uff_E=692.81	-6.1	23.719	18.746
SmCD_MMV1794212_uff_E=945.90	-8.1	0	0
SmCD_MMV1794212_uff_E=945.90	-7	6.04	3.548
SmCD_MMV1794212_uff_E=945.90	-7	37.489	35.637
SmCD_MMV1794212_uff_E=945.90	-6.7	20.855	17.836
SmCD_MMV1794212_uff_E=945.90	-6.6	5.839	3.276
SmCD_MMV1794212_uff_E=945.90	-6.6	39.519	36.918
SmCD_MMV1794212_uff_E=945.90	-6.6	6.514	3.906
SmCD_MMV1794212_uff_E=945.90	-6.6	29.594	27.2
SmCD_MMV1794212_uff_E=945.90	-6.5	34.974	32.852
SmCD_MMV1794213_uff_E=741.18	-6.7	0	0
SmCD_MMV1794213_uff_E=741.18	-6.5	7.68	3.337
SmCD_MMV1794213_uff_E=741.18	-6.3	4.773	2.993
SmCD_MMV1794213_uff_E=741.18	-6.2	21.641	17.166
SmCD_MMV1794213_uff_E=741.18	-6.2	21.017	17.47
SmCD_MMV1794213_uff_E=741.18	-6.1	19.475	14.794
SmCD_MMV1794213_uff_E=741.18	-6.1	29.654	26.254
SmCD_MMV1794213_uff_E=741.18	-5.9	36.959	35.414
SmCD_MMV1794213_uff_E=741.18	-5.8	7.669	3.922
SmCD_MMV1794214_uff_E=745.16	-7.1	0	0
SmCD_MMV1794214_uff_E=745.16	-7.1	2.062	1.008
SmCD_MMV1794214_uff_E=745.16	-6.8	34.344	32.514
SmCD_MMV1794214_uff_E=745.16	-6.4	34.411	32.705
SmCD_MMV1794214_uff_E=745.16	-6.4	36.522	33.032
SmCD_MMV1794214_uff_E=745.16	-6.4	32.895	29.304
SmCD_MMV1794214_uff_E=745.16	-6.3	16.196	13.754
SmCD_MMV1794214_uff_E=745.16	-6.2	17.244	14.993
SmCD_MMV1794214_uff_E=745.16	-6.2	34.6	32.7
SmCD_MMV1794215_uff_E=679.49	-6.4	0	0
SmCD_MMV1794215_uff_E=679.49	-6.1	35.095	32.765
SmCD_MMV1794215_uff_E=679.49	-5.9	32.16	30.378
SmCD_MMV1794215_uff_E=679.49	-5.9	8.194	5.365
SmCD_MMV1794215_uff_E=679.49	-5.9	35.461	32.974
SmCD_MMV1794215_uff_E=679.49	-5.9	35.443	32.902
SmCD_MMV1794215_uff_E=679.49	-5.7	30.514	27.194
SmCD_MMV1794215_uff_E=679.49	-5.7	2.719	1.773
SmCD_MMV1794215_uff_E=679.49	-5.5	35.569	33.427
SmCD_MMV1794216_uff_E=208.25	-5.4	0	0
SmCD_MMV1794216_uff_E=208.25	-5.3	2.8	2.179
SmCD_MMV1794216_uff_E=208.25	-5.1	2.911	1.932
SmCD_MMV1794216_uff_E=208.25	-5.1	4.659	2.697
SmCD_MMV1794216_uff_E=208.25	-4.9	4.498	2.677
SmCD_MMV1794216_uff_E=208.25	-4.8	3.74	2.553
SmCD_MMV1794216_uff_E=208.25	-4.7	34.643	32.517
SmCD_MMV1794216_uff_E=208.25	-4.6	6.26	3.909
SmCD_MMV1794216_uff_E=208.25	-4.5	4.19	2.041
SmCD_MMV1795508_uff_E=936.51	-8.1	0	0
SmCD_MMV1795508_uff_E=936.51	-7.8	3.772	3.097
SmCD_MMV1795508_uff_E=936.51	-7.7	2.744	2.283
SmCD_MMV1795508_uff_E=936.51	-7.2	4.601	3.851
SmCD_MMV1795508_uff_E=936.51	-7.1	2.477	1.868
SmCD_MMV1795508_uff_E=936.51	-7	34.007	32.298
SmCD_MMV1795508_uff_E=936.51	-6.9	34.417	32.374
SmCD_MMV1795508_uff_E=936.51	-6.9	3.494	2.815
SmCD_MMV1795508_uff_E=936.51	-6.7	9.013	4.831
SmCD_MMV1795510_uff_E=1033.68	-7.2	0	0
SmCD_MMV1795510_uff_E=1033.68	-7.1	33.956	32.077
SmCD_MMV1795510_uff_E=1033.68	-7	8.516	5.156
SmCD_MMV1795510_uff_E=1033.68	-7	7.06	4.884
SmCD_MMV1795510_uff_E=1033.68	-6.9	36.966	34.609
SmCD_MMV1795510_uff_E=1033.68	-6.9	7.479	5.069
SmCD_MMV1795510_uff_E=1033.68	-6.9	9.284	5.186
SmCD_MMV1795510_uff_E=1033.68	-6.8	34.993	33.481
SmCD_MMV1795510_uff_E=1033.68	-6.8	35.07	32.397
SmCD_MMV1795555_uff_E=827.09	-7.4	0	0
SmCD_MMV1795555_uff_E=827.09	-7.4	26.935	21.373
SmCD_MMV1795555_uff_E=827.09	-6.8	26.304	20.547
SmCD_MMV1795555_uff_E=827.09	-6.6	33.762	29.686
SmCD_MMV1795555_uff_E=827.09	-6.6	34.849	32.847
SmCD_MMV1795555_uff_E=827.09	-6.5	34.739	32.313
SmCD_MMV1795555_uff_E=827.09	-6.4	17.562	13.982
SmCD_MMV1795555_uff_E=827.09	-6.4	32.646	28.418
SmCD_MMV1795555_uff_E=827.09	-6.4	35.355	33.134
SmCD_MMV1795557_uff_E=502.93	-6.3	0	0
SmCD_MMV1795557_uff_E=502.93	-6.1	2.347	1.972
SmCD_MMV1795557_uff_E=502.93	-5.7	32.17	30.114
SmCD_MMV1795557_uff_E=502.93	-5.7	7.813	3.329
SmCD_MMV1795557_uff_E=502.93	-5.6	36.646	34.728
SmCD_MMV1795557_uff_E=502.93	-5.5	36.316	34.55
SmCD_MMV1795557_uff_E=502.93	-5.5	35.939	34.687
SmCD_MMV1795557_uff_E=502.93	-5.4	33.352	31.709
SmCD_MMV1795557_uff_E=502.93	-5.4	35.703	34.29
SmCD_MMV1796046_uff_E=1079.16	-6.8	0	0
SmCD_MMV1796046_uff_E=1079.16	-6.8	17.336	13.287
SmCD_MMV1796046_uff_E=1079.16	-6.6	7.043	3.246
SmCD_MMV1796046_uff_E=1079.16	-6.5	23.03	18.837
SmCD_MMV1796046_uff_E=1079.16	-6.5	22.846	20.131
SmCD_MMV1796046_uff_E=1079.16	-6.5	22.544	19.526
SmCD_MMV1796046_uff_E=1079.16	-6.5	39.309	36.119
SmCD_MMV1796046_uff_E=1079.16	-6.4	37.429	34.331
SmCD_MMV1796046_uff_E=1079.16	-6.4	28.943	25.736
SmCD_MMV1796254_uff_E=329.62	-6.2	0	0
SmCD_MMV1796254_uff_E=329.62	-5.6	29.856	27.059
SmCD_MMV1796254_uff_E=329.62	-5.4	3.905	2.518
SmCD_MMV1796254_uff_E=329.62	-5.4	31.187	28.541
SmCD_MMV1796254_uff_E=329.62	-5.3	30.726	27.711
SmCD_MMV1796254_uff_E=329.62	-5.3	4.016	2.605
SmCD_MMV1796254_uff_E=329.62	-5.3	32.337	30.511
SmCD_MMV1796254_uff_E=329.62	-5.2	4.438	2.709
SmCD_MMV1796254_uff_E=329.62	-5.1	3.198	2.422
SmCD_MMV1797658_uff_E=1666.94	-7.5	0	0
SmCD_MMV1797658_uff_E=1666.94	-6.7	33.428	30.213
SmCD_MMV1797658_uff_E=1666.94	-6.5	3.077	2.136
SmCD_MMV1797658_uff_E=1666.94	-6.5	36.095	34.209
SmCD_MMV1797658_uff_E=1666.94	-6.5	30.667	27.445
SmCD_MMV1797658_uff_E=1666.94	-6.4	22.226	18.684
SmCD_MMV1797658_uff_E=1666.94	-6.4	18.818	14.337
SmCD_MMV1797658_uff_E=1666.94	-6.4	37.395	35.834
SmCD_MMV1797658_uff_E=1666.94	-6.3	19.736	16.247
SmCD_MMV1798946_uff_E=362.88	-6.9	0	0
SmCD_MMV1798946_uff_E=362.88	-6.8	23.659	20.854
SmCD_MMV1798946_uff_E=362.88	-6.7	31.586	28.653
SmCD_MMV1798946_uff_E=362.88	-6.6	2.203	1.946
SmCD_MMV1798946_uff_E=362.88	-6.6	36.326	34.078
SmCD_MMV1798946_uff_E=362.88	-6.4	17.507	13.172
SmCD_MMV1798946_uff_E=362.88	-6.3	35.007	33.188
SmCD_MMV1798946_uff_E=362.88	-6.3	27.852	23.12
SmCD_MMV1798946_uff_E=362.88	-6.3	23.765	20.612
SmCD_MMV1804275_uff_E=742.67	-7.7	0	0
SmCD_MMV1804275_uff_E=742.67	-7.5	2.735	2.069
SmCD_MMV1804275_uff_E=742.67	-7.5	4.658	2.037
SmCD_MMV1804275_uff_E=742.67	-7.2	2.32	1.667
SmCD_MMV1804275_uff_E=742.67	-7.2	3.265	2.294
SmCD_MMV1804275_uff_E=742.67	-7.1	29.493	24.345
SmCD_MMV1804275_uff_E=742.67	-7	28.923	24.404
SmCD_MMV1804275_uff_E=742.67	-6.9	29.726	24.375
SmCD_MMV1804275_uff_E=742.67	-6.6	24.998	21.022
SmCD_MMV1804559_uff_E=912.28	-7.6	0	0
SmCD_MMV1804559_uff_E=912.28	-7.5	44.31	42.779
SmCD_MMV1804559_uff_E=912.28	-7.5	13.48	11.538
SmCD_MMV1804559_uff_E=912.28	-7.4	2.044	1.625
SmCD_MMV1804559_uff_E=912.28	-7.4	42.917	40.904
SmCD_MMV1804559_uff_E=912.28	-7.4	16.9	11.094
SmCD_MMV1804559_uff_E=912.28	-7.4	4.437	2.961
SmCD_MMV1804559_uff_E=912.28	-7.4	27.605	24.235
SmCD_MMV1804559_uff_E=912.28	-7.3	31.42	27.504
SmCD_MMV1805007_uff_E=763.52	-7.2	0	0
SmCD_MMV1805007_uff_E=763.52	-7	23.038	20.319
SmCD_MMV1805007_uff_E=763.52	-6.5	8.495	5.094
SmCD_MMV1805007_uff_E=763.52	-6.5	27.703	25.531
SmCD_MMV1805007_uff_E=763.52	-6.5	22.528	18.644
SmCD_MMV1805007_uff_E=763.52	-6.5	27.693	25.466
SmCD_MMV1805007_uff_E=763.52	-6.4	28.352	23.665
SmCD_MMV1805007_uff_E=763.52	-6.3	10.043	4.541
SmCD_MMV1805007_uff_E=763.52	-6.3	27.011	23.185
SmCD_MMV1808809_uff_E=749.85	-8.4	0	0
SmCD_MMV1808809_uff_E=749.85	-7.4	19.049	14.99
SmCD_MMV1808809_uff_E=749.85	-7.3	22.398	18.029
SmCD_MMV1808809_uff_E=749.85	-7	33.002	30.781
SmCD_MMV1808809_uff_E=749.85	-7	32.56	30.49
SmCD_MMV1808809_uff_E=749.85	-6.9	9.532	3.435
SmCD_MMV1808809_uff_E=749.85	-6.8	24.392	19.241
SmCD_MMV1808809_uff_E=749.85	-6.7	57.789	54.203
SmCD_MMV1808809_uff_E=749.85	-6.7	22.897	17.97
SmCD_MMV1828026_uff_E=1922.95	-7.7	0	0
SmCD_MMV1828026_uff_E=1922.95	-7.7	2.898	2.218
SmCD_MMV1828026_uff_E=1922.95	-7.6	15.886	14.441
SmCD_MMV1828026_uff_E=1922.95	-7.6	34.024	32.135
SmCD_MMV1828026_uff_E=1922.95	-7.6	37.876	35.243
SmCD_MMV1828026_uff_E=1922.95	-7.6	36.806	33.903
SmCD_MMV1828026_uff_E=1922.95	-7	28.491	24.084
SmCD_MMV1828026_uff_E=1922.95	-7	47.1	41.886
SmCD_MMV1828026_uff_E=1922.95	-7	17.041	14.746
SmCD_MMV1828056_uff_E=384.45	-7.7	0	0
SmCD_MMV1828056_uff_E=384.45	-7.1	2.342	1.909
SmCD_MMV1828056_uff_E=384.45	-6.7	7.849	2.521
SmCD_MMV1828056_uff_E=384.45	-6.6	32.379	30.831
SmCD_MMV1828056_uff_E=384.45	-6.6	7.483	2.615
SmCD_MMV1828056_uff_E=384.45	-6.5	33.309	30.669
SmCD_MMV1828056_uff_E=384.45	-6.5	33.468	31.196
SmCD_MMV1828056_uff_E=384.45	-6.4	21.043	17.887
SmCD_MMV1828056_uff_E=384.45	-6.4	31.814	28.843
SmCD_MMV1828058_uff_E=639.85	-8.4	0	0
SmCD_MMV1828058_uff_E=639.85	-8.2	21.876	19.274
SmCD_MMV1828058_uff_E=639.85	-7.1	34.859	33.32
SmCD_MMV1828058_uff_E=639.85	-6.9	3.053	2.236
SmCD_MMV1828058_uff_E=639.85	-6.9	2.824	2.263
SmCD_MMV1828058_uff_E=639.85	-6.9	2.69	2.01
SmCD_MMV1828058_uff_E=639.85	-6.9	30.779	26.48
SmCD_MMV1828058_uff_E=639.85	-6.8	39.79	37.114
SmCD_MMV1828058_uff_E=639.85	-6.8	26.74	21.876
SmCD_MMV1828705_uff_E=462.17	-7.6	0	0
SmCD_MMV1828705_uff_E=462.17	-6.9	5.655	4.125
SmCD_MMV1828705_uff_E=462.17	-6.9	33.939	31.715
SmCD_MMV1828705_uff_E=462.17	-6.6	34.601	31.024
SmCD_MMV1828705_uff_E=462.17	-6.3	9.891	5.016
SmCD_MMV1828705_uff_E=462.17	-6.3	5.232	4.462
SmCD_MMV1828705_uff_E=462.17	-6.1	34.2	31.739
SmCD_MMV1828705_uff_E=462.17	-6.1	4.339	2.65
SmCD_MMV1828705_uff_E=462.17	-6	29.312	26.863
SmCD_MMV1828728_uff_E=1998.15	-7.1	0	0
SmCD_MMV1828728_uff_E=1998.15	-6.4	28.856	25.569
SmCD_MMV1828728_uff_E=1998.15	-6.2	20.689	16.564
SmCD_MMV1828728_uff_E=1998.15	-6.1	8.629	3.603
SmCD_MMV1828728_uff_E=1998.15	-6.1	39.806	36.427
SmCD_MMV1828728_uff_E=1998.15	-6	32.614	29.658
SmCD_MMV1828728_uff_E=1998.15	-5.9	27.816	25.206
SmCD_MMV1828728_uff_E=1998.15	-5.8	36.596	33.737
SmCD_MMV1828728_uff_E=1998.15	-5.8	34.796	33.075
SmCD_MMV1828766_uff_E=373.64	-7.2	0	0
SmCD_MMV1828766_uff_E=373.64	-7	7.897	3.783
SmCD_MMV1828766_uff_E=373.64	-6.7	32.666	31.129
SmCD_MMV1828766_uff_E=373.64	-6.6	32.488	30.566
SmCD_MMV1828766_uff_E=373.64	-6.5	33.408	30.818
SmCD_MMV1828766_uff_E=373.64	-6.3	3.903	3.592
SmCD_MMV1828766_uff_E=373.64	-6.2	29.559	27.915
SmCD_MMV1828766_uff_E=373.64	-6.1	32.875	31.557
SmCD_MMV1828766_uff_E=373.64	-6	33.497	32.134
SmCD_MMV1828776_uff_E=2928.71	-6.4	0	0
SmCD_MMV1828776_uff_E=2928.71	-6.3	52.522	48.714
SmCD_MMV1828776_uff_E=2928.71	-6.1	56.636	52.746
SmCD_MMV1828776_uff_E=2928.71	-6.1	53.273	49.531
SmCD_MMV1828776_uff_E=2928.71	-6	58.347	54.078
SmCD_MMV1828776_uff_E=2928.71	-5.9	56.989	53.386
SmCD_MMV1828776_uff_E=2928.71	-5.9	54.795	50.945
SmCD_MMV1828776_uff_E=2928.71	-5.8	28.174	24.927
SmCD_MMV1828776_uff_E=2928.71	-5.7	55.483	52.7
SmCD_MMV1828810_uff_E=370.67	-7.4	0	0
SmCD_MMV1828810_uff_E=370.67	-6.8	20.88	17.73
SmCD_MMV1828810_uff_E=370.67	-6.6	32.604	30.697
SmCD_MMV1828810_uff_E=370.67	-6.5	33.054	30.636
SmCD_MMV1828810_uff_E=370.67	-6.3	34.572	32.808
SmCD_MMV1828810_uff_E=370.67	-6.2	26.399	25.327
SmCD_MMV1828810_uff_E=370.67	-6.2	35.026	33.195
SmCD_MMV1828810_uff_E=370.67	-6	29.264	27.774
SmCD_MMV1828810_uff_E=370.67	-6	34.592	32.007
SmCD_MMV1828814_uff_E=633.35	-7.7	0	0
SmCD_MMV1828814_uff_E=633.35	-7.7	25.922	24.758
SmCD_MMV1828814_uff_E=633.35	-7.3	28.616	27.575
SmCD_MMV1828814_uff_E=633.35	-7	26.271	25.192
SmCD_MMV1828814_uff_E=633.35	-6.9	25.588	21.599
SmCD_MMV1828814_uff_E=633.35	-6.8	24.595	22.207
SmCD_MMV1828814_uff_E=633.35	-6.6	27.704	25.356
SmCD_MMV1828814_uff_E=633.35	-6.5	26.758	25.623
SmCD_MMV1828814_uff_E=633.35	-6.4	35.194	32.48
SmCD_MMV1828816_uff_E=427.79	-6.8	0	0
SmCD_MMV1828816_uff_E=427.79	-6.6	31.258	27.176
SmCD_MMV1828816_uff_E=427.79	-6.6	20.269	18.416
SmCD_MMV1828816_uff_E=427.79	-6.6	20.194	18.082
SmCD_MMV1828816_uff_E=427.79	-6.4	27.414	24.908
SmCD_MMV1828816_uff_E=427.79	-6.4	9.158	6.171
SmCD_MMV1828816_uff_E=427.79	-6	34.95	33.049
SmCD_MMV1828816_uff_E=427.79	-5.8	24.382	22.121
SmCD_MMV1828816_uff_E=427.79	-5.8	8.697	5.66
SmCD_MMV1828832_uff_E=890.66	-7.2	0	0
SmCD_MMV1828832_uff_E=890.66	-6.8	32.685	31.081
SmCD_MMV1828832_uff_E=890.66	-6.5	33.216	31.851
SmCD_MMV1828832_uff_E=890.66	-6.5	44.359	42.256
SmCD_MMV1828832_uff_E=890.66	-6.5	44.294	42.532
SmCD_MMV1828832_uff_E=890.66	-6.5	27.571	23.382
SmCD_MMV1828832_uff_E=890.66	-6.5	33.519	31.97
SmCD_MMV1828832_uff_E=890.66	-6.4	3.324	2.328
SmCD_MMV1828832_uff_E=890.66	-6.4	30.363	28.981
SmCD_MMV1828843_uff_E=407.15	-7.9	0	0
SmCD_MMV1828843_uff_E=407.15	-7.1	4.255	2.633
SmCD_MMV1828843_uff_E=407.15	-7	32.502	30.056
SmCD_MMV1828843_uff_E=407.15	-6.7	7.554	3.505
SmCD_MMV1828843_uff_E=407.15	-6.7	32.696	30.668
SmCD_MMV1828843_uff_E=407.15	-6.5	7.847	3.195
SmCD_MMV1828843_uff_E=407.15	-6.5	33.55	31.188
SmCD_MMV1828843_uff_E=407.15	-6.4	20.927	17.883
SmCD_MMV1828843_uff_E=407.15	-6.4	34.782	33.262
SmCD_MMV1828855_uff_E=613.75	-7.4	0	0
SmCD_MMV1828855_uff_E=613.75	-7.2	3.771	2.242
SmCD_MMV1828855_uff_E=613.75	-7.2	2.044	0.993
SmCD_MMV1828855_uff_E=613.75	-7.1	6.542	4.502
SmCD_MMV1828855_uff_E=613.75	-7	4.236	2.772
SmCD_MMV1828855_uff_E=613.75	-6.9	3.62	2.15
SmCD_MMV1828855_uff_E=613.75	-6.9	27.78	25.093
SmCD_MMV1828855_uff_E=613.75	-6.7	3.738	2.297
SmCD_MMV1828855_uff_E=613.75	-6.7	9.897	3.795
SmCD_MMV1828860_uff_E=400.49	-7	0	0
SmCD_MMV1828860_uff_E=400.49	-6.9	2.042	1.462
SmCD_MMV1828860_uff_E=400.49	-6.9	8.207	5.317
SmCD_MMV1828860_uff_E=400.49	-6.8	35.693	33.351
SmCD_MMV1828860_uff_E=400.49	-6.7	8.94	4.404
SmCD_MMV1828860_uff_E=400.49	-6.5	34.255	31.586
SmCD_MMV1828860_uff_E=400.49	-6.5	35.023	32.546
SmCD_MMV1828860_uff_E=400.49	-6.5	33.525	32.461
SmCD_MMV1828860_uff_E=400.49	-6.4	28.724	26.614
SmCD_MMV1829088_uff_E=498.36	-7.3	0	0
SmCD_MMV1829088_uff_E=498.36	-7.3	9.971	2.692
SmCD_MMV1829088_uff_E=498.36	-7	9.847	2.864
SmCD_MMV1829088_uff_E=498.36	-7	6.577	3.902
SmCD_MMV1829088_uff_E=498.36	-7	4.005	2.382
SmCD_MMV1829088_uff_E=498.36	-6.9	6.122	4.017
SmCD_MMV1829088_uff_E=498.36	-6.9	9.745	2.802
SmCD_MMV1829088_uff_E=498.36	-6.9	2.753	1.522
SmCD_MMV1829088_uff_E=498.36	-6.8	34.856	32.009
SmCD_MMV1829111_uff_E=659.17	-7.4	0	0
SmCD_MMV1829111_uff_E=659.17	-7.3	9.521	4.938
SmCD_MMV1829111_uff_E=659.17	-7.2	24.459	19.308
SmCD_MMV1829111_uff_E=659.17	-7	19.296	15.631
SmCD_MMV1829111_uff_E=659.17	-6.9	18.747	14.744
SmCD_MMV1829111_uff_E=659.17	-6.8	9.122	4.908
SmCD_MMV1829111_uff_E=659.17	-6.7	35.105	32.586
SmCD_MMV1829111_uff_E=659.17	-6.7	7.686	4.611
SmCD_MMV1829111_uff_E=659.17	-6.7	28.077	26.674
SmCD_MMV1829114_uff_E=420.08	-7.4	0	0
SmCD_MMV1829114_uff_E=420.08	-6.4	22.059	17.144
SmCD_MMV1829114_uff_E=420.08	-6.4	32.245	30.909
SmCD_MMV1829114_uff_E=420.08	-6.3	32.44	30.835
SmCD_MMV1829114_uff_E=420.08	-6.2	2.338	1.785
SmCD_MMV1829114_uff_E=420.08	-6.2	28.164	26.503
SmCD_MMV1829114_uff_E=420.08	-6	36.221	34.205
SmCD_MMV1829114_uff_E=420.08	-6	28.791	27.146
SmCD_MMV1829114_uff_E=420.08	-6	21.855	16.934
SmCD_MMV1829150_uff_E=767.58	-7.7	0	0
SmCD_MMV1829150_uff_E=767.58	-7.3	7.281	2.44
SmCD_MMV1829150_uff_E=767.58	-7.2	29.091	26.334
SmCD_MMV1829150_uff_E=767.58	-7.1	6.767	2.038
SmCD_MMV1829150_uff_E=767.58	-7.1	6.945	1.969
SmCD_MMV1829150_uff_E=767.58	-7.1	32.212	29.515
SmCD_MMV1829150_uff_E=767.58	-7.1	44.281	41.692
SmCD_MMV1829150_uff_E=767.58	-7	7.06	2.462
SmCD_MMV1829150_uff_E=767.58	-7	34.743	31.655
SmCD_MMV1829290_uff_E=606.69	-8.1	0	0
SmCD_MMV1829290_uff_E=606.69	-7.6	44.979	42.494
SmCD_MMV1829290_uff_E=606.69	-7.5	1.721	1.373
SmCD_MMV1829290_uff_E=606.69	-7.4	36.264	32.922
SmCD_MMV1829290_uff_E=606.69	-7.4	36.163	32.635
SmCD_MMV1829290_uff_E=606.69	-7.3	2.09	1.64
SmCD_MMV1829290_uff_E=606.69	-7.1	2.855	2.265
SmCD_MMV1829290_uff_E=606.69	-7.1	33.625	30.476
SmCD_MMV1829290_uff_E=606.69	-7.1	45.437	44.557
SmCD_MMV1829345_uff_E=1106.07	-7.1	0	0
SmCD_MMV1829345_uff_E=1106.07	-6.9	2.105	1.31
SmCD_MMV1829345_uff_E=1106.07	-6.7	20.475	18.848
SmCD_MMV1829345_uff_E=1106.07	-6.5	34.883	33.159
SmCD_MMV1829345_uff_E=1106.07	-6.4	22.585	19.617
SmCD_MMV1829345_uff_E=1106.07	-6.4	4.871	3.8
SmCD_MMV1829345_uff_E=1106.07	-6.3	16.788	14.191
SmCD_MMV1829345_uff_E=1106.07	-6.1	33.976	32.113
SmCD_MMV1829345_uff_E=1106.07	-6.1	21.712	20.517
SmCD_MMV1829350_uff_E=380.06	-5.8	0	0
SmCD_MMV1829350_uff_E=380.06	-5.6	6.112	3.805
SmCD_MMV1829350_uff_E=380.06	-5.6	30.383	28.322
SmCD_MMV1829350_uff_E=380.06	-5.3	33.384	31.542
SmCD_MMV1829350_uff_E=380.06	-5.3	3.489	2.706
SmCD_MMV1829350_uff_E=380.06	-5.3	31.444	29.7
SmCD_MMV1829350_uff_E=380.06	-5.1	5.759	3.373
SmCD_MMV1829350_uff_E=380.06	-5.1	32.998	30.859
SmCD_MMV1829350_uff_E=380.06	-5.1	30.133	27.843
SmCD_MMV1829361_uff_E=400.77	-7.1	0	0
SmCD_MMV1829361_uff_E=400.77	-7	2.508	1.355
SmCD_MMV1829361_uff_E=400.77	-6.6	21.947	18.443
SmCD_MMV1829361_uff_E=400.77	-6.5	3.627	2.035
SmCD_MMV1829361_uff_E=400.77	-6.5	33.015	30.646
SmCD_MMV1829361_uff_E=400.77	-6.4	8.119	3.171
SmCD_MMV1829361_uff_E=400.77	-6.4	31.941	28.657
SmCD_MMV1829361_uff_E=400.77	-6.3	27.104	24.559
SmCD_MMV1829361_uff_E=400.77	-6.3	32.037	29.173
SmCD_MMV1829377_uff_E=534.13	-7.6	0	0
SmCD_MMV1829377_uff_E=534.13	-7.4	33.639	31.042
SmCD_MMV1829377_uff_E=534.13	-7.2	10.073	6.55
SmCD_MMV1829377_uff_E=534.13	-6.9	8.604	3.686
SmCD_MMV1829377_uff_E=534.13	-6.8	34.325	32.749
SmCD_MMV1829377_uff_E=534.13	-6.7	9.581	6.097
SmCD_MMV1829377_uff_E=534.13	-6.7	36.047	34.085
SmCD_MMV1829377_uff_E=534.13	-6.7	10.182	6.147
SmCD_MMV1829377_uff_E=534.13	-6.7	2.382	1.5
SmCD_MMV1829412_uff_E=388.56	-7.1	0	0
SmCD_MMV1829412_uff_E=388.56	-6.8	33.284	31.25
SmCD_MMV1829412_uff_E=388.56	-6.6	7.893	1.867
SmCD_MMV1829412_uff_E=388.56	-6.5	45.917	44.582
SmCD_MMV1829412_uff_E=388.56	-6.5	2.645	1.205
SmCD_MMV1829412_uff_E=388.56	-6.5	45.799	43.751
SmCD_MMV1829412_uff_E=388.56	-6.5	45.792	44.124
SmCD_MMV1829412_uff_E=388.56	-6.4	46.292	44.576
SmCD_MMV1829412_uff_E=388.56	-6.3	33.63	31.764
SmCD_MMV1829460_uff_E=772.66	-8.4	0	0
SmCD_MMV1829460_uff_E=772.66	-8.4	4.39	1.453
SmCD_MMV1829460_uff_E=772.66	-8.3	7.295	1.951
SmCD_MMV1829460_uff_E=772.66	-8.1	4.822	2.323
SmCD_MMV1829460_uff_E=772.66	-7.6	25.613	22.772
SmCD_MMV1829460_uff_E=772.66	-7.5	8.619	2.53
SmCD_MMV1829460_uff_E=772.66	-7.4	32.708	29.069
SmCD_MMV1829460_uff_E=772.66	-7.4	8.843	2.423
SmCD_MMV1829460_uff_E=772.66	-7.3	28.501	24.837
SmCD_MMV1829523_uff_E=424.69	-7.5	0	0
SmCD_MMV1829523_uff_E=424.69	-7.1	32.842	30.7
SmCD_MMV1829523_uff_E=424.69	-7	32.896	30.348
SmCD_MMV1829523_uff_E=424.69	-6.8	33.762	31.781
SmCD_MMV1829523_uff_E=424.69	-6.7	8.067	3.803
SmCD_MMV1829523_uff_E=424.69	-6.5	33.697	32.502
SmCD_MMV1829523_uff_E=424.69	-6.3	3.289	2.143
SmCD_MMV1829523_uff_E=424.69	-6.2	7.972	4.792
SmCD_MMV1829523_uff_E=424.69	-6.2	27.285	24.795
SmCD_MMV1829556_uff_E=449.16	-6.8	0	0
SmCD_MMV1829556_uff_E=449.16	-6.7	33.825	31.544
SmCD_MMV1829556_uff_E=449.16	-6.6	34.55	30.424
SmCD_MMV1829556_uff_E=449.16	-6.6	32.928	30.914
SmCD_MMV1829556_uff_E=449.16	-6.5	4.902	3.973
SmCD_MMV1829556_uff_E=449.16	-6.4	2.659	1.777
SmCD_MMV1829556_uff_E=449.16	-6.4	33.918	30.171
SmCD_MMV1829556_uff_E=449.16	-6.4	5.13	3.599
SmCD_MMV1829556_uff_E=449.16	-6.3	5.889	4.11
SmCD_MMV1829574_uff_E=363.42	-7.4	0	0
SmCD_MMV1829574_uff_E=363.42	-7	2.921	1.987
SmCD_MMV1829574_uff_E=363.42	-6.8	7.29	1.325
SmCD_MMV1829574_uff_E=363.42	-6.7	2.95	2.126
SmCD_MMV1829574_uff_E=363.42	-6.7	31.128	29.327
SmCD_MMV1829574_uff_E=363.42	-6.6	6.612	2.545
SmCD_MMV1829574_uff_E=363.42	-6.5	26.654	25.715
SmCD_MMV1829574_uff_E=363.42	-6.5	2.312	1.757
SmCD_MMV1829574_uff_E=363.42	-6.4	32.377	28.837
SmCD_MMV1829575_uff_E=454.90	-7.2	0	0
SmCD_MMV1829575_uff_E=454.90	-6.8	6.829	1.485
SmCD_MMV1829575_uff_E=454.90	-6.4	7.215	2.773
SmCD_MMV1829575_uff_E=454.90	-6.2	28.414	26.673
SmCD_MMV1829575_uff_E=454.90	-6.2	31.451	29.219
SmCD_MMV1829575_uff_E=454.90	-6.1	3.145	2.48
SmCD_MMV1829575_uff_E=454.90	-6.1	31.639	30.882
SmCD_MMV1829575_uff_E=454.90	-6	28.537	26.522
SmCD_MMV1829575_uff_E=454.90	-6	34.895	34.008
SmCD_MMV1829658_uff_E=500.31	-7.2	0	0
SmCD_MMV1829658_uff_E=500.31	-7.2	3.136	2.27
SmCD_MMV1829658_uff_E=500.31	-7	32.566	30.148
SmCD_MMV1829658_uff_E=500.31	-6.9	27.254	25.368
SmCD_MMV1829658_uff_E=500.31	-6.4	3.964	2.969
SmCD_MMV1829658_uff_E=500.31	-6.2	3.22	2.509
SmCD_MMV1829658_uff_E=500.31	-5.8	34.864	33.913
SmCD_MMV1829658_uff_E=500.31	-5.7	34.033	32.214
SmCD_MMV1829658_uff_E=500.31	-5.3	33.36	32.215
SmCD_MMV1829659_uff_E=379.99	-7.2	0	0
SmCD_MMV1829659_uff_E=379.99	-7.1	6.826	1.166
SmCD_MMV1829659_uff_E=379.99	-6.8	31.653	29.055
SmCD_MMV1829659_uff_E=379.99	-6.7	2.83	1.627
SmCD_MMV1829659_uff_E=379.99	-6.5	6.272	1.733
SmCD_MMV1829659_uff_E=379.99	-6.4	32.537	30.128
SmCD_MMV1829659_uff_E=379.99	-6.4	16.374	14.161
SmCD_MMV1829659_uff_E=379.99	-6.4	19.495	17.923
SmCD_MMV1829659_uff_E=379.99	-6.3	32.576	30.355
SmCD_MMV1841740_uff_E=346.33	-7.2	0	0
SmCD_MMV1841740_uff_E=346.33	-6.7	24.267	21.892
SmCD_MMV1841740_uff_E=346.33	-6.7	17.619	15.016
SmCD_MMV1841740_uff_E=346.33	-6.6	27.915	24.136
SmCD_MMV1841740_uff_E=346.33	-6.6	9.527	5.166
SmCD_MMV1841740_uff_E=346.33	-6.6	35.951	33.209
SmCD_MMV1841740_uff_E=346.33	-6.6	22.521	19.541
SmCD_MMV1841740_uff_E=346.33	-6.4	20.081	18.038
SmCD_MMV1841740_uff_E=346.33	-6.4	22.528	19.771
SmCD_MMV1845852_uff_E=596.67	-8.3	0	0
SmCD_MMV1845852_uff_E=596.67	-7.8	6.232	4.245
SmCD_MMV1845852_uff_E=596.67	-7.6	6.515	4.205
SmCD_MMV1845852_uff_E=596.67	-7.4	6.543	4.357
SmCD_MMV1845852_uff_E=596.67	-7.4	23.299	19.01
SmCD_MMV1845852_uff_E=596.67	-7.3	4.061	2.465
SmCD_MMV1845852_uff_E=596.67	-7.2	33.987	31.177
SmCD_MMV1845852_uff_E=596.67	-7.2	34.54	31.165
SmCD_MMV1845852_uff_E=596.67	-6.9	21.9	17.513
SmCD_MMV1848726_uff_E=326.79	-7	0	0
SmCD_MMV1848726_uff_E=326.79	-6.3	30.603	27.27
SmCD_MMV1848726_uff_E=326.79	-6.2	45.724	43.244
SmCD_MMV1848726_uff_E=326.79	-6.1	48.646	46.625
SmCD_MMV1848726_uff_E=326.79	-6.1	19.343	15.436
SmCD_MMV1848726_uff_E=326.79	-6.1	7.659	3.034
SmCD_MMV1848726_uff_E=326.79	-6	20.368	18.863
SmCD_MMV1848726_uff_E=326.79	-5.9	6.532	2.988
SmCD_MMV1848726_uff_E=326.79	-5.8	18.648	15.184
SmCD_MMV637136_uff_E=168.39	-6.9	0	0
SmCD_MMV637136_uff_E=168.39	-6.4	3.043	1.228
SmCD_MMV637136_uff_E=168.39	-6.3	2.132	1.643
SmCD_MMV637136_uff_E=168.39	-6.3	31.053	29.752
SmCD_MMV637136_uff_E=168.39	-6	30.48	29.132
SmCD_MMV637136_uff_E=168.39	-5.9	30.315	28.608
SmCD_MMV637136_uff_E=168.39	-5.8	4.198	2.358
SmCD_MMV637136_uff_E=168.39	-5.8	28.997	26.312
SmCD_MMV637136_uff_E=168.39	-5.5	29.144	26.549
SmCD_MMV637769_uff_E=1592.76	-6.4	0	0
SmCD_MMV637769_uff_E=1592.76	-6.3	2.497	1.606
SmCD_MMV637769_uff_E=1592.76	-6	3.034	2.163
SmCD_MMV637769_uff_E=1592.76	-5.7	4.427	2.805
SmCD_MMV637769_uff_E=1592.76	-5.6	3.078	2.461
SmCD_MMV637769_uff_E=1592.76	-5.3	4.948	3.397
SmCD_MMV637769_uff_E=1592.76	-5.3	5.984	2.65
SmCD_MMV637769_uff_E=1592.76	-5.2	29.355	26.572
SmCD_MMV637769_uff_E=1592.76	-5.2	31.982	29.23
SmCD_MMV660057_uff_E=508.90	-7.3	0	0
SmCD_MMV660057_uff_E=508.90	-7.3	6.544	3.504
SmCD_MMV660057_uff_E=508.90	-7.1	9.264	4.179
SmCD_MMV660057_uff_E=508.90	-7	2.923	1.925
SmCD_MMV660057_uff_E=508.90	-6.8	6.308	3.565
SmCD_MMV660057_uff_E=508.90	-6.8	6.417	3.479
SmCD_MMV660057_uff_E=508.90	-6.6	33.167	31.671
SmCD_MMV660057_uff_E=508.90	-6.5	26.103	22.488
SmCD_MMV660057_uff_E=508.90	-6.5	35.538	32.819
SmCD_MMV670631_uff_E=1611.04	-5.8	0	0
SmCD_MMV670631_uff_E=1611.04	-5.7	2.816	2.493
SmCD_MMV670631_uff_E=1611.04	-5.4	35.496	33.897
SmCD_MMV670631_uff_E=1611.04	-5.1	43.766	42.406
SmCD_MMV670631_uff_E=1611.04	-5.1	16.27	13.637
SmCD_MMV670631_uff_E=1611.04	-5	6.849	3.648
SmCD_MMV670631_uff_E=1611.04	-5	36.775	33.783
SmCD_MMV670631_uff_E=1611.04	-4.9	33.507	31.634
SmCD_MMV670631_uff_E=1611.04	-4.9	37.519	36.615
SmCD_MMV673126_uff_E=327.52	-5.1	0	0
SmCD_MMV673126_uff_E=327.52	-4.9	37.115	34.562
SmCD_MMV673126_uff_E=327.52	-4.8	5.989	3.945
SmCD_MMV673126_uff_E=327.52	-4.8	6.205	4.41
SmCD_MMV673126_uff_E=327.52	-4.8	6.471	4.188
SmCD_MMV673126_uff_E=327.52	-4.8	24.924	22.879
SmCD_MMV673126_uff_E=327.52	-4.7	18.162	15.947
SmCD_MMV673126_uff_E=327.52	-4.7	44.976	43.855
SmCD_MMV673126_uff_E=327.52	-4.6	40.617	38.815
SmCD_MMV673982_uff_E=767.42	-8.1	0	0
SmCD_MMV673982_uff_E=767.42	-8	33.206	31.06
SmCD_MMV673982_uff_E=767.42	-7.9	29.404	26.953
SmCD_MMV673982_uff_E=767.42	-7.9	9.111	4.378
SmCD_MMV673982_uff_E=767.42	-7.6	28.737	25.189
SmCD_MMV673982_uff_E=767.42	-7.6	2.033	1.619
SmCD_MMV673982_uff_E=767.42	-7.5	31.628	30.555
SmCD_MMV673982_uff_E=767.42	-7.4	3.595	2.397
SmCD_MMV673982_uff_E=767.42	-7.4	28.941	26.124
SmCD_MMV674056_uff_E=887.33	-8.7	0	0
SmCD_MMV674056_uff_E=887.33	-8.4	25.5	22.293
SmCD_MMV674056_uff_E=887.33	-8.3	29.376	26.55
SmCD_MMV674056_uff_E=887.33	-8.3	10.102	4.33
SmCD_MMV674056_uff_E=887.33	-8.3	43.999	42.29
SmCD_MMV674056_uff_E=887.33	-8.3	10.283	3.5
SmCD_MMV674056_uff_E=887.33	-8.2	26.277	22.866
SmCD_MMV674056_uff_E=887.33	-8.2	44.556	42.69
SmCD_MMV674056_uff_E=887.33	-8.1	28.531	24.454
SmCD_MMV674132_uff_E=2483.12	-8.1	0	0
SmCD_MMV674132_uff_E=2483.12	-7.6	10.284	2.901
SmCD_MMV674132_uff_E=2483.12	-7.5	2.226	1.912
SmCD_MMV674132_uff_E=2483.12	-7.1	3.394	2.643
SmCD_MMV674132_uff_E=2483.12	-7	4.758	2.962
SmCD_MMV674132_uff_E=2483.12	-7	39.536	37.806
SmCD_MMV674132_uff_E=2483.12	-6.9	5.612	3.93
SmCD_MMV674132_uff_E=2483.12	-6.9	10.147	2.823
SmCD_MMV674132_uff_E=2483.12	-6.9	42.665	40.014
SmCD_MMV674593_uff_E=864.50	-7.9	0	0
SmCD_MMV674593_uff_E=864.50	-7.8	33.236	29.309
SmCD_MMV674593_uff_E=864.50	-7.7	38.204	33.747
SmCD_MMV674593_uff_E=864.50	-7.7	36.205	32.899
SmCD_MMV674593_uff_E=864.50	-7.6	35.693	32.725
SmCD_MMV674593_uff_E=864.50	-7.6	45.122	42.19
SmCD_MMV674593_uff_E=864.50	-7.5	41.358	35.345
SmCD_MMV674593_uff_E=864.50	-7.2	8.558	6.326
SmCD_MMV674593_uff_E=864.50	-7.2	8.213	3.385
SmCD_MMV674787_uff_E=2123.86	-8.3	0	0
SmCD_MMV674787_uff_E=2123.86	-8.2	7.036	2.384
SmCD_MMV674787_uff_E=2123.86	-8.2	44.701	41.967
SmCD_MMV674787_uff_E=2123.86	-8.1	36.423	33.452
SmCD_MMV674787_uff_E=2123.86	-7.9	36.097	32.839
SmCD_MMV674787_uff_E=2123.86	-7.8	31.794	27.421
SmCD_MMV674787_uff_E=2123.86	-7.6	31.616	27.756
SmCD_MMV674787_uff_E=2123.86	-7.5	7.628	3.238
SmCD_MMV674787_uff_E=2123.86	-7.4	44.984	43.027
SmCD_MMV674884_uff_E=303.78	-7.8	0	0
SmCD_MMV674884_uff_E=303.78	-7.3	6.719	1.626
SmCD_MMV674884_uff_E=303.78	-7.2	30.022	26.343
SmCD_MMV674884_uff_E=303.78	-7.2	7.124	2.076
SmCD_MMV674884_uff_E=303.78	-7	5.314	2.419
SmCD_MMV674884_uff_E=303.78	-7	44.083	42.074
SmCD_MMV674884_uff_E=303.78	-6.9	18.184	14.502
SmCD_MMV674884_uff_E=303.78	-6.9	6.385	1.993
SmCD_MMV674884_uff_E=303.78	-6.8	43.804	42.477
SmCD_MMV675568_uff_E=2118.05	-7.9	0	0
SmCD_MMV675568_uff_E=2118.05	-7.6	44.652	43.245
SmCD_MMV675568_uff_E=2118.05	-7.5	44.576	42.218
SmCD_MMV675568_uff_E=2118.05	-7.5	31.45	29.29
SmCD_MMV675568_uff_E=2118.05	-7.4	44.65	42.335
SmCD_MMV675568_uff_E=2118.05	-7.3	38.976	36.511
SmCD_MMV675568_uff_E=2118.05	-7.2	45.02	42.959
SmCD_MMV675568_uff_E=2118.05	-7.2	31.238	28.144
SmCD_MMV675568_uff_E=2118.05	-7.1	22.539	18.047
SmCD_MMV688723_uff_E=889.22	-7.6	0	0
SmCD_MMV688723_uff_E=889.22	-7.2	36.691	35.579
SmCD_MMV688723_uff_E=889.22	-7.2	27.333	24.561
SmCD_MMV688723_uff_E=889.22	-7	20.662	18.391
SmCD_MMV688723_uff_E=889.22	-6.9	23.281	20.153
SmCD_MMV688723_uff_E=889.22	-6.8	40.427	38.54
SmCD_MMV688723_uff_E=889.22	-6.7	20.21	17.687
SmCD_MMV688723_uff_E=889.22	-6.6	20.591	18.489
SmCD_MMV688723_uff_E=889.22	-6.6	32.222	29.703
SmCD_MMV688934_uff_E=488.55	-7.2	0	0
SmCD_MMV688934_uff_E=488.55	-7.2	2.077	1.519
SmCD_MMV688934_uff_E=488.55	-6.9	2.403	1.87
SmCD_MMV688934_uff_E=488.55	-6.6	9.883	3.82
SmCD_MMV688934_uff_E=488.55	-6.4	36.111	32.338
SmCD_MMV688934_uff_E=488.55	-6.4	19.39	17.544
SmCD_MMV688934_uff_E=488.55	-6.3	22.585	20.209
SmCD_MMV688934_uff_E=488.55	-6.2	18.142	15.433
SmCD_MMV688934_uff_E=488.55	-6.1	36.115	32.351
SmCD_MMV689404_uff_E=387.60	-7.4	0	0
SmCD_MMV689404_uff_E=387.60	-7.2	22.788	21.144
SmCD_MMV689404_uff_E=387.60	-6.9	31.448	29.328
SmCD_MMV689404_uff_E=387.60	-6.7	26.689	25.452
SmCD_MMV689404_uff_E=387.60	-6.7	30.307	29.428
SmCD_MMV689404_uff_E=387.60	-6.6	22.807	21.851
SmCD_MMV689404_uff_E=387.60	-6.6	9.667	5.65
SmCD_MMV689404_uff_E=387.60	-6.6	31.986	30.423
SmCD_MMV689404_uff_E=387.60	-6.6	26.253	24.963
SmCD_MMV689409_uff_E=557.78	-5.3	0	0
SmCD_MMV689409_uff_E=557.78	-5.2	4.466	3.025
SmCD_MMV689409_uff_E=557.78	-5.1	7.051	5.37
SmCD_MMV689409_uff_E=557.78	-4.9	30.153	28.747
SmCD_MMV689409_uff_E=557.78	-4.7	31.388	30.354
SmCD_MMV689409_uff_E=557.78	-4.7	25.021	23.849
SmCD_MMV689409_uff_E=557.78	-4.6	36.602	34.936
SmCD_MMV689409_uff_E=557.78	-4.5	33.58	31.637
SmCD_MMV689409_uff_E=557.78	-4.5	34.979	33.105
SmCD_MMV689416_uff_E=662.52	-7.5	0	0
SmCD_MMV689416_uff_E=662.52	-7	34.602	32.181
SmCD_MMV689416_uff_E=662.52	-6.5	34.628	31.503
SmCD_MMV689416_uff_E=662.52	-6.4	34.545	32.194
SmCD_MMV689416_uff_E=662.52	-6.4	27.506	24.572
SmCD_MMV689416_uff_E=662.52	-6.4	26.599	23.966
SmCD_MMV689416_uff_E=662.52	-6.4	2.557	1.891
SmCD_MMV689416_uff_E=662.52	-6.3	35.588	32.742
SmCD_MMV689416_uff_E=662.52	-6.3	7.827	4.45
SmCD_MMV689461_uff_E=432.01	-8.2	0	0
SmCD_MMV689461_uff_E=432.01	-7.4	3.935	3.192
SmCD_MMV689461_uff_E=432.01	-7.4	35.247	32.914
SmCD_MMV689461_uff_E=432.01	-7.4	35.511	32.915
SmCD_MMV689461_uff_E=432.01	-7.2	30.159	25.123
SmCD_MMV689461_uff_E=432.01	-7.1	34.685	33.334
SmCD_MMV689461_uff_E=432.01	-7	30.126	26.502
SmCD_MMV689461_uff_E=432.01	-6.9	29.903	25.997
SmCD_MMV689461_uff_E=432.01	-6.8	20.142	15.706
SmCD_MMV689463_uff_E=438.46	-8.2	0	0
SmCD_MMV689463_uff_E=438.46	-8.2	2.211	1.374
SmCD_MMV689463_uff_E=438.46	-7.5	6.983	4.25
SmCD_MMV689463_uff_E=438.46	-7.4	37.285	34.413
SmCD_MMV689463_uff_E=438.46	-7	23.802	20.834
SmCD_MMV689463_uff_E=438.46	-7	34.462	32.788
SmCD_MMV689463_uff_E=438.46	-7	7.234	4.809
SmCD_MMV689463_uff_E=438.46	-7	27.494	25.07
SmCD_MMV689463_uff_E=438.46	-6.8	28.831	26.012
SmCD_MMV689586_uff_E=526.78	-7.5	0	0
SmCD_MMV689586_uff_E=526.78	-7.4	11.775	4.544
SmCD_MMV689586_uff_E=526.78	-7.4	3.59	2.913
SmCD_MMV689586_uff_E=526.78	-7.3	38.96	32.715
SmCD_MMV689586_uff_E=526.78	-7.1	23.133	17.841
SmCD_MMV689586_uff_E=526.78	-7	27.11	22.951
SmCD_MMV689586_uff_E=526.78	-6.9	16.065	14.639
SmCD_MMV689586_uff_E=526.78	-6.9	45.393	44.376
SmCD_MMV689586_uff_E=526.78	-6.8	50.023	47.863
SmCD_MMV689625_uff_E=585.79	-7.1	0	0
SmCD_MMV689625_uff_E=585.79	-6.9	2.94	2.129
SmCD_MMV689625_uff_E=585.79	-6.5	22.472	19.709
SmCD_MMV689625_uff_E=585.79	-6.5	36.227	33.534
SmCD_MMV689625_uff_E=585.79	-6.4	22.912	20.154
SmCD_MMV689625_uff_E=585.79	-6.4	36.08	33.322
SmCD_MMV689625_uff_E=585.79	-6.4	8.209	4.91
SmCD_MMV689625_uff_E=585.79	-6.3	35.52	32.88
SmCD_MMV689625_uff_E=585.79	-6.2	36.851	34.453
SmCD_MMV689626_uff_E=636.29	-6.3	0	0
SmCD_MMV689626_uff_E=636.29	-6.2	35.712	32.271
SmCD_MMV689626_uff_E=636.29	-6.2	34.622	31.482
SmCD_MMV689626_uff_E=636.29	-6.2	2.152	1.449
SmCD_MMV689626_uff_E=636.29	-6.1	48.687	46.394
SmCD_MMV689626_uff_E=636.29	-6.1	36.451	33.525
SmCD_MMV689626_uff_E=636.29	-6	56.996	54.203
SmCD_MMV689626_uff_E=636.29	-6	25.833	23.314
SmCD_MMV689626_uff_E=636.29	-6	35.511	32.014
SmCD_MMV689635_uff_E=1164.74	-8.3	0	0
SmCD_MMV689635_uff_E=1164.74	-7.6	7.191	4.78
SmCD_MMV689635_uff_E=1164.74	-7.5	30.014	27.964
SmCD_MMV689635_uff_E=1164.74	-7.3	20.926	15.795
SmCD_MMV689635_uff_E=1164.74	-7.2	37.817	34.799
SmCD_MMV689635_uff_E=1164.74	-7.2	30.603	27.006
SmCD_MMV689635_uff_E=1164.74	-7.1	33.955	32.256
SmCD_MMV689635_uff_E=1164.74	-7	32.231	29.503
SmCD_MMV689635_uff_E=1164.74	-7	26.473	23.444
SmCD_MMV691936_uff_E=539.68	-7.4	0	0
SmCD_MMV691936_uff_E=539.68	-7.4	46.045	43.914
SmCD_MMV691936_uff_E=539.68	-7.2	6.429	4.407
SmCD_MMV691936_uff_E=539.68	-7.2	19.849	17.71
SmCD_MMV691936_uff_E=539.68	-7.1	20.779	17.937
SmCD_MMV691936_uff_E=539.68	-7.1	23.212	20.913
SmCD_MMV691936_uff_E=539.68	-6.9	47.649	45.337
SmCD_MMV691936_uff_E=539.68	-6.8	18.678	15.164
SmCD_MMV691936_uff_E=539.68	-6.7	27.335	22.585
SmCD_MMV691942_uff_E=952.17	-7.8	0	0
SmCD_MMV691942_uff_E=952.17	-7.8	22.395	20.315
SmCD_MMV691942_uff_E=952.17	-7.4	38.128	35.779
SmCD_MMV691942_uff_E=952.17	-7.2	36.934	35.175
SmCD_MMV691942_uff_E=952.17	-7.2	22.821	20.151
SmCD_MMV691942_uff_E=952.17	-7.2	13.598	10.594
SmCD_MMV691942_uff_E=952.17	-7	20.993	17.77
SmCD_MMV691942_uff_E=952.17	-7	27.54	26.204
SmCD_MMV691942_uff_E=952.17	-7	7.037	4.93
SmCD_MMV692107_uff_E=553.98	-7.1	0	0
SmCD_MMV692107_uff_E=553.98	-7	2.904	2.44
SmCD_MMV692107_uff_E=553.98	-6.1	27.878	25.507
SmCD_MMV692107_uff_E=553.98	-6	36.497	35.433
SmCD_MMV692107_uff_E=553.98	-6	21.499	18.366
SmCD_MMV692107_uff_E=553.98	-6	37.124	35.034
SmCD_MMV692107_uff_E=553.98	-6	39.21	36.473
SmCD_MMV692107_uff_E=553.98	-5.8	3.102	2.858
SmCD_MMV692107_uff_E=553.98	-5.8	35.565	32.752
SmCD_MMV692115_uff_E=335.57	-6.5	0	0
SmCD_MMV692115_uff_E=335.57	-6.5	22.812	19.571
SmCD_MMV692115_uff_E=335.57	-6.4	24.332	21.536
SmCD_MMV692115_uff_E=335.57	-6.3	32.352	28.785
SmCD_MMV692115_uff_E=335.57	-6.2	21.713	18.395
SmCD_MMV692115_uff_E=335.57	-6.2	17.827	11.386
SmCD_MMV692115_uff_E=335.57	-6.1	32.62	29.078
SmCD_MMV692115_uff_E=335.57	-6	31.077	26.4
SmCD_MMV692115_uff_E=335.57	-5.9	17.5	13.649
SmCD_MMV692623_uff_E=714.95	-8.1	0	0
SmCD_MMV692623_uff_E=714.95	-8.1	35.186	32.236
SmCD_MMV692623_uff_E=714.95	-8	22.525	20.415
SmCD_MMV692623_uff_E=714.95	-7.8	35.587	32.591
SmCD_MMV692623_uff_E=714.95	-7.8	3.018	2.418
SmCD_MMV692623_uff_E=714.95	-7.7	4.927	3.73
SmCD_MMV692623_uff_E=714.95	-7.6	3.302	2.406
SmCD_MMV692623_uff_E=714.95	-7.6	2.48	1.856
SmCD_MMV692623_uff_E=714.95	-7.6	21.23	18.576
SmCD_MMV692630_uff_E=953.03	-7.7	0	0
SmCD_MMV692630_uff_E=953.03	-7.6	34.695	32.866
SmCD_MMV692630_uff_E=953.03	-7.2	21.001	18.862
SmCD_MMV692630_uff_E=953.03	-7.2	38.334	35.877
SmCD_MMV692630_uff_E=953.03	-7.2	7.726	5.638
SmCD_MMV692630_uff_E=953.03	-7.1	21.194	18.923
SmCD_MMV692630_uff_E=953.03	-7	33.372	31.652
SmCD_MMV692630_uff_E=953.03	-6.8	43.864	42.988
SmCD_MMV692630_uff_E=953.03	-6.8	22.199	19.858
SmCD_MMV692857_uff_E=1878.67	-8.4	0	0
SmCD_MMV692857_uff_E=1878.67	-8.4	2.633	2.163
SmCD_MMV692857_uff_E=1878.67	-7.9	4.926	2.605
SmCD_MMV692857_uff_E=1878.67	-7.8	34.44	32.145
SmCD_MMV692857_uff_E=1878.67	-7.8	7.744	4.573
SmCD_MMV692857_uff_E=1878.67	-7.7	7.722	4.481
SmCD_MMV692857_uff_E=1878.67	-7.7	7.546	4.489
SmCD_MMV692857_uff_E=1878.67	-7.7	21.975	17.239
SmCD_MMV692857_uff_E=1878.67	-7.6	20.605	16.387
SmCD_MMV692861_uff_E=537.77	-6.5	0	0
SmCD_MMV692861_uff_E=537.77	-6.5	35.926	33.776
SmCD_MMV692861_uff_E=537.77	-6.2	36.859	35.342
SmCD_MMV692861_uff_E=537.77	-6.1	18.251	16.327
SmCD_MMV692861_uff_E=537.77	-6	21.145	19.828
SmCD_MMV692861_uff_E=537.77	-6	36.134	33.571
SmCD_MMV692861_uff_E=537.77	-6	29.179	25.812
SmCD_MMV692861_uff_E=537.77	-5.8	18.906	14.865
SmCD_MMV692861_uff_E=537.77	-5.7	2.925	2.63
SmCD_MMV693130_uff_E=596.34	-7.6	0	0
SmCD_MMV693130_uff_E=596.34	-7.6	34.306	32.263
SmCD_MMV693130_uff_E=596.34	-6.7	2.242	1.671
SmCD_MMV693130_uff_E=596.34	-6.5	38.122	35.889
SmCD_MMV693130_uff_E=596.34	-6.3	35.254	33.137
SmCD_MMV693130_uff_E=596.34	-6.2	33.18	30.972
SmCD_MMV693130_uff_E=596.34	-6.2	35.733	34.283
SmCD_MMV693130_uff_E=596.34	-5.9	27.124	25.181
SmCD_MMV693130_uff_E=596.34	-5.9	27.799	24.955
SmCD_MMV693133_uff_E=1843.52	-7.1	0	0
SmCD_MMV693133_uff_E=1843.52	-7	8.925	5.186
SmCD_MMV693133_uff_E=1843.52	-7	35.656	32.542
SmCD_MMV693133_uff_E=1843.52	-6.8	35.989	33.25
SmCD_MMV693133_uff_E=1843.52	-6.4	31.982	29.253
SmCD_MMV693133_uff_E=1843.52	-6.4	35.55	32.939
SmCD_MMV693133_uff_E=1843.52	-6.2	34.506	32.143
SmCD_MMV693133_uff_E=1843.52	-6.1	30.01	27.144
SmCD_MMV693133_uff_E=1843.52	-6.1	35.465	32.664
SmCD_MMV753519_uff_E=537.01	-6.7	0	0
SmCD_MMV753519_uff_E=537.01	-6.4	36.202	33.282
SmCD_MMV753519_uff_E=537.01	-6.3	35.697	33.637
SmCD_MMV753519_uff_E=537.01	-6.3	27.803	26.362
SmCD_MMV753519_uff_E=537.01	-6.3	5.969	3.809
SmCD_MMV753519_uff_E=537.01	-6.3	20.879	17.541
SmCD_MMV753519_uff_E=537.01	-6	22.817	21.34
SmCD_MMV753519_uff_E=537.01	-6	36.07	34.362
SmCD_MMV753519_uff_E=537.01	-6	35.903	33.97
SmCD_MMV884814_uff_E=869.45	-7.4	0	0
SmCD_MMV884814_uff_E=869.45	-7.3	47.293	45.871
SmCD_MMV884814_uff_E=869.45	-7.2	36.327	32.595
SmCD_MMV884814_uff_E=869.45	-7.1	47.23	45.6
SmCD_MMV884814_uff_E=869.45	-7.1	33.776	30.569
SmCD_MMV884814_uff_E=869.45	-7.1	48.631	46.338
SmCD_MMV884814_uff_E=869.45	-7	36.899	33.937
SmCD_MMV884814_uff_E=869.45	-7	25.661	22.753
SmCD_MMV884814_uff_E=869.45	-6.9	47.21	45.482
SmCD_MMV892517_uff_E=1099.47	-8.6	0	0
SmCD_MMV892517_uff_E=1099.47	-8.2	2.664	2.112
SmCD_MMV892517_uff_E=1099.47	-8	3.375	2.871
SmCD_MMV892517_uff_E=1099.47	-8	5.667	4.393
SmCD_MMV892517_uff_E=1099.47	-7.8	2.774	2.36
SmCD_MMV892517_uff_E=1099.47	-7.5	4.509	3.14
SmCD_MMV892517_uff_E=1099.47	-7.3	7.858	4.394
SmCD_MMV892517_uff_E=1099.47	-7.3	5.732	3.328
SmCD_MMV892517_uff_E=1099.47	-7.1	8.317	4.943
SmCD_MMV892523_uff_E=615.50	-7.6	0	0
SmCD_MMV892523_uff_E=615.50	-7.2	34.479	32.232
SmCD_MMV892523_uff_E=615.50	-7	36.953	35.344
SmCD_MMV892523_uff_E=615.50	-6.9	29.089	27.245
SmCD_MMV892523_uff_E=615.50	-6.6	28.773	27.297
SmCD_MMV892523_uff_E=615.50	-6.5	6.297	4.201
SmCD_MMV892523_uff_E=615.50	-6.5	7.451	4.989
SmCD_MMV892523_uff_E=615.50	-6.4	36.916	34.634
SmCD_MMV892523_uff_E=615.50	-6.4	7.812	5.178
SmCD_MMV893256_uff_E=1908.18	-7.7	0	0
SmCD_MMV893256_uff_E=1908.18	-7	8.687	4.955
SmCD_MMV893256_uff_E=1908.18	-6.7	8.586	5.406
SmCD_MMV893256_uff_E=1908.18	-6.6	8.749	5.279
SmCD_MMV893256_uff_E=1908.18	-6.6	34.687	33.09
SmCD_MMV893256_uff_E=1908.18	-6.4	8.614	5.237
SmCD_MMV893256_uff_E=1908.18	-6.4	36.642	32.851
SmCD_MMV893256_uff_E=1908.18	-6.3	28.004	24.161
SmCD_MMV893256_uff_E=1908.18	-6.3	6.578	4.436
SmCD_MMV893278_uff_E=977.10	-8.3	0	0
SmCD_MMV893278_uff_E=977.10	-7.7	37.423	35.774
SmCD_MMV893278_uff_E=977.10	-7.6	27.946	26.334
SmCD_MMV893278_uff_E=977.10	-7.5	32.434	31.566
SmCD_MMV893278_uff_E=977.10	-7.4	35.092	33.339
SmCD_MMV893278_uff_E=977.10	-7.4	28.439	26.672
SmCD_MMV893278_uff_E=977.10	-7.3	22.268	21.131
SmCD_MMV893278_uff_E=977.10	-7.3	22.758	20.317
SmCD_MMV893278_uff_E=977.10	-7.1	4.666	3.799
SmCD_MMV893415_uff_E=570.76	-8.2	0	0
SmCD_MMV893415_uff_E=570.76	-8.1	3.3	2.643
SmCD_MMV893415_uff_E=570.76	-7	33.87	32.578
SmCD_MMV893415_uff_E=570.76	-6.8	36.019	32.845
SmCD_MMV893415_uff_E=570.76	-6.8	22.093	19.226
SmCD_MMV893415_uff_E=570.76	-6.7	28.858	26.415
SmCD_MMV893415_uff_E=570.76	-6.7	24.155	19.988
SmCD_MMV893415_uff_E=570.76	-6.7	5.159	3.035
SmCD_MMV893415_uff_E=570.76	-6.7	23.894	19.858
SmCD_MMV893417_uff_E=1910.20	-7.7	0	0
SmCD_MMV893417_uff_E=1910.20	-7.6	2.926	0.157
SmCD_MMV893417_uff_E=1910.20	-7.3	3.952	2.423
SmCD_MMV893417_uff_E=1910.20	-7.2	4.779	2.376
SmCD_MMV893417_uff_E=1910.20	-7.2	35.824	32.403
SmCD_MMV893417_uff_E=1910.20	-7.2	20.772	17.013
SmCD_MMV893417_uff_E=1910.20	-7.2	8.385	5.199
SmCD_MMV893417_uff_E=1910.20	-7.1	3.833	1.878
SmCD_MMV893417_uff_E=1910.20	-7	8.561	5.089
SmCD_MMV897662_uff_E=1818.38	-7.3	0	0
SmCD_MMV897662_uff_E=1818.38	-6.9	28.067	26.624
SmCD_MMV897662_uff_E=1818.38	-6.4	29.158	27.935
SmCD_MMV897662_uff_E=1818.38	-6.1	37.906	35.501
SmCD_MMV897662_uff_E=1818.38	-6.1	16.83	14.648
SmCD_MMV897662_uff_E=1818.38	-6	28.851	26.315
SmCD_MMV897662_uff_E=1818.38	-5.9	29.099	26.293
SmCD_MMV897662_uff_E=1818.38	-5.9	38.931	35.965
SmCD_MMV897662_uff_E=1818.38	-5.8	29.933	26.57
SmCD_MMV936405_uff_E=631.96	-6	0	0
SmCD_MMV936405_uff_E=631.96	-5.8	4.87	3.043
SmCD_MMV936405_uff_E=631.96	-5.5	28.633	26.338
SmCD_MMV936405_uff_E=631.96	-5.3	37.16	36.01
SmCD_MMV936405_uff_E=631.96	-5.2	4.766	2.809
SmCD_MMV936405_uff_E=631.96	-5.2	5.099	3.126
SmCD_MMV936405_uff_E=631.96	-5.1	18.419	16.657
SmCD_MMV936405_uff_E=631.96	-5.1	4.129	2.11
SmCD_MMV936405_uff_E=631.96	-5	34.103	32.134
SmCD_MMV959706_uff_E=407.35	-7	0	0
SmCD_MMV959706_uff_E=407.35	-6.4	3.697	3.107
SmCD_MMV959706_uff_E=407.35	-6.1	29.964	28.653
SmCD_MMV959706_uff_E=407.35	-5.9	20.445	19.001
SmCD_MMV959706_uff_E=407.35	-5.9	29.849	28.268
SmCD_MMV959706_uff_E=407.35	-5.9	2.996	2.44
SmCD_MMV959706_uff_E=407.35	-5.7	28.499	27.03
SmCD_MMV959706_uff_E=407.35	-5.7	17.734	14.849
SmCD_MMV959706_uff_E=407.35	-5.6	25.378	23.961
SmCD_MMV962005_uff_E=589.10	-6.3	0	0
SmCD_MMV962005_uff_E=589.10	-5.9	7.674	3.45
SmCD_MMV962005_uff_E=589.10	-5.7	7.904	3.392
SmCD_MMV962005_uff_E=589.10	-5.7	34.347	31.15
SmCD_MMV962005_uff_E=589.10	-5.7	6.633	4.243
SmCD_MMV962005_uff_E=589.10	-5.6	7.693	3.567
SmCD_MMV962005_uff_E=589.10	-5.6	34.042	30.891
SmCD_MMV962005_uff_E=589.10	-5.6	5.995	3.961
SmCD_MMV962005_uff_E=589.10	-5.5	34.714	31.435
SmCD_MMV974630_uff_E=610.86	-5.4	0	0
SmCD_MMV974630_uff_E=610.86	-4.9	2.432	1.487
SmCD_MMV974630_uff_E=610.86	-4.8	30.666	28.194
SmCD_MMV974630_uff_E=610.86	-4.8	31.577	28.674
SmCD_MMV974630_uff_E=610.86	-4.6	30.509	28.027
SmCD_MMV974630_uff_E=610.86	-4.6	7.327	2.171
SmCD_MMV974630_uff_E=610.86	-4.6	16.776	14.074
SmCD_MMV974630_uff_E=610.86	-4.4	25.755	24.06
SmCD_MMV974630_uff_E=610.86	-4.4	29.979	27.831
SmCD_MMV977436_uff_E=249.04	-6.6	0	0
[truncated: 4,031 more rows]

## Sheet: ShCL_autodock_result
Ligand	Binding Affinity	rmsd/ub	rmsd/lb
ShCL_MMV002287_uff_E=325.76	-4.6	0	0
ShCL_MMV002287_uff_E=325.76	-4.5	35.585	34.142
ShCL_MMV002287_uff_E=325.76	-4.4	31.045	30.341
ShCL_MMV002287_uff_E=325.76	-4.4	24.459	23.206
ShCL_MMV002287_uff_E=325.76	-4.3	33.504	32.365
ShCL_MMV002287_uff_E=325.76	-4.3	30.01	29.253
ShCL_MMV002287_uff_E=325.76	-4.2	25.058	23.841
ShCL_MMV002287_uff_E=325.76	-4.1	40.7	39.711
ShCL_MMV002287_uff_E=325.76	-4.1	51.394	50.377
ShCL_MMV002371_uff_E=259.47	-5.9	0	0
ShCL_MMV002371_uff_E=259.47	-5.8	12.589	5.82
ShCL_MMV002371_uff_E=259.47	-5.7	9.542	2.603
ShCL_MMV002371_uff_E=259.47	-5.5	4.412	2.408
ShCL_MMV002371_uff_E=259.47	-5.2	4.295	2.289
ShCL_MMV002371_uff_E=259.47	-5.1	11.968	7.907
ShCL_MMV002371_uff_E=259.47	-5	57.753	53.528
ShCL_MMV002371_uff_E=259.47	-4.9	50.546	47.586
ShCL_MMV002371_uff_E=259.47	-4.9	31.849	28.274
ShCL_MMV002519_uff_E=531.93	-7.2	0	0
ShCL_MMV002519_uff_E=531.93	-7	8.869	3.357
ShCL_MMV002519_uff_E=531.93	-6.9	52.229	47.624
ShCL_MMV002519_uff_E=531.93	-6.8	39.07	35.873
ShCL_MMV002519_uff_E=531.93	-6.7	53.661	51.109
ShCL_MMV002519_uff_E=531.93	-6.6	28.39	26.022
ShCL_MMV002519_uff_E=531.93	-6.5	22.093	19.199
ShCL_MMV002519_uff_E=531.93	-6.4	14.367	10.994
ShCL_MMV002519_uff_E=531.93	-6.4	9.238	3.353
ShCL_MMV003872_uff_E=805.92	-5.4	0	0
ShCL_MMV003872_uff_E=805.92	-5.4	28.479	25.868
ShCL_MMV003872_uff_E=805.92	-5.2	55.49	53.253
ShCL_MMV003872_uff_E=805.92	-5.2	3.844	3.144
ShCL_MMV003872_uff_E=805.92	-5.1	3.356	2.669
ShCL_MMV003872_uff_E=805.92	-5.1	28.669	26.807
ShCL_MMV003872_uff_E=805.92	-5	5.297	3.33
ShCL_MMV003872_uff_E=805.92	-5	49.884	48.766
ShCL_MMV003872_uff_E=805.92	-5	2.243	1.96
ShCL_MMV003891_uff_E=743.06	-4.7	0	0
ShCL_MMV003891_uff_E=743.06	-4.5	4.803	1.971
ShCL_MMV003891_uff_E=743.06	-4.5	29.141	26.872
ShCL_MMV003891_uff_E=743.06	-4.4	28.782	26.769
ShCL_MMV003891_uff_E=743.06	-4.3	5.063	2.464
ShCL_MMV003891_uff_E=743.06	-4.2	40.916	39.016
ShCL_MMV003891_uff_E=743.06	-4.2	2.402	1.908
ShCL_MMV003891_uff_E=743.06	-4.2	5.882	2.353
ShCL_MMV003891_uff_E=743.06	-4.2	30.996	29.485
ShCL_MMV003958_uff_E=478.81	-5.1	0	0
ShCL_MMV003958_uff_E=478.81	-5.1	28.138	26.787
ShCL_MMV003958_uff_E=478.81	-5	28.198	26.404
ShCL_MMV003958_uff_E=478.81	-5	4.761	2.948
ShCL_MMV003958_uff_E=478.81	-4.9	45.685	44.49
ShCL_MMV003958_uff_E=478.81	-4.9	3.777	2.634
ShCL_MMV003958_uff_E=478.81	-4.8	28.889	27.162
ShCL_MMV003958_uff_E=478.81	-4.8	3.281	1.918
ShCL_MMV003958_uff_E=478.81	-4.7	29.127	27.283
ShCL_MMV003972_uff_E=47.72	-4.4	0	0
ShCL_MMV003972_uff_E=47.72	-4.2	24.748	23.829
ShCL_MMV003972_uff_E=47.72	-4.2	29.402	28.195
ShCL_MMV003972_uff_E=47.72	-4	52.156	51.713
ShCL_MMV003972_uff_E=47.72	-4	4.765	2.301
ShCL_MMV003972_uff_E=47.72	-3.8	1.618	1.595
ShCL_MMV003972_uff_E=47.72	-3.8	45.371	44.272
ShCL_MMV003972_uff_E=47.72	-3.7	29.363	28.38
ShCL_MMV003972_uff_E=47.72	-3.6	24.89	23.444
ShCL_MMV003974_uff_E=966.79	-5.6	0	0
ShCL_MMV003974_uff_E=966.79	-5.5	39.229	37.075
ShCL_MMV003974_uff_E=966.79	-5.5	30.396	26.55
ShCL_MMV003974_uff_E=966.79	-5.4	39.315	37.193
ShCL_MMV003974_uff_E=966.79	-5.3	30.395	26.708
ShCL_MMV003974_uff_E=966.79	-5.2	38.784	37.333
ShCL_MMV003974_uff_E=966.79	-5	8.543	6.773
ShCL_MMV003974_uff_E=966.79	-5	29.2	26.118
ShCL_MMV003974_uff_E=966.79	-5	27.169	24.41
ShCL_MMV003975_uff_E=278.38	-6	0	0
ShCL_MMV003975_uff_E=278.38	-5.7	21.865	19.65
ShCL_MMV003975_uff_E=278.38	-5.7	29.907	28.462
ShCL_MMV003975_uff_E=278.38	-5.6	21.002	18.907
ShCL_MMV003975_uff_E=278.38	-5.6	30.877	28.723
ShCL_MMV003975_uff_E=278.38	-5.6	30.642	28.67
ShCL_MMV003975_uff_E=278.38	-5.5	28.583	26.32
ShCL_MMV003975_uff_E=278.38	-5.5	30.461	28.551
ShCL_MMV003975_uff_E=278.38	-5.5	16.298	13.939
ShCL_MMV003977_uff_E=182.06	-5.4	0	0
ShCL_MMV003977_uff_E=182.06	-5.3	29.744	28.77
ShCL_MMV003977_uff_E=182.06	-5	29.211	27.062
ShCL_MMV003977_uff_E=182.06	-5	29.447	28.343
ShCL_MMV003977_uff_E=182.06	-4.9	37.117	34.972
ShCL_MMV003977_uff_E=182.06	-4.9	29.695	28.65
ShCL_MMV003977_uff_E=182.06	-4.8	36.965	34.859
ShCL_MMV003977_uff_E=182.06	-4.8	21.16	19.17
ShCL_MMV003977_uff_E=182.06	-4.8	36.992	34.69
ShCL_MMV006187_uff_E=856.67	-8.3	0	0
ShCL_MMV006187_uff_E=856.67	-7.8	37.541	35.425
ShCL_MMV006187_uff_E=856.67	-7.5	17.369	13.259
ShCL_MMV006187_uff_E=856.67	-7.5	16.209	11.512
ShCL_MMV006187_uff_E=856.67	-7.4	4.446	2.017
ShCL_MMV006187_uff_E=856.67	-7.4	21.499	20.213
ShCL_MMV006187_uff_E=856.67	-7.3	26.721	23.492
ShCL_MMV006187_uff_E=856.67	-7.2	14.378	10.046
ShCL_MMV006187_uff_E=856.67	-7.2	37.535	35.843
ShCL_MMV006219_uff_E=873.66	-8.6	0	0
ShCL_MMV006219_uff_E=873.66	-8.3	9.557	7.491
ShCL_MMV006219_uff_E=873.66	-8.1	53.159	50.785
ShCL_MMV006219_uff_E=873.66	-7.7	63.14	60.117
ShCL_MMV006219_uff_E=873.66	-7.4	14.578	13.022
ShCL_MMV006219_uff_E=873.66	-7.4	37.976	34.986
ShCL_MMV006219_uff_E=873.66	-7.3	42.974	39.585
ShCL_MMV006219_uff_E=873.66	-7.3	45.633	40.685
ShCL_MMV006219_uff_E=873.66	-7.2	42.938	39.276
ShCL_MMV006344_uff_E=536.41	-6.8	0	0
ShCL_MMV006344_uff_E=536.41	-6.4	36.962	34.374
ShCL_MMV006344_uff_E=536.41	-6.4	24.981	22.662
ShCL_MMV006344_uff_E=536.41	-6.3	28.814	27.105
ShCL_MMV006344_uff_E=536.41	-6.3	47.992	43.764
ShCL_MMV006344_uff_E=536.41	-6.1	2.112	1.53
ShCL_MMV006344_uff_E=536.41	-6.1	26.791	24.526
ShCL_MMV006344_uff_E=536.41	-6.1	25.864	23.417
ShCL_MMV006344_uff_E=536.41	-6	25.847	23.622
ShCL_MMV006430_uff_E=849.68	-7.4	0	0
ShCL_MMV006430_uff_E=849.68	-7.2	6.552	2.21
ShCL_MMV006430_uff_E=849.68	-7.2	7.726	3.62
ShCL_MMV006430_uff_E=849.68	-7.1	31.718	28.878
ShCL_MMV006430_uff_E=849.68	-7	29.937	26.285
ShCL_MMV006430_uff_E=849.68	-6.9	28.634	25.271
ShCL_MMV006430_uff_E=849.68	-6.8	29.543	25.917
ShCL_MMV006430_uff_E=849.68	-6.7	6.638	2.631
ShCL_MMV006430_uff_E=849.68	-6.7	51.155	47.416
ShCL_MMV006597_uff_E=876.23	-8.2	0	0
ShCL_MMV006597_uff_E=876.23	-7.5	7.156	3.519
ShCL_MMV006597_uff_E=876.23	-7.5	3.314	2.377
ShCL_MMV006597_uff_E=876.23	-7.4	51.083	49.654
ShCL_MMV006597_uff_E=876.23	-7.4	12.849	10.319
ShCL_MMV006597_uff_E=876.23	-7.1	30.084	27.821
ShCL_MMV006597_uff_E=876.23	-7	30.755	28.499
ShCL_MMV006597_uff_E=876.23	-6.9	51.853	49.814
ShCL_MMV006597_uff_E=876.23	-6.9	24.622	21.588
ShCL_MMV006621_uff_E=695.67	-6.4	0	0
ShCL_MMV006621_uff_E=695.67	-6.2	29.905	27.681
ShCL_MMV006621_uff_E=695.67	-6.1	40.911	38.066
ShCL_MMV006621_uff_E=695.67	-6.1	3.171	2.421
ShCL_MMV006621_uff_E=695.67	-6.1	30.38	28.304
ShCL_MMV006621_uff_E=695.67	-6	40.575	37.761
ShCL_MMV006621_uff_E=695.67	-6	29.697	27.788
ShCL_MMV006621_uff_E=695.67	-5.9	51.065	49.082
ShCL_MMV006621_uff_E=695.67	-5.9	50.921	48.659
ShCL_MMV006931_uff_E=1039.44	-8	0	0
ShCL_MMV006931_uff_E=1039.44	-8	7.603	4.345
ShCL_MMV006931_uff_E=1039.44	-7.7	53.382	51.012
ShCL_MMV006931_uff_E=1039.44	-7.6	8.24	4.831
ShCL_MMV006931_uff_E=1039.44	-7.6	38.728	35.785
ShCL_MMV006931_uff_E=1039.44	-7.5	53.725	51.447
ShCL_MMV006931_uff_E=1039.44	-7.3	8.322	3.627
ShCL_MMV006931_uff_E=1039.44	-7.3	52.289	49.988
ShCL_MMV006931_uff_E=1039.44	-7.3	7.181	3.283
ShCL_MMV007007_uff_E=943.67	-7.2	0	0
ShCL_MMV007007_uff_E=943.67	-7.1	1.969	1.381
ShCL_MMV007007_uff_E=943.67	-7.1	45.489	43.267
ShCL_MMV007007_uff_E=943.67	-6.7	30.337	29.479
ShCL_MMV007007_uff_E=943.67	-6.5	30.473	29.317
ShCL_MMV007007_uff_E=943.67	-6.5	4.914	1.967
ShCL_MMV007007_uff_E=943.67	-6.4	30.069	29.255
ShCL_MMV007007_uff_E=943.67	-6.3	50.862	49.428
ShCL_MMV007007_uff_E=943.67	-6.2	6.91	4.616
ShCL_MMV007282_uff_E=767.04	-7.8	0	0
ShCL_MMV007282_uff_E=767.04	-7.5	7.642	2.238
ShCL_MMV007282_uff_E=767.04	-6.9	40.018	36.615
ShCL_MMV007282_uff_E=767.04	-6.9	34.99	31.781
ShCL_MMV007282_uff_E=767.04	-6.9	51.305	48.839
ShCL_MMV007282_uff_E=767.04	-6.9	37.208	33.496
ShCL_MMV007282_uff_E=767.04	-6.8	28.8	24.083
ShCL_MMV007282_uff_E=767.04	-6.7	15.796	12.618
ShCL_MMV007282_uff_E=767.04	-6.7	32.168	28.658
ShCL_MMV007300_uff_E=667.20	-8.2	0	0
ShCL_MMV007300_uff_E=667.20	-8	36.825	34.469
ShCL_MMV007300_uff_E=667.20	-8	25.949	19.123
ShCL_MMV007300_uff_E=667.20	-8	35.981	31.312
ShCL_MMV007300_uff_E=667.20	-7.8	16.145	9.681
ShCL_MMV007300_uff_E=667.20	-7.8	3.642	2.324
ShCL_MMV007300_uff_E=667.20	-7.8	36.783	33.406
ShCL_MMV007300_uff_E=667.20	-7.7	39.6	36.555
ShCL_MMV007300_uff_E=667.20	-7.6	16.22	9.125
ShCL_MMV007501_uff_E=305.75	-7.1	0	0
ShCL_MMV007501_uff_E=305.75	-6.8	5.433	1.968
ShCL_MMV007501_uff_E=305.75	-6.6	5.001	3.135
ShCL_MMV007501_uff_E=305.75	-6.5	5.427	2.87
ShCL_MMV007501_uff_E=305.75	-6.4	17.468	15.603
ShCL_MMV007501_uff_E=305.75	-6.4	4.93	3.118
ShCL_MMV007501_uff_E=305.75	-6	42.159	40.549
ShCL_MMV007501_uff_E=305.75	-6	7.577	4.855
ShCL_MMV007501_uff_E=305.75	-6	26.792	24.776
ShCL_MMV011471_uff_E=516.62	-7.7	0	0
ShCL_MMV011471_uff_E=516.62	-7.4	2.871	2.027
ShCL_MMV011471_uff_E=516.62	-7.2	2.251	1.576
ShCL_MMV011471_uff_E=516.62	-6.9	16.859	15.235
ShCL_MMV011471_uff_E=516.62	-6.8	27.426	24.483
ShCL_MMV011471_uff_E=516.62	-6.8	25.356	22.989
ShCL_MMV011471_uff_E=516.62	-6.6	11.421	5.603
ShCL_MMV011471_uff_E=516.62	-6.6	31.657	29.816
ShCL_MMV011471_uff_E=516.62	-6.6	49.564	46.611
ShCL_MMV014853_uff_E=571.62	-7.3	0	0
ShCL_MMV014853_uff_E=571.62	-7.1	20.216	18.194
ShCL_MMV014853_uff_E=571.62	-6.8	32.299	31.109
ShCL_MMV014853_uff_E=571.62	-6.8	19.937	17.897
ShCL_MMV014853_uff_E=571.62	-6.7	35.011	32.767
ShCL_MMV014853_uff_E=571.62	-6.7	22.73	20.551
ShCL_MMV014853_uff_E=571.62	-6.7	32.908	30.701
ShCL_MMV014853_uff_E=571.62	-6.7	32.706	30.619
ShCL_MMV014853_uff_E=571.62	-6.5	39.22	37.528
ShCL_MMV019053_uff_E=1037.40	-6.1	0	0
ShCL_MMV019053_uff_E=1037.40	-6	30.867	28.569
ShCL_MMV019053_uff_E=1037.40	-6	34.351	31.924
ShCL_MMV019053_uff_E=1037.40	-6	25.401	22.919
ShCL_MMV019053_uff_E=1037.40	-6	5.519	2.925
ShCL_MMV019053_uff_E=1037.40	-6	7.015	3.229
ShCL_MMV019053_uff_E=1037.40	-5.9	5.192	2.539
ShCL_MMV019053_uff_E=1037.40	-5.9	30.689	27.633
ShCL_MMV019053_uff_E=1037.40	-5.9	4.363	2.787
ShCL_MMV019177_uff_E=425.26	-5.9	0	0
ShCL_MMV019177_uff_E=425.26	-5.9	40.189	39.265
ShCL_MMV019177_uff_E=425.26	-5.8	57.968	55.968
ShCL_MMV019177_uff_E=425.26	-5.8	57.687	56.436
ShCL_MMV019177_uff_E=425.26	-5.7	25.339	23.515
ShCL_MMV019177_uff_E=425.26	-5.7	49.94	47.586
ShCL_MMV019177_uff_E=425.26	-5.7	58.223	55.986
ShCL_MMV019177_uff_E=425.26	-5.7	35.511	33.773
ShCL_MMV019177_uff_E=425.26	-5.7	13.233	11.938
ShCL_MMV019421_uff_E=923.98	-7.4	0	0
ShCL_MMV019421_uff_E=923.98	-7.4	13.056	4.399
ShCL_MMV019421_uff_E=923.98	-7.1	3.082	2.095
ShCL_MMV019421_uff_E=923.98	-7.1	12.841	4.244
ShCL_MMV019421_uff_E=923.98	-7.1	20.613	16.167
ShCL_MMV019421_uff_E=923.98	-7	16.645	11.576
ShCL_MMV019421_uff_E=923.98	-6.9	21.173	18.065
ShCL_MMV019421_uff_E=923.98	-6.9	25.833	20.747
ShCL_MMV019421_uff_E=923.98	-6.8	17.15	10.83
ShCL_MMV019547_uff_E=569.50	-7.1	0	0
ShCL_MMV019547_uff_E=569.50	-7	3.65	2.984
ShCL_MMV019547_uff_E=569.50	-6.9	5.941	2.809
ShCL_MMV019547_uff_E=569.50	-6.8	44.914	43.983
ShCL_MMV019547_uff_E=569.50	-6.7	4.934	4.067
ShCL_MMV019547_uff_E=569.50	-6.5	19.458	16.989
ShCL_MMV019547_uff_E=569.50	-6.4	44.025	42.833
ShCL_MMV019547_uff_E=569.50	-6.4	42.548	41.541
ShCL_MMV019547_uff_E=569.50	-6.3	19.257	16.781
ShCL_MMV020033_uff_E=746.30	-8.4	0	0
ShCL_MMV020033_uff_E=746.30	-8.4	9.239	3.943
ShCL_MMV020033_uff_E=746.30	-8.1	9.625	5.223
ShCL_MMV020033_uff_E=746.30	-7.9	30.825	28.886
ShCL_MMV020033_uff_E=746.30	-7.8	30.255	28.348
ShCL_MMV020033_uff_E=746.30	-7.8	30.782	28.842
ShCL_MMV020033_uff_E=746.30	-7.7	27.96	26.89
ShCL_MMV020033_uff_E=746.30	-7.7	9.438	6.11
ShCL_MMV020033_uff_E=746.30	-7.6	9.847	6.817
ShCL_MMV020192_uff_E=680.94	-7.8	0	0
ShCL_MMV020192_uff_E=680.94	-7.7	7.429	2.597
ShCL_MMV020192_uff_E=680.94	-7.7	23.996	21.441
ShCL_MMV020192_uff_E=680.94	-7.4	9.841	3.957
ShCL_MMV020192_uff_E=680.94	-7.2	31.026	28.056
ShCL_MMV020192_uff_E=680.94	-7.2	16.945	13.018
ShCL_MMV020192_uff_E=680.94	-7.2	17.109	13.31
ShCL_MMV020192_uff_E=680.94	-7.1	4.429	2.545
ShCL_MMV020192_uff_E=680.94	-7	28.551	26.318
ShCL_MMV020196_uff_E=714.15	-7.2	0	0
ShCL_MMV020196_uff_E=714.15	-7	51.641	50.119
ShCL_MMV020196_uff_E=714.15	-6.9	50.589	48.992
ShCL_MMV020196_uff_E=714.15	-6.9	50.074	47.789
ShCL_MMV020196_uff_E=714.15	-6.8	2.057	1.488
ShCL_MMV020196_uff_E=714.15	-6.8	23.872	21.132
ShCL_MMV020196_uff_E=714.15	-6.8	51.227	48.928
ShCL_MMV020196_uff_E=714.15	-6.7	51.355	49.644
ShCL_MMV020196_uff_E=714.15	-6.7	31.156	29.537
ShCL_MMV020203_uff_E=569.57	-8.2	0	0
ShCL_MMV020203_uff_E=569.57	-7.7	6.494	2.825
ShCL_MMV020203_uff_E=569.57	-7.7	6.879	2.77
ShCL_MMV020203_uff_E=569.57	-7.7	3.639	1.764
ShCL_MMV020203_uff_E=569.57	-7.6	3.289	1.476
ShCL_MMV020203_uff_E=569.57	-7.4	6.686	3.285
ShCL_MMV020203_uff_E=569.57	-7.2	6.642	2.949
ShCL_MMV020203_uff_E=569.57	-7.1	30.363	27.334
ShCL_MMV020203_uff_E=569.57	-7.1	7.893	3.555
ShCL_MMV020207_uff_E=896.58	-7.1	0	0
ShCL_MMV020207_uff_E=896.58	-6.9	50.495	49.346
ShCL_MMV020207_uff_E=896.58	-6.7	2.246	1.71
ShCL_MMV020207_uff_E=896.58	-6.6	51.23	49.698
ShCL_MMV020207_uff_E=896.58	-6.6	4.406	2.149
ShCL_MMV020207_uff_E=896.58	-6.6	5.549	3.416
ShCL_MMV020207_uff_E=896.58	-6.5	50.486	49.37
ShCL_MMV020207_uff_E=896.58	-6.5	50.671	49.641
ShCL_MMV020207_uff_E=896.58	-6.3	5.397	3.013
ShCL_MMV020335_uff_E=723.52	-8.2	0	0
ShCL_MMV020335_uff_E=723.52	-7.6	6.204	4.159
ShCL_MMV020335_uff_E=723.52	-7.2	4.704	2.731
ShCL_MMV020335_uff_E=723.52	-7.2	32.029	28.893
ShCL_MMV020335_uff_E=723.52	-7	50.431	47.811
ShCL_MMV020335_uff_E=723.52	-6.8	24.358	21.638
ShCL_MMV020335_uff_E=723.52	-6.8	50.304	47.552
ShCL_MMV020335_uff_E=723.52	-6.8	50.188	47.142
ShCL_MMV020335_uff_E=723.52	-6.7	58.904	55.908
ShCL_MMV020445_uff_E=609.00	-7.5	0	0
ShCL_MMV020445_uff_E=609.00	-7.5	7.797	3.413
ShCL_MMV020445_uff_E=609.00	-7.5	50.768	48.021
ShCL_MMV020445_uff_E=609.00	-7.4	8.91	3.086
ShCL_MMV020445_uff_E=609.00	-7.2	52.399	49.088
ShCL_MMV020445_uff_E=609.00	-7.2	27.738	24.15
ShCL_MMV020445_uff_E=609.00	-7	49.3	46.109
ShCL_MMV020445_uff_E=609.00	-7	8.623	2.734
ShCL_MMV020445_uff_E=609.00	-6.9	40.163	34.955
ShCL_MMV020456_uff_E=499.50	-8.3	0	0
ShCL_MMV020456_uff_E=499.50	-8.3	2.531	1.949
ShCL_MMV020456_uff_E=499.50	-8.3	14.228	7.641
ShCL_MMV020456_uff_E=499.50	-7.8	30.823	28.519
ShCL_MMV020456_uff_E=499.50	-7.8	32.21	29.892
ShCL_MMV020456_uff_E=499.50	-7.6	13.099	8.345
ShCL_MMV020456_uff_E=499.50	-7.5	15.255	9.633
ShCL_MMV020456_uff_E=499.50	-7.2	55.617	50.7
ShCL_MMV020456_uff_E=499.50	-7.2	43.811	38.957
ShCL_MMV020508_uff_E=1271.61	-8.2	0	0
ShCL_MMV020508_uff_E=1271.61	-8.1	7.069	2.834
ShCL_MMV020508_uff_E=1271.61	-8.1	32.671	29.067
ShCL_MMV020508_uff_E=1271.61	-8	27.681	25.309
ShCL_MMV020508_uff_E=1271.61	-7.9	27.346	24.071
ShCL_MMV020508_uff_E=1271.61	-7.8	27.959	25.06
ShCL_MMV020508_uff_E=1271.61	-7.8	28.393	25.033
ShCL_MMV020508_uff_E=1271.61	-7.8	27.898	24.922
ShCL_MMV020508_uff_E=1271.61	-7.5	28.627	25.335
ShCL_MMV020709_uff_E=700.38	-8.5	0	0
ShCL_MMV020709_uff_E=700.38	-8.1	38.118	34.193
ShCL_MMV020709_uff_E=700.38	-8	38.441	34.723
ShCL_MMV020709_uff_E=700.38	-8	6.332	3.546
ShCL_MMV020709_uff_E=700.38	-8	9.152	5.058
ShCL_MMV020709_uff_E=700.38	-7.9	38.432	34.049
ShCL_MMV020709_uff_E=700.38	-7.8	37.951	34.06
ShCL_MMV020709_uff_E=700.38	-7.6	50.71	47.44
ShCL_MMV020709_uff_E=700.38	-7.5	50.82	47.692
ShCL_MMV022487_uff_E=394.90	-7.6	0	0
ShCL_MMV022487_uff_E=394.90	-7.3	5.311	3.918
ShCL_MMV022487_uff_E=394.90	-7.2	10.773	2.65
ShCL_MMV022487_uff_E=394.90	-7.1	2.805	2.097
ShCL_MMV022487_uff_E=394.90	-7	29.506	26.28
ShCL_MMV022487_uff_E=394.90	-6.9	28.234	24.954
ShCL_MMV022487_uff_E=394.90	-6.7	32.251	28.523
ShCL_MMV022487_uff_E=394.90	-6.7	13.502	11.939
ShCL_MMV022487_uff_E=394.90	-6.7	34.132	31.895
ShCL_MMV023190_uff_E=748.04	-9.2	0	0
ShCL_MMV023190_uff_E=748.04	-9.1	10.046	5.697
ShCL_MMV023190_uff_E=748.04	-8.9	3.99	2.832
ShCL_MMV023190_uff_E=748.04	-8.7	9.348	5.113
ShCL_MMV023190_uff_E=748.04	-8.6	29.116	24.651
ShCL_MMV023190_uff_E=748.04	-8.5	29.417	24.469
ShCL_MMV023190_uff_E=748.04	-8.5	25.381	22.743
ShCL_MMV023190_uff_E=748.04	-8.3	22.055	18.949
ShCL_MMV023190_uff_E=748.04	-8.1	7.864	2.704
ShCL_MMV023401_uff_E=604.08	-8.8	0	0
ShCL_MMV023401_uff_E=604.08	-7.8	37.873	35.918
ShCL_MMV023401_uff_E=604.08	-7.7	37.733	35.806
ShCL_MMV023401_uff_E=604.08	-7.5	31.208	29.305
ShCL_MMV023401_uff_E=604.08	-7.4	56.687	53.599
ShCL_MMV023401_uff_E=604.08	-7.4	16.634	12.821
ShCL_MMV023401_uff_E=604.08	-7.4	10.681	5.416
ShCL_MMV023401_uff_E=604.08	-7.3	48.985	46.045
ShCL_MMV023401_uff_E=604.08	-7.3	30.518	28.285
ShCL_MMV023523_uff_E=527.33	-6.7	0	0
ShCL_MMV023523_uff_E=527.33	-6.6	42.008	39.599
ShCL_MMV023523_uff_E=527.33	-6.4	26.971	24.478
ShCL_MMV023523_uff_E=527.33	-6.4	55.065	52.681
ShCL_MMV023523_uff_E=527.33	-6.4	50.601	48.989
ShCL_MMV023523_uff_E=527.33	-6.3	8.888	5.02
ShCL_MMV023523_uff_E=527.33	-6.3	3.233	2.476
ShCL_MMV023523_uff_E=527.33	-6.3	6.229	3.9
ShCL_MMV023523_uff_E=527.33	-6.2	5.114	3.936
ShCL_MMV023573_uff_E=584.88	-7.6	0	0
ShCL_MMV023573_uff_E=584.88	-7.6	13.734	4.507
ShCL_MMV023573_uff_E=584.88	-7.4	29.583	27.082
ShCL_MMV023573_uff_E=584.88	-7.3	31.29	28.453
ShCL_MMV023573_uff_E=584.88	-7.3	2.627	1.807
ShCL_MMV023573_uff_E=584.88	-7.3	28.962	26.215
ShCL_MMV023573_uff_E=584.88	-7.2	33.696	27.391
ShCL_MMV023573_uff_E=584.88	-7	5.601	2.882
ShCL_MMV023573_uff_E=584.88	-6.8	5.603	2.794
ShCL_MMV023951_uff_E=641.13	-7.7	0	0
ShCL_MMV023951_uff_E=641.13	-7.3	38.05	35.622
ShCL_MMV023951_uff_E=641.13	-7.2	7.516	3.742
ShCL_MMV023951_uff_E=641.13	-7.2	27.696	24.993
ShCL_MMV023951_uff_E=641.13	-7.1	26.988	24.228
ShCL_MMV023951_uff_E=641.13	-7.1	53.68	47.122
ShCL_MMV023951_uff_E=641.13	-7	51.157	48.797
ShCL_MMV023951_uff_E=641.13	-6.9	35.122	32.589
ShCL_MMV023951_uff_E=641.13	-6.9	6.467	3.818
ShCL_MMV024309_uff_E=402.24	-9.5	0	0
ShCL_MMV024309_uff_E=402.24	-8.4	8.6	4.194
ShCL_MMV024309_uff_E=402.24	-8.3	9.817	7.016
ShCL_MMV024309_uff_E=402.24	-8.2	5.787	3.549
ShCL_MMV024309_uff_E=402.24	-8	9.616	6.775
ShCL_MMV024309_uff_E=402.24	-7.6	55.175	53.441
ShCL_MMV024309_uff_E=402.24	-7.5	47.393	45.622
ShCL_MMV024309_uff_E=402.24	-7.5	30.178	28.595
ShCL_MMV024309_uff_E=402.24	-7.3	30.73	28.305
ShCL_MMV024638_uff_E=680.88	-9.4	0	0
ShCL_MMV024638_uff_E=680.88	-9.2	10.153	4.456
ShCL_MMV024638_uff_E=680.88	-9.1	10.507	4.591
ShCL_MMV024638_uff_E=680.88	-8.9	8.749	4.603
ShCL_MMV024638_uff_E=680.88	-8.9	9.23	5.38
ShCL_MMV024638_uff_E=680.88	-8.9	10.147	4.3
ShCL_MMV024638_uff_E=680.88	-8.7	9.721	6.292
ShCL_MMV024638_uff_E=680.88	-8.6	10.899	6.252
ShCL_MMV024638_uff_E=680.88	-8.5	9.013	5.644
ShCL_MMV024825_uff_E=513.31	-8.5	0	0
ShCL_MMV024825_uff_E=513.31	-8.1	15.48	10.761
ShCL_MMV024825_uff_E=513.31	-8	54.133	49.134
ShCL_MMV024825_uff_E=513.31	-7.9	28.687	25.73
ShCL_MMV024825_uff_E=513.31	-7.9	29.937	25.529
ShCL_MMV024825_uff_E=513.31	-7.6	35.954	33.107
ShCL_MMV024825_uff_E=513.31	-7.5	55.67	53.412
ShCL_MMV024825_uff_E=513.31	-7.5	57.909	56.198
ShCL_MMV024825_uff_E=513.31	-7.5	3.697	3.054
ShCL_MMV024850_uff_E=999.99	-7.8	0	0
ShCL_MMV024850_uff_E=999.99	-7.6	40.315	38.234
ShCL_MMV024850_uff_E=999.99	-7.5	56.754	53.916
ShCL_MMV024850_uff_E=999.99	-7.5	7.395	4.967
ShCL_MMV024850_uff_E=999.99	-7.5	29.796	27.148
ShCL_MMV024850_uff_E=999.99	-7.4	30.188	27.738
ShCL_MMV024850_uff_E=999.99	-7.4	30.027	27.227
ShCL_MMV024850_uff_E=999.99	-7.3	66.775	64.551
ShCL_MMV024850_uff_E=999.99	-7.2	58.203	55.53
ShCL_MMV025013_uff_E=801.73	-8	0	0
ShCL_MMV025013_uff_E=801.73	-7.8	28.338	25.081
ShCL_MMV025013_uff_E=801.73	-7.7	8.379	3.823
ShCL_MMV025013_uff_E=801.73	-7.4	27.949	24.559
ShCL_MMV025013_uff_E=801.73	-7.3	7.458	3.499
ShCL_MMV025013_uff_E=801.73	-7.3	28.286	26.161
ShCL_MMV025013_uff_E=801.73	-7.1	2.267	1.844
ShCL_MMV025013_uff_E=801.73	-7.1	24.938	22.059
ShCL_MMV025013_uff_E=801.73	-7	35.372	31.705
ShCL_MMV026458_uff_E=754.95	-8.2	0	0
ShCL_MMV026458_uff_E=754.95	-7.7	10.146	5.26
ShCL_MMV026458_uff_E=754.95	-7.7	27.993	24.401
ShCL_MMV026458_uff_E=754.95	-7.7	32.229	28.691
ShCL_MMV026458_uff_E=754.95	-7.6	27.05	24.619
ShCL_MMV026458_uff_E=754.95	-7.5	25.738	23.385
ShCL_MMV026458_uff_E=754.95	-7.5	6.193	3.564
ShCL_MMV026458_uff_E=754.95	-7.5	26.485	23.208
ShCL_MMV026458_uff_E=754.95	-7.3	19.766	16.212
ShCL_MMV026953_uff_E=288.04	-7	0	0
ShCL_MMV026953_uff_E=288.04	-6.9	4.075	2.177
ShCL_MMV026953_uff_E=288.04	-6.6	6.737	3.111
ShCL_MMV026953_uff_E=288.04	-6.5	6.365	2.917
ShCL_MMV026953_uff_E=288.04	-6.3	16.303	14.921
ShCL_MMV026953_uff_E=288.04	-6.3	7.118	2.881
ShCL_MMV026953_uff_E=288.04	-6.3	16.866	14.905
ShCL_MMV026953_uff_E=288.04	-6.1	2.26	1.813
ShCL_MMV026953_uff_E=288.04	-6.1	16.162	13.343
ShCL_MMV027331_uff_E=527.72	-7.6	0	0
ShCL_MMV027331_uff_E=527.72	-7	29.439	26.814
ShCL_MMV027331_uff_E=527.72	-7	7.979	5.507
ShCL_MMV027331_uff_E=527.72	-6.9	4.543	1.648
ShCL_MMV027331_uff_E=527.72	-6.9	28.795	26.505
ShCL_MMV027331_uff_E=527.72	-6.9	2.446	1.635
ShCL_MMV027331_uff_E=527.72	-6.9	6.596	4.559
ShCL_MMV027331_uff_E=527.72	-6.7	5.992	2.496
ShCL_MMV027331_uff_E=527.72	-6.7	30.76	27.812
ShCL_MMV027339_uff_E=283.87	-8.1	0	0
ShCL_MMV027339_uff_E=283.87	-8.1	9.468	2.595
ShCL_MMV027339_uff_E=283.87	-8.1	9.088	0.166
ShCL_MMV027339_uff_E=283.87	-8.1	10.436	7.378
ShCL_MMV027339_uff_E=283.87	-8	3.526	2.641
ShCL_MMV027339_uff_E=283.87	-7.8	2.613	1.945
ShCL_MMV027339_uff_E=283.87	-7.8	9.169	3.039
ShCL_MMV027339_uff_E=283.87	-7.7	30.065	27.91
ShCL_MMV027339_uff_E=283.87	-7.6	59.304	56.685
ShCL_MMV028822_uff_E=519.58	-8.2	0	0
ShCL_MMV028822_uff_E=519.58	-7.8	8.946	3.781
ShCL_MMV028822_uff_E=519.58	-7.7	31.392	28.955
ShCL_MMV028822_uff_E=519.58	-7.6	50.579	49.085
ShCL_MMV028822_uff_E=519.58	-7.6	8.593	3.477
ShCL_MMV028822_uff_E=519.58	-7.5	9.803	6.718
ShCL_MMV028822_uff_E=519.58	-7.5	55.206	53.788
ShCL_MMV028822_uff_E=519.58	-7.5	16.9	14.295
ShCL_MMV028822_uff_E=519.58	-7.4	11.086	6.035
ShCL_MMV029587_uff_E=723.55	-9.8	0	0
ShCL_MMV029587_uff_E=723.55	-9	5.021	4.511
ShCL_MMV029587_uff_E=723.55	-9	3.193	2.569
ShCL_MMV029587_uff_E=723.55	-8.6	14.436	12.171
ShCL_MMV029587_uff_E=723.55	-8.4	9.385	5.256
ShCL_MMV029587_uff_E=723.55	-8.4	8.698	5.317
ShCL_MMV029587_uff_E=723.55	-8.3	62.923	60.655
ShCL_MMV029587_uff_E=723.55	-8.3	35.326	31.66
ShCL_MMV029587_uff_E=723.55	-8.3	29.407	25.606
ShCL_MMV078538_uff_E=302.18	-8	0	0
ShCL_MMV078538_uff_E=302.18	-7.7	10.605	8.006
ShCL_MMV078538_uff_E=302.18	-7.6	10.721	7.96
ShCL_MMV078538_uff_E=302.18	-7	44.048	41.298
ShCL_MMV078538_uff_E=302.18	-6.9	33.215	31.691
ShCL_MMV078538_uff_E=302.18	-6.8	8.971	4.933
ShCL_MMV078538_uff_E=302.18	-6.8	24.967	23.396
ShCL_MMV078538_uff_E=302.18	-6.8	45.514	44.076
ShCL_MMV078538_uff_E=302.18	-6.7	21.598	19.395
ShCL_MMV083774_uff_E=658.13	-7.3	0	0
ShCL_MMV083774_uff_E=658.13	-7.2	2.005	0.397
ShCL_MMV083774_uff_E=658.13	-6.9	4.656	3.909
ShCL_MMV083774_uff_E=658.13	-6.9	5.278	4.252
ShCL_MMV083774_uff_E=658.13	-6.9	5.093	4.069
ShCL_MMV083774_uff_E=658.13	-6.9	49.951	49.135
ShCL_MMV083774_uff_E=658.13	-6.7	50.1	49.282
ShCL_MMV083774_uff_E=658.13	-6.7	4.61	3.527
ShCL_MMV083774_uff_E=658.13	-6.7	29.422	28.306
ShCL_MMV085494_uff_E=709.81	-7.7	0	0
ShCL_MMV085494_uff_E=709.81	-7.6	36.902	32.312
ShCL_MMV085494_uff_E=709.81	-7.6	10.889	2.532
ShCL_MMV085494_uff_E=709.81	-7.4	39.791	37.435
ShCL_MMV085494_uff_E=709.81	-7.4	37.866	35.684
ShCL_MMV085494_uff_E=709.81	-7.4	10.31	2.109
ShCL_MMV085494_uff_E=709.81	-7.3	13.001	9.175
ShCL_MMV085494_uff_E=709.81	-7.2	8.361	4.515
ShCL_MMV085494_uff_E=709.81	-7.2	10.443	5.521
ShCL_MMV1103183_uff_E=290.88	-7.1	0	0
ShCL_MMV1103183_uff_E=290.88	-6.7	48.771	47.67
ShCL_MMV1103183_uff_E=290.88	-6.6	29.105	27.085
ShCL_MMV1103183_uff_E=290.88	-6.4	28.775	26.978
ShCL_MMV1103183_uff_E=290.88	-6.3	39.53	37.776
ShCL_MMV1103183_uff_E=290.88	-6.2	28.375	27.097
ShCL_MMV1103183_uff_E=290.88	-6.2	29.513	27.236
ShCL_MMV1103183_uff_E=290.88	-6.2	30.598	27.688
ShCL_MMV1103183_uff_E=290.88	-6.2	12.835	9.923
ShCL_MMV1167451_uff_E=1103.05	-7.9	0	0
ShCL_MMV1167451_uff_E=1103.05	-7.8	6.685	3.532
ShCL_MMV1167451_uff_E=1103.05	-7.7	27.532	24.959
ShCL_MMV1167451_uff_E=1103.05	-7.6	2.601	2.109
ShCL_MMV1167451_uff_E=1103.05	-7.3	50.42	47.411
ShCL_MMV1167451_uff_E=1103.05	-7.2	41.163	35.964
ShCL_MMV1167451_uff_E=1103.05	-7.2	3.957	2.739
ShCL_MMV1167451_uff_E=1103.05	-7.2	52.068	47.534
ShCL_MMV1167451_uff_E=1103.05	-7.1	51.877	48.439
ShCL_MMV1262756_uff_E=506.11	-7.1	0	0
ShCL_MMV1262756_uff_E=506.11	-7	6.092	3.16
ShCL_MMV1262756_uff_E=506.11	-7	5.673	4.741
ShCL_MMV1262756_uff_E=506.11	-7	31.306	30.087
ShCL_MMV1262756_uff_E=506.11	-6.9	1.774	1.286
ShCL_MMV1262756_uff_E=506.11	-6.7	53.973	52.339
ShCL_MMV1262756_uff_E=506.11	-6.7	30.343	29.442
ShCL_MMV1262756_uff_E=506.11	-6.7	4.042	2.86
ShCL_MMV1262756_uff_E=506.11	-6.5	6.039	4.603
ShCL_MMV1266067_uff_E=463.69	-7.5	0	0
ShCL_MMV1266067_uff_E=463.69	-7	7.016	4.004
ShCL_MMV1266067_uff_E=463.69	-7	28.179	26.375
ShCL_MMV1266067_uff_E=463.69	-6.8	7.969	4.56
ShCL_MMV1266067_uff_E=463.69	-6.7	29.246	27.463
ShCL_MMV1266067_uff_E=463.69	-6.7	46.333	44.257
ShCL_MMV1266067_uff_E=463.69	-6.5	48.809	46.737
ShCL_MMV1266067_uff_E=463.69	-6.4	49.207	46.824
ShCL_MMV1266067_uff_E=463.69	-6.4	57.181	53.527
ShCL_MMV1267536_uff_E=506.81	-6.9	0	0
ShCL_MMV1267536_uff_E=506.81	-6.8	28.849	25.589
ShCL_MMV1267536_uff_E=506.81	-6.7	49.26	47.15
ShCL_MMV1267536_uff_E=506.81	-6.6	47.156	45.48
ShCL_MMV1267536_uff_E=506.81	-6.5	27.519	25.561
ShCL_MMV1267536_uff_E=506.81	-6.3	30.666	28.107
ShCL_MMV1267536_uff_E=506.81	-6.3	66.91	65.498
ShCL_MMV1267536_uff_E=506.81	-6.3	55.542	53.794
ShCL_MMV1267536_uff_E=506.81	-6.3	1.904	1.434
ShCL_MMV1435700_uff_E=871.73	-8	0	0
ShCL_MMV1435700_uff_E=871.73	-7.7	11.31	7.378
ShCL_MMV1435700_uff_E=871.73	-7.6	30.699	28.423
ShCL_MMV1435700_uff_E=871.73	-7.5	8.098	5.97
ShCL_MMV1435700_uff_E=871.73	-7.5	11.478	7.959
ShCL_MMV1435700_uff_E=871.73	-7.3	11.343	7.604
ShCL_MMV1435700_uff_E=871.73	-6.9	30.424	27.942
ShCL_MMV1435700_uff_E=871.73	-6.8	13.224	8.778
ShCL_MMV1435700_uff_E=871.73	-6.8	11.534	8.125
ShCL_MMV1501398_uff_E=1760.02	-6.4	0	0
ShCL_MMV1501398_uff_E=1760.02	-6.2	5.815	2.357
ShCL_MMV1501398_uff_E=1760.02	-6.2	6.829	4.436
ShCL_MMV1501398_uff_E=1760.02	-6.1	5.538	1.891
ShCL_MMV1501398_uff_E=1760.02	-6.1	6.354	2.471
ShCL_MMV1501398_uff_E=1760.02	-6	25.332	23.273
ShCL_MMV1501398_uff_E=1760.02	-5.9	4.555	2.729
ShCL_MMV1501398_uff_E=1760.02	-5.8	50.874	48.862
ShCL_MMV1501398_uff_E=1760.02	-5.8	26.939	24.942
ShCL_MMV1542706_uff_E=436.29	-7.6	0	0
ShCL_MMV1542706_uff_E=436.29	-7	39.702	37.534
ShCL_MMV1542706_uff_E=436.29	-6.9	17.111	14.917
ShCL_MMV1542706_uff_E=436.29	-6.6	25.21	21.997
ShCL_MMV1542706_uff_E=436.29	-6.4	48.851	46.554
ShCL_MMV1542706_uff_E=436.29	-6.3	52.235	50.026
ShCL_MMV1542706_uff_E=436.29	-6.2	17.036	14.848
ShCL_MMV1542706_uff_E=436.29	-6.1	26.522	24.81
ShCL_MMV1542706_uff_E=436.29	-6.1	25.152	23.035
ShCL_MMV1542798_uff_E=709.38	-8.2	0	0
ShCL_MMV1542798_uff_E=709.38	-7.7	11.694	7.741
ShCL_MMV1542798_uff_E=709.38	-7.6	10.762	7.006
ShCL_MMV1542798_uff_E=709.38	-7.6	6.753	4.744
ShCL_MMV1542798_uff_E=709.38	-7.5	11.164	7.063
ShCL_MMV1542798_uff_E=709.38	-7.4	4.775	3.798
ShCL_MMV1542798_uff_E=709.38	-7.3	51.503	49.57
ShCL_MMV1542798_uff_E=709.38	-7.3	31.515	28.638
ShCL_MMV1542798_uff_E=709.38	-7.1	51.655	49.678
ShCL_MMV1542799_uff_E=556.70	-7.6	0	0
ShCL_MMV1542799_uff_E=556.70	-7.4	20.566	15.945
ShCL_MMV1542799_uff_E=556.70	-7.1	19.809	16.797
ShCL_MMV1542799_uff_E=556.70	-6.7	8.291	4.337
ShCL_MMV1542799_uff_E=556.70	-6.7	25.6	22.24
ShCL_MMV1542799_uff_E=556.70	-6.7	36.789	32.808
ShCL_MMV1542799_uff_E=556.70	-6.6	17.822	13.47
ShCL_MMV1542799_uff_E=556.70	-6.5	49.427	45.903
ShCL_MMV1542799_uff_E=556.70	-6.5	25.106	22.165
ShCL_MMV1542820_uff_E=276.78	-8.5	0	0
ShCL_MMV1542820_uff_E=276.78	-8.3	10.093	5.937
ShCL_MMV1542820_uff_E=276.78	-7.9	10.029	6.098
ShCL_MMV1542820_uff_E=276.78	-7.9	15.142	12.921
ShCL_MMV1542820_uff_E=276.78	-7.7	3.852	2.492
ShCL_MMV1542820_uff_E=276.78	-7.4	30.882	29.062
ShCL_MMV1542820_uff_E=276.78	-7.3	15.305	13.586
ShCL_MMV1542820_uff_E=276.78	-7.3	32.141	29.925
ShCL_MMV1542820_uff_E=276.78	-7.3	7.905	6.024
ShCL_MMV1542822_uff_E=1018.96	-8.5	0	0
ShCL_MMV1542822_uff_E=1018.96	-7.5	25.664	23.232
ShCL_MMV1542822_uff_E=1018.96	-7.5	30.531	29.016
ShCL_MMV1542822_uff_E=1018.96	-7.3	36.058	34.174
ShCL_MMV1542822_uff_E=1018.96	-7.3	35.356	33.258
ShCL_MMV1542822_uff_E=1018.96	-7.3	20.955	15.241
ShCL_MMV1542822_uff_E=1018.96	-7.2	2.073	1.614
ShCL_MMV1542822_uff_E=1018.96	-7.1	28.47	25.246
ShCL_MMV1542822_uff_E=1018.96	-7.1	28.444	26.371
ShCL_MMV1545674_uff_E=650.37	-7.8	0	0
ShCL_MMV1545674_uff_E=650.37	-7.6	22.709	18.274
ShCL_MMV1545674_uff_E=650.37	-7.4	2.052	1.429
ShCL_MMV1545674_uff_E=650.37	-7.4	19.627	14.639
ShCL_MMV1545674_uff_E=650.37	-7.4	2.964	2.449
ShCL_MMV1545674_uff_E=650.37	-7.3	26.659	24.033
ShCL_MMV1545674_uff_E=650.37	-7.2	15.629	12.289
ShCL_MMV1545674_uff_E=650.37	-7.2	26.936	24.26
ShCL_MMV1545674_uff_E=650.37	-7.1	31.188	28.801
ShCL_MMV1545675_uff_E=645.06	-7.4	0	0
ShCL_MMV1545675_uff_E=645.06	-7.4	37.45	34.104
ShCL_MMV1545675_uff_E=645.06	-7.4	37.683	34.375
ShCL_MMV1545675_uff_E=645.06	-7.3	2.351	1.916
ShCL_MMV1545675_uff_E=645.06	-7.3	18.619	16.662
ShCL_MMV1545675_uff_E=645.06	-7.1	15.458	12.363
ShCL_MMV1545675_uff_E=645.06	-7.1	2.406	1.953
ShCL_MMV1545675_uff_E=645.06	-7.1	62.747	59.276
ShCL_MMV1545675_uff_E=645.06	-7	59.095	55.999
ShCL_MMV1545678_uff_E=882.08	-7.9	0	0
ShCL_MMV1545678_uff_E=882.08	-7.8	9.892	5.601
ShCL_MMV1545678_uff_E=882.08	-7.6	8.78	4.253
ShCL_MMV1545678_uff_E=882.08	-7.6	3.17	2.39
ShCL_MMV1545678_uff_E=882.08	-7.3	27.3	24.381
ShCL_MMV1545678_uff_E=882.08	-7.3	19.523	17.505
ShCL_MMV1545678_uff_E=882.08	-7.3	27.717	24.573
ShCL_MMV1545678_uff_E=882.08	-7.2	20.398	17.338
ShCL_MMV1545678_uff_E=882.08	-7.1	19.368	14.093
ShCL_MMV1558322_uff_E=1063.29	-7.5	0	0
ShCL_MMV1558322_uff_E=1063.29	-7.2	29.625	27.515
ShCL_MMV1558322_uff_E=1063.29	-6.9	18.785	15.536
ShCL_MMV1558322_uff_E=1063.29	-6.9	3.823	2.733
ShCL_MMV1558322_uff_E=1063.29	-6.8	55.982	54.064
ShCL_MMV1558322_uff_E=1063.29	-6.6	47.145	45.771
ShCL_MMV1558322_uff_E=1063.29	-6.6	29.336	26.838
ShCL_MMV1558322_uff_E=1063.29	-6.5	10.432	6.774
ShCL_MMV1558322_uff_E=1063.29	-6.5	17.34	15.376
ShCL_MMV1558323_uff_E=828.70	-8.3	0	0
ShCL_MMV1558323_uff_E=828.70	-7.9	2.498	2.052
ShCL_MMV1558323_uff_E=828.70	-7.3	37.106	34.848
ShCL_MMV1558323_uff_E=828.70	-7.2	27.79	25.007
ShCL_MMV1558323_uff_E=828.70	-7.1	27.524	24.961
ShCL_MMV1558323_uff_E=828.70	-7	27.375	24.813
ShCL_MMV1558323_uff_E=828.70	-6.9	26.318	23.916
ShCL_MMV1558323_uff_E=828.70	-6.8	37.458	35.233
ShCL_MMV1558323_uff_E=828.70	-6.8	30.446	28.387
ShCL_MMV1558324_uff_E=621.25	-7.2	0	0
ShCL_MMV1558324_uff_E=621.25	-7.1	35.111	33.367
ShCL_MMV1558324_uff_E=621.25	-7	40.455	37.336
ShCL_MMV1558324_uff_E=621.25	-6.9	2.95	2.169
ShCL_MMV1558324_uff_E=621.25	-6.9	9.169	3.902
ShCL_MMV1558324_uff_E=621.25	-6.8	28.478	24.421
ShCL_MMV1558324_uff_E=621.25	-6.8	8.278	3.266
ShCL_MMV1558324_uff_E=621.25	-6.8	29.047	24.392
ShCL_MMV1558324_uff_E=621.25	-6.8	35.039	33.386
ShCL_MMV1558949_uff_E=1464.13	-8.7	0	0
ShCL_MMV1558949_uff_E=1464.13	-8.7	50.589	49.336
ShCL_MMV1558949_uff_E=1464.13	-8.1	4.173	2.995
ShCL_MMV1558949_uff_E=1464.13	-8.1	6.853	5.087
ShCL_MMV1558949_uff_E=1464.13	-8	4.527	3.43
ShCL_MMV1558949_uff_E=1464.13	-8	11.108	10.127
ShCL_MMV1558949_uff_E=1464.13	-7.9	76.614	75.148
ShCL_MMV1558949_uff_E=1464.13	-7.8	49.16	47.341
ShCL_MMV1558949_uff_E=1464.13	-7.8	7.399	5.638
ShCL_MMV1577453_uff_E=162.56	-5.3	0	0
ShCL_MMV1577453_uff_E=162.56	-5.3	22.65	20.913
ShCL_MMV1577453_uff_E=162.56	-5.3	29.325	26.965
ShCL_MMV1577453_uff_E=162.56	-5.2	29.356	26.631
ShCL_MMV1577453_uff_E=162.56	-4.9	51.69	50.442
ShCL_MMV1577453_uff_E=162.56	-4.9	22.995	21.843
ShCL_MMV1577453_uff_E=162.56	-4.8	29.471	26.989
ShCL_MMV1577453_uff_E=162.56	-4.8	51.244	50.117
ShCL_MMV1577453_uff_E=162.56	-4.7	50.361	49.288
ShCL_MMV1577455_uff_E=502.28	-5	0	0
ShCL_MMV1577455_uff_E=502.28	-4.9	22.563	21.525
ShCL_MMV1577455_uff_E=502.28	-4.9	23.859	22.675
ShCL_MMV1577455_uff_E=502.28	-4.8	19.895	18.746
ShCL_MMV1577455_uff_E=502.28	-4.7	23.064	21.893
ShCL_MMV1577455_uff_E=502.28	-4.7	27.696	25.158
ShCL_MMV1577455_uff_E=502.28	-4.7	23.339	21.975
ShCL_MMV1577455_uff_E=502.28	-4.7	22.062	20.83
ShCL_MMV1577455_uff_E=502.28	-4.6	24.263	23.119
ShCL_MMV1577456_uff_E=1664.23	-8.4	0	0
ShCL_MMV1577456_uff_E=1664.23	-8.1	5.751	3.939
ShCL_MMV1577456_uff_E=1664.23	-7.9	5.093	3.333
ShCL_MMV1577456_uff_E=1664.23	-7.8	4.526	3.569
ShCL_MMV1577456_uff_E=1664.23	-7.8	5.116	3.09
ShCL_MMV1577456_uff_E=1664.23	-7.6	51.331	50.004
ShCL_MMV1577456_uff_E=1664.23	-7.5	5.646	3.534
ShCL_MMV1577456_uff_E=1664.23	-7.3	55.937	52.768
ShCL_MMV1577456_uff_E=1664.23	-7.2	57.258	54.694
ShCL_MMV1577458_uff_E=499.84	-6.5	0	0
ShCL_MMV1577458_uff_E=499.84	-6.4	21.738	20.341
ShCL_MMV1577458_uff_E=499.84	-6.4	43.47	41.489
ShCL_MMV1577458_uff_E=499.84	-6.2	23.058	21.817
ShCL_MMV1577458_uff_E=499.84	-6.2	22.652	21.215
ShCL_MMV1577458_uff_E=499.84	-5.9	41.147	39.384
ShCL_MMV1577458_uff_E=499.84	-5.9	43.035	41.208
ShCL_MMV1577458_uff_E=499.84	-5.8	41.749	39.955
ShCL_MMV1577458_uff_E=499.84	-5.8	23.315	21.799
ShCL_MMV1577459_uff_E=460.26	-5	0	0
ShCL_MMV1577459_uff_E=460.26	-4.9	23.237	22.709
ShCL_MMV1577459_uff_E=460.26	-4.7	27.999	27.248
ShCL_MMV1577459_uff_E=460.26	-4.7	33.97	32.863
ShCL_MMV1577459_uff_E=460.26	-4.7	23.355	21.997
ShCL_MMV1577459_uff_E=460.26	-4.7	23.783	22.199
ShCL_MMV1577459_uff_E=460.26	-4.6	23.023	22.344
ShCL_MMV1577459_uff_E=460.26	-4.6	33.446	32.05
ShCL_MMV1577459_uff_E=460.26	-4.6	22.52	20.993
ShCL_MMV1577460_uff_E=414.20	-5.5	0	0
ShCL_MMV1577460_uff_E=414.20	-5.2	23.204	22.134
ShCL_MMV1577460_uff_E=414.20	-5	30.798	30.262
ShCL_MMV1577460_uff_E=414.20	-4.8	6.302	5.216
ShCL_MMV1577460_uff_E=414.20	-4.8	29.472	28.847
ShCL_MMV1577460_uff_E=414.20	-4.7	35.777	34.972
ShCL_MMV1577460_uff_E=414.20	-4.7	9.685	7.872
ShCL_MMV1577460_uff_E=414.20	-4.7	30.327	29.628
ShCL_MMV1577460_uff_E=414.20	-4.6	6.131	5.096
ShCL_MMV1577461_uff_E=980.31	-8.2	0	0
ShCL_MMV1577461_uff_E=980.31	-7.6	30.468	28.197
ShCL_MMV1577461_uff_E=980.31	-7.5	6.942	3.218
ShCL_MMV1577461_uff_E=980.31	-7.4	8.393	3.52
ShCL_MMV1577461_uff_E=980.31	-7.4	18.703	14.922
ShCL_MMV1577461_uff_E=980.31	-7.3	29.362	26.951
ShCL_MMV1577461_uff_E=980.31	-7.3	27.064	24.704
ShCL_MMV1577461_uff_E=980.31	-7.3	7.178	4.613
ShCL_MMV1577461_uff_E=980.31	-7.2	7.734	3.152
ShCL_MMV1577462_uff_E=1626.35	-7.6	0	0
ShCL_MMV1577462_uff_E=1626.35	-7.4	4.128	2.961
ShCL_MMV1577462_uff_E=1626.35	-7.3	9.447	5.405
ShCL_MMV1577462_uff_E=1626.35	-7.3	7.488	4.209
ShCL_MMV1577462_uff_E=1626.35	-7.3	4.842	3.235
ShCL_MMV1577462_uff_E=1626.35	-7.3	7.056	4.184
ShCL_MMV1577462_uff_E=1626.35	-7.2	8.996	4.946
ShCL_MMV1577462_uff_E=1626.35	-7.2	5.272	3.641
ShCL_MMV1577462_uff_E=1626.35	-7	8.253	4.383
ShCL_MMV1577463_uff_E=493.29	-7.5	0	0
ShCL_MMV1577463_uff_E=493.29	-7.2	3.347	0.251
ShCL_MMV1577463_uff_E=493.29	-6.9	3.905	1.636
ShCL_MMV1577463_uff_E=493.29	-6.7	2.306	1.931
ShCL_MMV1577463_uff_E=493.29	-6.5	6.294	4.16
ShCL_MMV1577463_uff_E=493.29	-6.3	6.272	4.089
ShCL_MMV1577463_uff_E=493.29	-6.2	7.243	4.187
ShCL_MMV1577463_uff_E=493.29	-6.1	21.21	18.344
ShCL_MMV1577463_uff_E=493.29	-6.1	6.945	4.279
ShCL_MMV1577464_uff_E=215.17	-5.9	0	0
ShCL_MMV1577464_uff_E=215.17	-5.3	1.782	1.552
ShCL_MMV1577464_uff_E=215.17	-4.9	20.594	19.199
ShCL_MMV1577464_uff_E=215.17	-4.8	30.326	29.355
ShCL_MMV1577464_uff_E=215.17	-4.7	18.733	17.4
ShCL_MMV1577464_uff_E=215.17	-4.7	30.814	29.805
ShCL_MMV1577464_uff_E=215.17	-4.5	29.313	28.181
ShCL_MMV1577464_uff_E=215.17	-4.4	18.78	16.85
ShCL_MMV1577464_uff_E=215.17	-4.4	24.452	23.57
ShCL_MMV1577465_uff_E=630.83	-6.7	0	0
ShCL_MMV1577465_uff_E=630.83	-6.6	4.205	3.208
ShCL_MMV1577465_uff_E=630.83	-6.4	29.727	28.368
ShCL_MMV1577465_uff_E=630.83	-6.4	4.096	3.116
ShCL_MMV1577465_uff_E=630.83	-6.3	29.195	27.992
ShCL_MMV1577465_uff_E=630.83	-6.3	4.306	3.393
ShCL_MMV1577465_uff_E=630.83	-6.1	50.192	48.838
ShCL_MMV1577465_uff_E=630.83	-6.1	15.467	14.232
ShCL_MMV1577465_uff_E=630.83	-6	51.758	50.229
ShCL_MMV1577466_uff_E=342.09	-7.2	0	0
ShCL_MMV1577466_uff_E=342.09	-6.9	8.646	3.597
ShCL_MMV1577466_uff_E=342.09	-6.5	5.113	1.536
ShCL_MMV1577466_uff_E=342.09	-6.4	16.587	12.348
ShCL_MMV1577466_uff_E=342.09	-6.4	50.97	49.21
ShCL_MMV1577466_uff_E=342.09	-6.3	5.144	1.925
ShCL_MMV1577466_uff_E=342.09	-6.2	6.123	2.926
ShCL_MMV1577466_uff_E=342.09	-6.1	23.517	20.791
ShCL_MMV1577466_uff_E=342.09	-6.1	3.127	2.288
ShCL_MMV1577467_uff_E=1209.74	-6	0	0
ShCL_MMV1577467_uff_E=1209.74	-5.9	7.194	3.326
ShCL_MMV1577467_uff_E=1209.74	-5.9	4.978	2.319
ShCL_MMV1577467_uff_E=1209.74	-5.9	3.385	1.597
ShCL_MMV1577467_uff_E=1209.74	-5.9	49.951	48.059
ShCL_MMV1577467_uff_E=1209.74	-5.7	4.676	2.386
ShCL_MMV1577467_uff_E=1209.74	-5.7	16.347	12.542
ShCL_MMV1577467_uff_E=1209.74	-5.7	6.191	3.393
ShCL_MMV1577467_uff_E=1209.74	-5.6	7.904	2.914
ShCL_MMV1577468_uff_E=180.65	-5.3	0	0
ShCL_MMV1577468_uff_E=180.65	-5.1	3.799	3.015
ShCL_MMV1577468_uff_E=180.65	-4.9	44.029	42.903
ShCL_MMV1577468_uff_E=180.65	-4.9	53.396	51.408
ShCL_MMV1577468_uff_E=180.65	-4.8	44.212	43.13
ShCL_MMV1577468_uff_E=180.65	-4.7	45.175	44.071
ShCL_MMV1577468_uff_E=180.65	-4.6	54.053	52.891
ShCL_MMV1577468_uff_E=180.65	-4.6	4.996	2.228
ShCL_MMV1577468_uff_E=180.65	-4.6	32.06	30.75
ShCL_MMV1577469_uff_E=409.09	-6.1	0	0
ShCL_MMV1577469_uff_E=409.09	-6.1	15.345	13.502
ShCL_MMV1577469_uff_E=409.09	-6	3.89	3.133
ShCL_MMV1577469_uff_E=409.09	-5.9	4.264	3.371
ShCL_MMV1577469_uff_E=409.09	-5.8	6.516	4.424
ShCL_MMV1577469_uff_E=409.09	-5.7	2.33	2.194
ShCL_MMV1577469_uff_E=409.09	-5.6	50.365	49.275
ShCL_MMV1577469_uff_E=409.09	-5.6	6.459	4.239
ShCL_MMV1577469_uff_E=409.09	-5.5	53.789	52.954
ShCL_MMV1577470_uff_E=597.04	-6.3	0	0
ShCL_MMV1577470_uff_E=597.04	-5.9	4.536	1.395
ShCL_MMV1577470_uff_E=597.04	-5.9	24.276	22.475
ShCL_MMV1577470_uff_E=597.04	-5.9	4.845	1.898
ShCL_MMV1577470_uff_E=597.04	-5.9	24.517	22.643
ShCL_MMV1577470_uff_E=597.04	-5.8	24.419	22.206
ShCL_MMV1577470_uff_E=597.04	-5.7	24.781	22.813
ShCL_MMV1577470_uff_E=597.04	-5.7	4.494	1.627
ShCL_MMV1577470_uff_E=597.04	-5.6	52.093	50.157
ShCL_MMV1577471_uff_E=416.17	-9.5	0	0
ShCL_MMV1577471_uff_E=416.17	-8.8	19.21	14.658
ShCL_MMV1577471_uff_E=416.17	-8.3	20.81	15.645
ShCL_MMV1577471_uff_E=416.17	-8.2	32.752	27.627
ShCL_MMV1577471_uff_E=416.17	-8.2	13.322	9.019
ShCL_MMV1577471_uff_E=416.17	-8	9.029	6.246
ShCL_MMV1577471_uff_E=416.17	-8	32.846	28.888
ShCL_MMV1577471_uff_E=416.17	-7.9	33.977	28.784
ShCL_MMV1577471_uff_E=416.17	-7.8	35.629	32.26
ShCL_MMV1577472_uff_E=314.64	-6.6	0	0
ShCL_MMV1577472_uff_E=314.64	-5.7	21.177	19.924
ShCL_MMV1577472_uff_E=314.64	-5.7	6.232	4.193
ShCL_MMV1577472_uff_E=314.64	-5.5	30.068	29.236
ShCL_MMV1577472_uff_E=314.64	-5.5	37.974	36.565
ShCL_MMV1577472_uff_E=314.64	-5.4	30.462	28.428
ShCL_MMV1577472_uff_E=314.64	-5.3	32.363	31.399
ShCL_MMV1577472_uff_E=314.64	-5.3	37.201	35.782
ShCL_MMV1577472_uff_E=314.64	-5.2	32.252	30.951
ShCL_MMV1577473_uff_E=956.83	-7.3	0	0
ShCL_MMV1577473_uff_E=956.83	-7.3	44.435	41.517
ShCL_MMV1577473_uff_E=956.83	-7.3	26.121	24.139
ShCL_MMV1577473_uff_E=956.83	-7.1	11.246	7.284
ShCL_MMV1577473_uff_E=956.83	-7.1	26.968	24.244
ShCL_MMV1577473_uff_E=956.83	-7.1	26.638	24.6
ShCL_MMV1577473_uff_E=956.83	-7	7.467	5.322
ShCL_MMV1577473_uff_E=956.83	-7	8.583	6.125
ShCL_MMV1577473_uff_E=956.83	-7	7.942	5.311
ShCL_MMV1577474_uff_E=428.91	-7.9	0	0
ShCL_MMV1577474_uff_E=428.91	-7.4	27.391	24.632
ShCL_MMV1577474_uff_E=428.91	-7.2	48.377	43.237
ShCL_MMV1577474_uff_E=428.91	-7.1	40.424	34.189
ShCL_MMV1577474_uff_E=428.91	-7.1	37.158	32.898
ShCL_MMV1577474_uff_E=428.91	-7.1	28.632	26.05
ShCL_MMV1577474_uff_E=428.91	-7.1	51.166	44.548
ShCL_MMV1577474_uff_E=428.91	-7	20.771	19.21
ShCL_MMV1577474_uff_E=428.91	-7	27.261	24.344
ShCL_MMV1577890_uff_E=571.32	-6	0	0
ShCL_MMV1577890_uff_E=571.32	-5.9	15.146	14.001
ShCL_MMV1577890_uff_E=571.32	-5.7	62.268	61.005
ShCL_MMV1577890_uff_E=571.32	-5.4	23.352	22.085
ShCL_MMV1577890_uff_E=571.32	-5.3	28.191	27.11
ShCL_MMV1577890_uff_E=571.32	-5.3	6.039	4.554
ShCL_MMV1577890_uff_E=571.32	-5.2	46.055	44.532
ShCL_MMV1577890_uff_E=571.32	-5.2	41.664	40.251
ShCL_MMV1577890_uff_E=571.32	-5.1	4.873	3.957
ShCL_MMV1579822_uff_E=1140.25	-7.9	0	0
ShCL_MMV1579822_uff_E=1140.25	-7.8	29.883	28.28
ShCL_MMV1579822_uff_E=1140.25	-7.8	27.186	24.622
ShCL_MMV1579822_uff_E=1140.25	-7.5	22.264	17.858
ShCL_MMV1579822_uff_E=1140.25	-7.5	32.016	29.864
ShCL_MMV1579822_uff_E=1140.25	-7.3	2.754	2.188
ShCL_MMV1579822_uff_E=1140.25	-7.2	29.975	27.447
ShCL_MMV1579822_uff_E=1140.25	-7.2	28.586	26.376
ShCL_MMV1579822_uff_E=1140.25	-7.2	27.956	25.437
ShCL_MMV1579936_uff_E=1724.10	-7.4	0	0
ShCL_MMV1579936_uff_E=1724.10	-6.9	32.541	30.121
ShCL_MMV1579936_uff_E=1724.10	-6.9	5.115	4.092
ShCL_MMV1579936_uff_E=1724.10	-6.8	27.178	24.557
ShCL_MMV1579936_uff_E=1724.10	-6.6	31.756	28.436
ShCL_MMV1579936_uff_E=1724.10	-6.6	29.562	27.043
ShCL_MMV1579936_uff_E=1724.10	-6.5	29.193	27.38
ShCL_MMV1579936_uff_E=1724.10	-6.5	27.903	24.992
ShCL_MMV1579936_uff_E=1724.10	-6.4	26.148	22.856
ShCL_MMV1592761_uff_E=553.67	-7.2	0	0
ShCL_MMV1592761_uff_E=553.67	-7.2	25.886	22.954
ShCL_MMV1592761_uff_E=553.67	-7	32.643	31.056
ShCL_MMV1592761_uff_E=553.67	-6.9	28.612	25.492
ShCL_MMV1592761_uff_E=553.67	-6.9	24.779	22.373
ShCL_MMV1592761_uff_E=553.67	-6.8	23.024	19.112
ShCL_MMV1592761_uff_E=553.67	-6.8	25.794	23.177
ShCL_MMV1592761_uff_E=553.67	-6.8	30.219	28.949
ShCL_MMV1592761_uff_E=553.67	-6.7	30.309	27.49
ShCL_MMV1593278_uff_E=196.24	-6.4	0	0
ShCL_MMV1593278_uff_E=196.24	-6.2	10.862	6.829
ShCL_MMV1593278_uff_E=196.24	-6.1	8.973	6.713
ShCL_MMV1593278_uff_E=196.24	-6.1	28.915	26.179
ShCL_MMV1593278_uff_E=196.24	-6.1	37.899	36.044
ShCL_MMV1593278_uff_E=196.24	-6	35.161	31.773
ShCL_MMV1593278_uff_E=196.24	-5.9	24.556	22.584
ShCL_MMV1593278_uff_E=196.24	-5.9	38.977	36.148
ShCL_MMV1593278_uff_E=196.24	-5.8	12.549	8.553
ShCL_MMV1633824_uff_E=275.80	-7.3	0	0
ShCL_MMV1633824_uff_E=275.80	-7.2	8.733	5.626
ShCL_MMV1633824_uff_E=275.80	-7.1	7.631	4.846
ShCL_MMV1633824_uff_E=275.80	-7	4.809	2.872
ShCL_MMV1633824_uff_E=275.80	-7	4.259	2.531
ShCL_MMV1633824_uff_E=275.80	-6.7	39.447	36.629
ShCL_MMV1633824_uff_E=275.80	-6.7	25.493	24.554
ShCL_MMV1633824_uff_E=275.80	-6.4	6.044	4.032
ShCL_MMV1633824_uff_E=275.80	-6.3	28.518	25.271
ShCL_MMV1633825_uff_E=467.71	-8.7	0	0
ShCL_MMV1633825_uff_E=467.71	-8.7	26.243	24.393
ShCL_MMV1633825_uff_E=467.71	-8.6	27.433	24.946
ShCL_MMV1633825_uff_E=467.71	-8.3	55.058	52.699
ShCL_MMV1633825_uff_E=467.71	-8.3	37.541	34.904
ShCL_MMV1633825_uff_E=467.71	-8.2	5.93	3.729
ShCL_MMV1633825_uff_E=467.71	-8.2	58.527	56.975
ShCL_MMV1633825_uff_E=467.71	-8.1	50.524	47.096
ShCL_MMV1633825_uff_E=467.71	-8	48.773	47.485
ShCL_MMV1633826_uff_E=1431.59	-6	0	0
ShCL_MMV1633826_uff_E=1431.59	-5.7	31.151	29.311
ShCL_MMV1633826_uff_E=1431.59	-5.5	4.917	2.257
ShCL_MMV1633826_uff_E=1431.59	-5.5	5.046	2.411
ShCL_MMV1633826_uff_E=1431.59	-5.2	5.23	2.023
ShCL_MMV1633826_uff_E=1431.59	-5.2	34.005	32.131
ShCL_MMV1633826_uff_E=1431.59	-5.2	20.457	19.264
ShCL_MMV1633826_uff_E=1431.59	-5.2	2.34	1.976
ShCL_MMV1633826_uff_E=1431.59	-5.1	41.327	40.212
ShCL_MMV1633827_uff_E=354.07	-4.8	0	0
ShCL_MMV1633827_uff_E=354.07	-4.7	2.329	1.125
ShCL_MMV1633827_uff_E=354.07	-4.6	53.942	52.393
ShCL_MMV1633827_uff_E=354.07	-4.4	25.754	24.301
ShCL_MMV1633827_uff_E=354.07	-4.4	53.852	52.446
ShCL_MMV1633827_uff_E=354.07	-4.4	53.804	52.68
ShCL_MMV1633827_uff_E=354.07	-4.4	3.332	1.669
ShCL_MMV1633827_uff_E=354.07	-4.3	55.909	54.391
ShCL_MMV1633827_uff_E=354.07	-4.3	55.721	54.251
ShCL_MMV1634079_uff_E=263.63	-5.3	0	0
ShCL_MMV1634079_uff_E=263.63	-5.1	13.872	12.854
ShCL_MMV1634079_uff_E=263.63	-5	11.782	10.515
ShCL_MMV1634079_uff_E=263.63	-4.9	14.307	13.056
ShCL_MMV1634079_uff_E=263.63	-4.8	32.174	30.143
ShCL_MMV1634079_uff_E=263.63	-4.8	12.294	9.971
ShCL_MMV1634079_uff_E=263.63	-4.8	31.748	30.149
ShCL_MMV1634079_uff_E=263.63	-4.7	7.483	6.059
ShCL_MMV1634079_uff_E=263.63	-4.7	31.562	30.024
ShCL_MMV1634080_uff_E=279.72	-6.9	0	0
ShCL_MMV1634080_uff_E=279.72	-6.7	2.201	1.626
ShCL_MMV1634080_uff_E=279.72	-6.7	13.174	12.375
ShCL_MMV1634080_uff_E=279.72	-6.6	29.547	26.479
ShCL_MMV1634080_uff_E=279.72	-6.6	49.875	48.179
ShCL_MMV1634080_uff_E=279.72	-6.6	47.267	45.637
ShCL_MMV1634080_uff_E=279.72	-6.6	13.685	12.52
ShCL_MMV1634080_uff_E=279.72	-6.6	28.382	26.171
ShCL_MMV1634080_uff_E=279.72	-6.4	43.077	39.255
ShCL_MMV1634081_uff_E=295.17	-7.4	0	0
ShCL_MMV1634081_uff_E=295.17	-6.8	23.701	22.198
ShCL_MMV1634081_uff_E=295.17	-6.8	1.563	0.826
ShCL_MMV1634081_uff_E=295.17	-6.5	27.4	25.52
ShCL_MMV1634081_uff_E=295.17	-6.4	19.665	17.119
ShCL_MMV1634081_uff_E=295.17	-6.4	31.288	29.765
ShCL_MMV1634081_uff_E=295.17	-6.4	24.811	22.861
ShCL_MMV1634081_uff_E=295.17	-6.3	26.24	24.073
ShCL_MMV1634081_uff_E=295.17	-6.3	26.334	24.358
ShCL_MMV1634082_uff_E=278.88	-5.8	0	0
ShCL_MMV1634082_uff_E=278.88	-5.8	23.623	22.254
ShCL_MMV1634082_uff_E=278.88	-5.7	45.424	43.535
ShCL_MMV1634082_uff_E=278.88	-5.7	21.966	20.867
ShCL_MMV1634082_uff_E=278.88	-5.6	3.601	1.377
ShCL_MMV1634082_uff_E=278.88	-5.6	24.185	22.707
ShCL_MMV1634082_uff_E=278.88	-5.6	43.866	41.871
ShCL_MMV1634082_uff_E=278.88	-5.5	45.621	43.687
ShCL_MMV1634082_uff_E=278.88	-5.5	22.687	21.268
ShCL_MMV1634083_uff_E=307.49	-4.8	0	0
ShCL_MMV1634083_uff_E=307.49	-4.8	34.504	33.561
ShCL_MMV1634083_uff_E=307.49	-4.5	2.626	1.982
ShCL_MMV1634083_uff_E=307.49	-4.3	34.678	33.953
ShCL_MMV1634083_uff_E=307.49	-4.3	36.521	36.091
ShCL_MMV1634083_uff_E=307.49	-4.3	55.214	54.344
ShCL_MMV1634083_uff_E=307.49	-4.2	37.701	37.021
ShCL_MMV1634083_uff_E=307.49	-4.2	55.561	54.736
ShCL_MMV1634083_uff_E=307.49	-4.1	54.9	53.853
ShCL_MMV1634506_uff_E=1687.82	-6.1	0	0
ShCL_MMV1634506_uff_E=1687.82	-5.9	4.196	2.89
ShCL_MMV1634506_uff_E=1687.82	-5.8	5.227	3.252
ShCL_MMV1634506_uff_E=1687.82	-5.7	19.125	16.489
ShCL_MMV1634506_uff_E=1687.82	-5.6	26.051	22.998
ShCL_MMV1634506_uff_E=1687.82	-5.6	25.575	23.037
ShCL_MMV1634506_uff_E=1687.82	-5.5	25.445	22.889
ShCL_MMV1634506_uff_E=1687.82	-5.5	29.813	27.527
ShCL_MMV1634506_uff_E=1687.82	-5.5	29.709	27.376
ShCL_MMV1634507_uff_E=1741.36	-8.7	0	0
ShCL_MMV1634507_uff_E=1741.36	-8.7	9.272	4.874
ShCL_MMV1634507_uff_E=1741.36	-8.4	28.12	25.711
ShCL_MMV1634507_uff_E=1741.36	-8.3	6.71	4.733
ShCL_MMV1634507_uff_E=1741.36	-8.3	3.376	2.694
ShCL_MMV1634507_uff_E=1741.36	-8.2	4.27	3.373
ShCL_MMV1634507_uff_E=1741.36	-8.1	50.732	48.36
ShCL_MMV1634507_uff_E=1741.36	-8.1	7.124	4.416
ShCL_MMV1634507_uff_E=1741.36	-7.8	35.483	33.443
ShCL_MMV1704710_uff_E=1036.85	-8.5	0	0
ShCL_MMV1704710_uff_E=1036.85	-8.3	5.273	3.729
ShCL_MMV1704710_uff_E=1036.85	-7.8	36.535	31.907
ShCL_MMV1704710_uff_E=1036.85	-7.7	4.123	3.125
ShCL_MMV1704710_uff_E=1036.85	-7.6	4.623	3.267
ShCL_MMV1704710_uff_E=1036.85	-7.4	34.594	29.787
ShCL_MMV1704710_uff_E=1036.85	-7.3	29.315	25.264
ShCL_MMV1704710_uff_E=1036.85	-7.2	57.03	53.231
ShCL_MMV1704710_uff_E=1036.85	-7.2	32.649	30.683
ShCL_MMV1726212_uff_E=316.11	-6.3	0	0
ShCL_MMV1726212_uff_E=316.11	-6.1	3.99	1.771
ShCL_MMV1726212_uff_E=316.11	-5.9	3.948	2.004
ShCL_MMV1726212_uff_E=316.11	-5.9	4.347	2.074
ShCL_MMV1726212_uff_E=316.11	-5.7	5.129	2.532
ShCL_MMV1726212_uff_E=316.11	-5.6	4.435	2.073
ShCL_MMV1726212_uff_E=316.11	-5.5	49.909	48.535
ShCL_MMV1726212_uff_E=316.11	-5.4	28.773	26.708
ShCL_MMV1726212_uff_E=316.11	-5.4	61.605	59.903
ShCL_MMV1752548_uff_E=465.61	-6.5	0	0
ShCL_MMV1752548_uff_E=465.61	-6.5	29.596	26.848
ShCL_MMV1752548_uff_E=465.61	-6.3	27.347	24.889
ShCL_MMV1752548_uff_E=465.61	-6.3	28.009	25.323
ShCL_MMV1752548_uff_E=465.61	-6.2	21.689	18.317
ShCL_MMV1752548_uff_E=465.61	-6.1	39.73	36.864
ShCL_MMV1752548_uff_E=465.61	-6.1	35.558	32.612
ShCL_MMV1752548_uff_E=465.61	-6.1	27.096	24.553
ShCL_MMV1752548_uff_E=465.61	-6	5.652	3.241
ShCL_MMV1760745_uff_E=474.14	-9	0	0
ShCL_MMV1760745_uff_E=474.14	-8.7	7.564	3.506
ShCL_MMV1760745_uff_E=474.14	-8.4	8.667	4.139
ShCL_MMV1760745_uff_E=474.14	-8.1	5.795	3.989
ShCL_MMV1760745_uff_E=474.14	-8.1	51.505	49.355
ShCL_MMV1760745_uff_E=474.14	-7.7	4.748	2.824
ShCL_MMV1760745_uff_E=474.14	-7.7	6.659	4.132
ShCL_MMV1760745_uff_E=474.14	-7.4	15.704	11.946
ShCL_MMV1760745_uff_E=474.14	-7.4	56.95	54.007
ShCL_MMV1791425_uff_E=354.00	-6.8	0	0
ShCL_MMV1791425_uff_E=354.00	-6.7	2.526	1.617
ShCL_MMV1791425_uff_E=354.00	-6.6	7.317	4.531
ShCL_MMV1791425_uff_E=354.00	-6.4	49.858	48.417
ShCL_MMV1791425_uff_E=354.00	-6.4	58.498	55.941
ShCL_MMV1791425_uff_E=354.00	-6.4	28.921	27.077
ShCL_MMV1791425_uff_E=354.00	-6.3	14.536	12.908
ShCL_MMV1791425_uff_E=354.00	-6.3	3.557	2.264
ShCL_MMV1791425_uff_E=354.00	-6.2	8.922	5.944
ShCL_MMV1793194_uff_E=160.90	-4.4	0	0
ShCL_MMV1793194_uff_E=160.90	-4.3	20.868	20.085
ShCL_MMV1793194_uff_E=160.90	-4.3	33.931	33.287
ShCL_MMV1793194_uff_E=160.90	-4.2	20.741	19.77
ShCL_MMV1793194_uff_E=160.90	-4.1	18.072	17.515
ShCL_MMV1793194_uff_E=160.90	-4.1	22.762	22.135
ShCL_MMV1793194_uff_E=160.90	-4	25.893	25.005
ShCL_MMV1793194_uff_E=160.90	-4	21.266	20.281
ShCL_MMV1793194_uff_E=160.90	-4	42.201	41.257
ShCL_MMV1794204_uff_E=903.34	-8.1	0	0
ShCL_MMV1794204_uff_E=903.34	-7.1	51.397	50.225
ShCL_MMV1794204_uff_E=903.34	-7.1	31.45	29.415
ShCL_MMV1794204_uff_E=903.34	-7	7.509	4.479
ShCL_MMV1794204_uff_E=903.34	-7	14.887	11.871
ShCL_MMV1794204_uff_E=903.34	-7	40.285	39.261
ShCL_MMV1794204_uff_E=903.34	-6.9	39.755	38.562
ShCL_MMV1794204_uff_E=903.34	-6.8	50.418	49.295
ShCL_MMV1794204_uff_E=903.34	-6.8	52.765	51.481
ShCL_MMV1794205_uff_E=460.24	-7.9	0	0
ShCL_MMV1794205_uff_E=460.24	-7.6	43.433	41.372
ShCL_MMV1794205_uff_E=460.24	-7.2	44.143	41.006
ShCL_MMV1794205_uff_E=460.24	-7.1	28.942	22.894
ShCL_MMV1794205_uff_E=460.24	-6.9	10.744	5.985
ShCL_MMV1794205_uff_E=460.24	-6.7	26.891	22.56
ShCL_MMV1794205_uff_E=460.24	-6.7	48.356	42.825
ShCL_MMV1794205_uff_E=460.24	-6.7	17.231	12.857
ShCL_MMV1794205_uff_E=460.24	-6.7	25.083	21.557
ShCL_MMV1794206_uff_E=204.22	-7.2	0	0
ShCL_MMV1794206_uff_E=204.22	-7	2.379	1.642
ShCL_MMV1794206_uff_E=204.22	-6.9	16.23	15.101
ShCL_MMV1794206_uff_E=204.22	-6.7	3.178	2.254
ShCL_MMV1794206_uff_E=204.22	-6.5	4.793	3.119
ShCL_MMV1794206_uff_E=204.22	-6.4	59.245	56.656
ShCL_MMV1794206_uff_E=204.22	-6.4	10.475	4.965
ShCL_MMV1794206_uff_E=204.22	-6.3	13.399	12.283
ShCL_MMV1794206_uff_E=204.22	-6.3	10.057	8.303
ShCL_MMV1794207_uff_E=586.51	-6.5	0	0
ShCL_MMV1794207_uff_E=586.51	-6.3	2.116	0.494
ShCL_MMV1794207_uff_E=586.51	-6.2	3.293	2.456
ShCL_MMV1794207_uff_E=586.51	-6.2	15.635	13.515
ShCL_MMV1794207_uff_E=586.51	-6.1	3.63	2.809
ShCL_MMV1794207_uff_E=586.51	-6	2.53	1.235
ShCL_MMV1794207_uff_E=586.51	-5.8	28.049	26.697
ShCL_MMV1794207_uff_E=586.51	-5.6	13.347	12.028
ShCL_MMV1794207_uff_E=586.51	-5.6	35.785	34.336
ShCL_MMV1794209_uff_E=576.21	-6.3	0	0
ShCL_MMV1794209_uff_E=576.21	-6.3	5.118	1.32
ShCL_MMV1794209_uff_E=576.21	-6.2	49.616	47.994
ShCL_MMV1794209_uff_E=576.21	-6	50.902	49.576
ShCL_MMV1794209_uff_E=576.21	-6	50.829	49.576
ShCL_MMV1794209_uff_E=576.21	-6	21.423	18.826
ShCL_MMV1794209_uff_E=576.21	-5.9	50.624	49.358
ShCL_MMV1794209_uff_E=576.21	-5.7	49.891	48.279
ShCL_MMV1794209_uff_E=576.21	-5.7	51.651	50.398
ShCL_MMV1794210_uff_E=748.47	-9.4	0	0
ShCL_MMV1794210_uff_E=748.47	-8.7	34.084	29.305
ShCL_MMV1794210_uff_E=748.47	-8.6	29.256	25.315
ShCL_MMV1794210_uff_E=748.47	-8.6	33.42	29.679
ShCL_MMV1794210_uff_E=748.47	-8.3	2.141	1.678
ShCL_MMV1794210_uff_E=748.47	-8.3	35.156	31.218
ShCL_MMV1794210_uff_E=748.47	-8.3	2.084	1.408
ShCL_MMV1794210_uff_E=748.47	-8.1	36.54	33.239
ShCL_MMV1794210_uff_E=748.47	-8	17.668	12.204
ShCL_MMV1794211_uff_E=692.81	-7.6	0	0
ShCL_MMV1794211_uff_E=692.81	-7.5	4.346	2.42
ShCL_MMV1794211_uff_E=692.81	-7.3	4.735	2.464
ShCL_MMV1794211_uff_E=692.81	-6.9	37.117	34.069
ShCL_MMV1794211_uff_E=692.81	-6.9	4.429	2.638
ShCL_MMV1794211_uff_E=692.81	-6.8	37.457	34.347
ShCL_MMV1794211_uff_E=692.81	-6.8	54.48	51.839
ShCL_MMV1794211_uff_E=692.81	-6.8	8.996	5.323
ShCL_MMV1794211_uff_E=692.81	-6.8	8.917	5.427
ShCL_MMV1794212_uff_E=945.90	-7.3	0	0
ShCL_MMV1794212_uff_E=945.90	-7.3	13.327	10.4
ShCL_MMV1794212_uff_E=945.90	-7.2	37.177	34.622
ShCL_MMV1794212_uff_E=945.90	-7.2	30.141	26.482
ShCL_MMV1794212_uff_E=945.90	-7.1	3.579	1.571
ShCL_MMV1794212_uff_E=945.90	-7	14.6	11.84
ShCL_MMV1794212_uff_E=945.90	-7	24.686	22.989
ShCL_MMV1794212_uff_E=945.90	-6.9	13.48	10.352
ShCL_MMV1794212_uff_E=945.90	-6.9	25.191	23.57
ShCL_MMV1794213_uff_E=741.18	-6.7	0	0
ShCL_MMV1794213_uff_E=741.18	-6.4	10.462	7.412
ShCL_MMV1794213_uff_E=741.18	-6.4	54.206	51.824
ShCL_MMV1794213_uff_E=741.18	-6.3	50.885	47.292
ShCL_MMV1794213_uff_E=741.18	-6.3	30.298	26.892
ShCL_MMV1794213_uff_E=741.18	-6.2	30.948	28.403
ShCL_MMV1794213_uff_E=741.18	-6.1	5.357	3.622
ShCL_MMV1794213_uff_E=741.18	-6	18.651	16.464
ShCL_MMV1794213_uff_E=741.18	-6	21.201	17.473
ShCL_MMV1794214_uff_E=745.16	-7.6	0	0
ShCL_MMV1794214_uff_E=745.16	-7.5	2.827	1.843
ShCL_MMV1794214_uff_E=745.16	-7.3	6.491	3.959
ShCL_MMV1794214_uff_E=745.16	-7.2	6.859	4.234
ShCL_MMV1794214_uff_E=745.16	-6.8	52.104	50.03
ShCL_MMV1794214_uff_E=745.16	-6.8	58.921	57.011
ShCL_MMV1794214_uff_E=745.16	-6.8	51.039	48.74
ShCL_MMV1794214_uff_E=745.16	-6.7	51.141	48.89
ShCL_MMV1794214_uff_E=745.16	-6.7	6.666	4.137
ShCL_MMV1794215_uff_E=679.49	-7.2	0	0
ShCL_MMV1794215_uff_E=679.49	-7	2.012	0.581
ShCL_MMV1794215_uff_E=679.49	-6.8	4.005	3.254
ShCL_MMV1794215_uff_E=679.49	-6.5	24.793	21.834
ShCL_MMV1794215_uff_E=679.49	-6.4	30.211	28.601
ShCL_MMV1794215_uff_E=679.49	-6.4	3.591	2.603
ShCL_MMV1794215_uff_E=679.49	-6.4	52.363	50.964
ShCL_MMV1794215_uff_E=679.49	-6.3	24.335	21.722
ShCL_MMV1794215_uff_E=679.49	-6.3	24.186	22.133
ShCL_MMV1794216_uff_E=208.25	-6.4	0	0
ShCL_MMV1794216_uff_E=208.25	-6.2	24.673	23.281
ShCL_MMV1794216_uff_E=208.25	-5.9	22.375	19.965
ShCL_MMV1794216_uff_E=208.25	-5.8	3.097	2.04
ShCL_MMV1794216_uff_E=208.25	-5.8	30.133	28.245
ShCL_MMV1794216_uff_E=208.25	-5.8	8.883	2.874
ShCL_MMV1794216_uff_E=208.25	-5.7	29.717	28.221
ShCL_MMV1794216_uff_E=208.25	-5.7	2.127	1.742
ShCL_MMV1794216_uff_E=208.25	-5.6	24.849	21.65
ShCL_MMV1795508_uff_E=936.51	-7.7	0	0
ShCL_MMV1795508_uff_E=936.51	-7.6	14.697	11.565
ShCL_MMV1795508_uff_E=936.51	-7.5	20.504	18.199
ShCL_MMV1795508_uff_E=936.51	-7.5	26.238	24.045
ShCL_MMV1795508_uff_E=936.51	-7.5	3.157	2.32
ShCL_MMV1795508_uff_E=936.51	-7.1	24.848	23.703
ShCL_MMV1795508_uff_E=936.51	-7.1	26.727	23.458
ShCL_MMV1795508_uff_E=936.51	-7	20.496	18.268
ShCL_MMV1795508_uff_E=936.51	-7	46.473	44.829
ShCL_MMV1795510_uff_E=1033.68	-7.9	0	0
ShCL_MMV1795510_uff_E=1033.68	-7.4	30.475	28.393
ShCL_MMV1795510_uff_E=1033.68	-7.4	18.951	15.233
ShCL_MMV1795510_uff_E=1033.68	-7.3	3.641	2.86
ShCL_MMV1795510_uff_E=1033.68	-7.2	16.381	14.154
ShCL_MMV1795510_uff_E=1033.68	-7	29.532	27.745
ShCL_MMV1795510_uff_E=1033.68	-6.9	57.586	55.557
ShCL_MMV1795510_uff_E=1033.68	-6.9	31.136	28.34
ShCL_MMV1795510_uff_E=1033.68	-6.8	14.575	11.926
ShCL_MMV1795555_uff_E=827.09	-8.4	0	0
ShCL_MMV1795555_uff_E=827.09	-7.9	2.826	2.351
ShCL_MMV1795555_uff_E=827.09	-7.8	38.161	34.916
ShCL_MMV1795555_uff_E=827.09	-7.8	3.311	2.553
ShCL_MMV1795555_uff_E=827.09	-7.7	16.105	12.805
ShCL_MMV1795555_uff_E=827.09	-7.6	9.911	3.504
ShCL_MMV1795555_uff_E=827.09	-7.3	6.216	4.505
ShCL_MMV1795555_uff_E=827.09	-7.3	10.399	4.241
ShCL_MMV1795555_uff_E=827.09	-7.3	40.171	37.587
ShCL_MMV1795557_uff_E=502.93	-7.2	0	0
ShCL_MMV1795557_uff_E=502.93	-6.5	51.664	49.586
ShCL_MMV1795557_uff_E=502.93	-6.5	6.59	4.174
ShCL_MMV1795557_uff_E=502.93	-6.4	29.679	27.822
ShCL_MMV1795557_uff_E=502.93	-6.3	7.883	5.251
ShCL_MMV1795557_uff_E=502.93	-6.2	28.423	26.518
ShCL_MMV1795557_uff_E=502.93	-6.1	51.821	49.893
ShCL_MMV1795557_uff_E=502.93	-6	51.682	49.819
ShCL_MMV1795557_uff_E=502.93	-6	30.288	27.637
ShCL_MMV1796046_uff_E=1079.16	-7.6	0	0
ShCL_MMV1796046_uff_E=1079.16	-7.2	49.839	45.74
ShCL_MMV1796046_uff_E=1079.16	-7	38.954	36.056
ShCL_MMV1796046_uff_E=1079.16	-6.9	51.815	48.24
ShCL_MMV1796046_uff_E=1079.16	-6.9	4.737	2.753
ShCL_MMV1796046_uff_E=1079.16	-6.6	33.027	29.684
ShCL_MMV1796046_uff_E=1079.16	-6.5	35.827	32.299
ShCL_MMV1796046_uff_E=1079.16	-6.4	45.001	40.097
ShCL_MMV1796046_uff_E=1079.16	-6.4	49.614	45.323
ShCL_MMV1796254_uff_E=329.62	-5.9	0	0
ShCL_MMV1796254_uff_E=329.62	-5.8	2.469	1.542
ShCL_MMV1796254_uff_E=329.62	-5.7	27.349	25.911
ShCL_MMV1796254_uff_E=329.62	-5.6	2.141	1.055
ShCL_MMV1796254_uff_E=329.62	-5.4	3.49	2.559
ShCL_MMV1796254_uff_E=329.62	-5.3	42.426	39.631
ShCL_MMV1796254_uff_E=329.62	-5.3	17.161	14.536
ShCL_MMV1796254_uff_E=329.62	-5.3	24.426	22.544
ShCL_MMV1796254_uff_E=329.62	-5.2	51.067	49.218
ShCL_MMV1797658_uff_E=1666.94	-7.5	0	0
ShCL_MMV1797658_uff_E=1666.94	-7.3	21.092	19.033
ShCL_MMV1797658_uff_E=1666.94	-7.2	38.498	34.579
ShCL_MMV1797658_uff_E=1666.94	-7.1	60.22	55.829
ShCL_MMV1797658_uff_E=1666.94	-6.9	8.922	2.397
ShCL_MMV1797658_uff_E=1666.94	-6.8	9.1	2.264
ShCL_MMV1797658_uff_E=1666.94	-6.8	4.953	3.549
ShCL_MMV1797658_uff_E=1666.94	-6.7	13.786	12.112
ShCL_MMV1797658_uff_E=1666.94	-6.7	2.716	1.704
ShCL_MMV1798946_uff_E=362.88	-7.2	0	0
ShCL_MMV1798946_uff_E=362.88	-7.2	10.862	3.891
ShCL_MMV1798946_uff_E=362.88	-7.2	4.432	3.375
ShCL_MMV1798946_uff_E=362.88	-6.9	2.285	1.511
ShCL_MMV1798946_uff_E=362.88	-6.9	38.873	36.07
ShCL_MMV1798946_uff_E=362.88	-6.9	5.425	3.082
ShCL_MMV1798946_uff_E=362.88	-6.8	16.706	11.181
ShCL_MMV1798946_uff_E=362.88	-6.8	27.027	24.866
ShCL_MMV1798946_uff_E=362.88	-6.8	3.636	2.285
ShCL_MMV1804275_uff_E=742.67	-7.6	0	0
ShCL_MMV1804275_uff_E=742.67	-7.4	8.039	4.73
ShCL_MMV1804275_uff_E=742.67	-7.2	6.995	4.845
ShCL_MMV1804275_uff_E=742.67	-7.2	3.71	1.872
ShCL_MMV1804275_uff_E=742.67	-7.2	4.523	2.37
ShCL_MMV1804275_uff_E=742.67	-7.1	8.49	4.914
ShCL_MMV1804275_uff_E=742.67	-7.1	7.933	3.398
ShCL_MMV1804275_uff_E=742.67	-7.1	7.004	3.756
ShCL_MMV1804275_uff_E=742.67	-7	27.836	25.339
ShCL_MMV1804559_uff_E=912.28	-8.5	0	0
ShCL_MMV1804559_uff_E=912.28	-8.4	41.498	38.234
ShCL_MMV1804559_uff_E=912.28	-8.3	43.33	39.102
ShCL_MMV1804559_uff_E=912.28	-8	27.264	20.682
ShCL_MMV1804559_uff_E=912.28	-8	50.47	46.719
ShCL_MMV1804559_uff_E=912.28	-8	19.774	16.845
ShCL_MMV1804559_uff_E=912.28	-7.9	53.267	48.406
ShCL_MMV1804559_uff_E=912.28	-7.9	18.126	14.607
ShCL_MMV1804559_uff_E=912.28	-7.9	21.663	14.603
ShCL_MMV1805007_uff_E=763.52	-8.1	0	0
ShCL_MMV1805007_uff_E=763.52	-7.5	18.187	14.883
ShCL_MMV1805007_uff_E=763.52	-7.5	31.689	29.285
ShCL_MMV1805007_uff_E=763.52	-7.4	37.103	33.733
ShCL_MMV1805007_uff_E=763.52	-7.4	7.187	2.051
ShCL_MMV1805007_uff_E=763.52	-7.1	50.764	48.451
ShCL_MMV1805007_uff_E=763.52	-7	50.879	48.46
ShCL_MMV1805007_uff_E=763.52	-6.9	22.56	19.251
ShCL_MMV1805007_uff_E=763.52	-6.9	23.152	18.889
ShCL_MMV1808809_uff_E=749.85	-7.9	0	0
ShCL_MMV1808809_uff_E=749.85	-7.8	2.32	1.457
ShCL_MMV1808809_uff_E=749.85	-7.5	3.789	1.2
ShCL_MMV1808809_uff_E=749.85	-7.4	3.542	2.546
ShCL_MMV1808809_uff_E=749.85	-7.2	12.232	4.936
ShCL_MMV1808809_uff_E=749.85	-7	38.884	35.816
ShCL_MMV1808809_uff_E=749.85	-7	15.247	11.068
ShCL_MMV1808809_uff_E=749.85	-6.9	29.43	27.401
ShCL_MMV1808809_uff_E=749.85	-6.9	15.474	10.977
ShCL_MMV1828026_uff_E=1922.95	-8.4	0	0
ShCL_MMV1828026_uff_E=1922.95	-8.2	23.289	16.547
ShCL_MMV1828026_uff_E=1922.95	-8	28.268	22.223
ShCL_MMV1828026_uff_E=1922.95	-8	42.13	36.51
ShCL_MMV1828026_uff_E=1922.95	-7.9	18.548	12.202
ShCL_MMV1828026_uff_E=1922.95	-7.8	28.547	22.88
ShCL_MMV1828026_uff_E=1922.95	-7.8	27.17	21.301
ShCL_MMV1828026_uff_E=1922.95	-7.7	27.231	17.967
ShCL_MMV1828026_uff_E=1922.95	-7.7	44.217	36.649
ShCL_MMV1828056_uff_E=384.45	-7.2	0	0
ShCL_MMV1828056_uff_E=384.45	-7	28.343	27.383
ShCL_MMV1828056_uff_E=384.45	-6.9	30.062	28.001
ShCL_MMV1828056_uff_E=384.45	-6.9	38.548	36.776
ShCL_MMV1828056_uff_E=384.45	-6.9	48.985	47.086
ShCL_MMV1828056_uff_E=384.45	-6.8	48.657	47.169
ShCL_MMV1828056_uff_E=384.45	-6.8	58.693	56.37
ShCL_MMV1828056_uff_E=384.45	-6.8	58.684	56.353
ShCL_MMV1828056_uff_E=384.45	-6.7	58.428	56.228
ShCL_MMV1828058_uff_E=639.85	-8.8	0	0
ShCL_MMV1828058_uff_E=639.85	-8.5	36.098	32.702
ShCL_MMV1828058_uff_E=639.85	-8.1	24.62	22.747
ShCL_MMV1828058_uff_E=639.85	-8	3.843	2.155
ShCL_MMV1828058_uff_E=639.85	-7.9	58.222	55.773
ShCL_MMV1828058_uff_E=639.85	-7.7	3.315	2.744
ShCL_MMV1828058_uff_E=639.85	-7.7	36.019	32.654
ShCL_MMV1828058_uff_E=639.85	-7.6	24.773	22.053
ShCL_MMV1828058_uff_E=639.85	-7.6	58.018	56.335
ShCL_MMV1828705_uff_E=462.17	-7.9	0	0
ShCL_MMV1828705_uff_E=462.17	-7.9	9.118	5.332
ShCL_MMV1828705_uff_E=462.17	-7.4	7.512	5.637
ShCL_MMV1828705_uff_E=462.17	-7	38.791	36.792
ShCL_MMV1828705_uff_E=462.17	-6.7	8.933	6.357
ShCL_MMV1828705_uff_E=462.17	-6.6	31.08	28.789
ShCL_MMV1828705_uff_E=462.17	-6.6	15.718	13.038
ShCL_MMV1828705_uff_E=462.17	-6.6	39.495	37.364
ShCL_MMV1828705_uff_E=462.17	-6.5	62.22	60.513
ShCL_MMV1828728_uff_E=1998.15	-6.8	0	0
ShCL_MMV1828728_uff_E=1998.15	-6.8	12.475	9.689
ShCL_MMV1828728_uff_E=1998.15	-6.6	13.554	10.431
ShCL_MMV1828728_uff_E=1998.15	-6.5	16.711	13.834
ShCL_MMV1828728_uff_E=1998.15	-6.5	9.522	7.715
ShCL_MMV1828728_uff_E=1998.15	-6.4	14.009	10.235
ShCL_MMV1828728_uff_E=1998.15	-6.4	49.636	47.596
ShCL_MMV1828728_uff_E=1998.15	-6.4	36.243	34.043
ShCL_MMV1828728_uff_E=1998.15	-6.3	13.362	9.64
ShCL_MMV1828766_uff_E=373.64	-7.3	0	0
ShCL_MMV1828766_uff_E=373.64	-7.2	7.94	3.459
ShCL_MMV1828766_uff_E=373.64	-7.2	7.918	3.154
ShCL_MMV1828766_uff_E=373.64	-7	12.441	6.989
ShCL_MMV1828766_uff_E=373.64	-7	38.142	36.67
ShCL_MMV1828766_uff_E=373.64	-7	48.764	46.76
ShCL_MMV1828766_uff_E=373.64	-7	4.04	2.87
ShCL_MMV1828766_uff_E=373.64	-6.8	8.042	3.468
ShCL_MMV1828766_uff_E=373.64	-6.8	9.499	6.524
ShCL_MMV1828776_uff_E=2928.71	-7.4	0	0
ShCL_MMV1828776_uff_E=2928.71	-7.2	4.133	2.622
ShCL_MMV1828776_uff_E=2928.71	-6.8	34.304	29.795
ShCL_MMV1828776_uff_E=2928.71	-6.8	37.285	33.685
ShCL_MMV1828776_uff_E=2928.71	-6.7	7.704	2.773
ShCL_MMV1828776_uff_E=2928.71	-6.7	35.945	32.25
ShCL_MMV1828776_uff_E=2928.71	-6.6	38.113	35.969
ShCL_MMV1828776_uff_E=2928.71	-6.6	36.699	34.029
ShCL_MMV1828776_uff_E=2928.71	-6.4	27.237	23.497
ShCL_MMV1828810_uff_E=370.67	-7.3	0	0
ShCL_MMV1828810_uff_E=370.67	-7.1	4.189	2.859
ShCL_MMV1828810_uff_E=370.67	-7.1	12.582	7.247
ShCL_MMV1828810_uff_E=370.67	-7	46.248	44.35
ShCL_MMV1828810_uff_E=370.67	-6.9	58.519	55.57
ShCL_MMV1828810_uff_E=370.67	-6.8	48.784	46.781
ShCL_MMV1828810_uff_E=370.67	-6.8	38.528	37.049
ShCL_MMV1828810_uff_E=370.67	-6.7	28.63	26.504
ShCL_MMV1828810_uff_E=370.67	-6.7	28.182	27.058
ShCL_MMV1828814_uff_E=633.35	-9	0	0
ShCL_MMV1828814_uff_E=633.35	-8.4	3.545	2.11
ShCL_MMV1828814_uff_E=633.35	-8.2	29.353	27.202
ShCL_MMV1828814_uff_E=633.35	-7.9	48.709	46.859
ShCL_MMV1828814_uff_E=633.35	-7.5	56.213	51.916
ShCL_MMV1828814_uff_E=633.35	-7.5	34.18	31.986
ShCL_MMV1828814_uff_E=633.35	-7.5	56.266	51.929
ShCL_MMV1828814_uff_E=633.35	-7.4	27.344	25.634
ShCL_MMV1828814_uff_E=633.35	-7.3	13.688	8.919
ShCL_MMV1828816_uff_E=427.79	-6.9	0	0
ShCL_MMV1828816_uff_E=427.79	-6.7	6.934	4.695
ShCL_MMV1828816_uff_E=427.79	-6.5	50.289	48.937
ShCL_MMV1828816_uff_E=427.79	-6.4	57.398	54.21
ShCL_MMV1828816_uff_E=427.79	-6.3	10.363	6.945
ShCL_MMV1828816_uff_E=427.79	-6.3	50.019	48.785
ShCL_MMV1828816_uff_E=427.79	-6.1	54.888	53.041
ShCL_MMV1828816_uff_E=427.79	-6.1	67.513	65.673
ShCL_MMV1828816_uff_E=427.79	-6.1	46.707	44.674
ShCL_MMV1828832_uff_E=890.66	-8	0	0
ShCL_MMV1828832_uff_E=890.66	-7.6	9.035	6.51
ShCL_MMV1828832_uff_E=890.66	-7.4	14.474	10.262
ShCL_MMV1828832_uff_E=890.66	-7.2	52.332	50.441
ShCL_MMV1828832_uff_E=890.66	-7	63.598	60.185
ShCL_MMV1828832_uff_E=890.66	-6.9	53.652	51.037
ShCL_MMV1828832_uff_E=890.66	-6.8	34.944	32.951
ShCL_MMV1828832_uff_E=890.66	-6.8	23.146	20.263
ShCL_MMV1828832_uff_E=890.66	-6.8	33.569	31.194
ShCL_MMV1828843_uff_E=407.15	-7.4	0	0
ShCL_MMV1828843_uff_E=407.15	-7.4	34.791	32.897
ShCL_MMV1828843_uff_E=407.15	-7.3	30.541	28.242
ShCL_MMV1828843_uff_E=407.15	-7.3	30.203	28.657
ShCL_MMV1828843_uff_E=407.15	-7.2	35.608	33.556
ShCL_MMV1828843_uff_E=407.15	-7.1	30.395	28.659
ShCL_MMV1828843_uff_E=407.15	-7.1	29.696	28.514
ShCL_MMV1828843_uff_E=407.15	-7	24.601	23.216
ShCL_MMV1828843_uff_E=407.15	-6.9	7.843	3.049
ShCL_MMV1828855_uff_E=613.75	-7.9	0	0
ShCL_MMV1828855_uff_E=613.75	-7.8	6.229	3.481
ShCL_MMV1828855_uff_E=613.75	-7.7	28.958	25.64
ShCL_MMV1828855_uff_E=613.75	-7.4	29.08	26.432
ShCL_MMV1828855_uff_E=613.75	-7.3	2.516	1.788
ShCL_MMV1828855_uff_E=613.75	-7.3	2.649	1.222
ShCL_MMV1828855_uff_E=613.75	-7.2	28.771	27.299
ShCL_MMV1828855_uff_E=613.75	-7.2	6.488	3.706
ShCL_MMV1828855_uff_E=613.75	-7.1	3.492	2.176
ShCL_MMV1828860_uff_E=400.49	-7.8	0	0
ShCL_MMV1828860_uff_E=400.49	-7.5	3.915	3.127
ShCL_MMV1828860_uff_E=400.49	-7.5	6.695	4.929
ShCL_MMV1828860_uff_E=400.49	-7.4	37.991	36.492
ShCL_MMV1828860_uff_E=400.49	-7.2	27.77	26.766
ShCL_MMV1828860_uff_E=400.49	-7	11.736	6.26
ShCL_MMV1828860_uff_E=400.49	-6.9	49.016	46.825
ShCL_MMV1828860_uff_E=400.49	-6.9	56.425	52.944
ShCL_MMV1828860_uff_E=400.49	-6.8	27.954	26.426
ShCL_MMV1829088_uff_E=498.36	-8.4	0	0
ShCL_MMV1829088_uff_E=498.36	-8	25.349	23.695
ShCL_MMV1829088_uff_E=498.36	-8	28.605	25.525
ShCL_MMV1829088_uff_E=498.36	-7.9	28.47	26.378
ShCL_MMV1829088_uff_E=498.36	-7.9	30.051	26.835
ShCL_MMV1829088_uff_E=498.36	-7.7	26.541	23.993
ShCL_MMV1829088_uff_E=498.36	-7.6	25.721	23.209
ShCL_MMV1829088_uff_E=498.36	-7.6	28.337	25.901
ShCL_MMV1829088_uff_E=498.36	-7.5	3.472	2.245
ShCL_MMV1829111_uff_E=659.17	-8.3	0	0
ShCL_MMV1829111_uff_E=659.17	-8.3	4.307	2.428
ShCL_MMV1829111_uff_E=659.17	-7.9	2.052	1.68
ShCL_MMV1829111_uff_E=659.17	-7.9	31.777	29.162
ShCL_MMV1829111_uff_E=659.17	-7.8	31.81	29.143
ShCL_MMV1829111_uff_E=659.17	-7.8	30.979	27.852
ShCL_MMV1829111_uff_E=659.17	-7.6	29.974	27.885
ShCL_MMV1829111_uff_E=659.17	-7.6	29.374	27.148
ShCL_MMV1829111_uff_E=659.17	-7.5	29.428	27.293
ShCL_MMV1829114_uff_E=420.08	-6.9	0	0
ShCL_MMV1829114_uff_E=420.08	-6.9	17.815	15.856
ShCL_MMV1829114_uff_E=420.08	-6.9	29.966	28.464
ShCL_MMV1829114_uff_E=420.08	-6.9	49.78	48.176
ShCL_MMV1829114_uff_E=420.08	-6.8	30.136	28.833
ShCL_MMV1829114_uff_E=420.08	-6.8	1.674	1.266
ShCL_MMV1829114_uff_E=420.08	-6.7	50.788	49.322
ShCL_MMV1829114_uff_E=420.08	-6.7	50.306	48.924
ShCL_MMV1829114_uff_E=420.08	-6.7	41.216	38.241
ShCL_MMV1829150_uff_E=767.58	-7.5	0	0
ShCL_MMV1829150_uff_E=767.58	-7.3	30.021	27.804
ShCL_MMV1829150_uff_E=767.58	-7.2	20.861	18.17
ShCL_MMV1829150_uff_E=767.58	-7.1	51.454	48.674
ShCL_MMV1829150_uff_E=767.58	-7	50.471	47.738
ShCL_MMV1829150_uff_E=767.58	-7	50.532	48.33
ShCL_MMV1829150_uff_E=767.58	-6.9	30.304	27.991
ShCL_MMV1829150_uff_E=767.58	-6.8	21.145	18.77
ShCL_MMV1829150_uff_E=767.58	-6.8	48.586	45.992
ShCL_MMV1829290_uff_E=606.69	-8.7	0	0
ShCL_MMV1829290_uff_E=606.69	-8.6	11.377	5.302
ShCL_MMV1829290_uff_E=606.69	-8.1	2.642	1.768
ShCL_MMV1829290_uff_E=606.69	-8	30.303	28.671
ShCL_MMV1829290_uff_E=606.69	-8	26.78	25.134
ShCL_MMV1829290_uff_E=606.69	-7.9	25.42	24.369
ShCL_MMV1829290_uff_E=606.69	-7.9	32.259	30.181
ShCL_MMV1829290_uff_E=606.69	-7.5	13.856	11.62
ShCL_MMV1829290_uff_E=606.69	-7.5	41.263	39.039
ShCL_MMV1829345_uff_E=1106.07	-7.7	0	0
ShCL_MMV1829345_uff_E=1106.07	-7.6	12.537	8.369
ShCL_MMV1829345_uff_E=1106.07	-7.4	2.932	1.884
ShCL_MMV1829345_uff_E=1106.07	-6.8	62.646	60.924
ShCL_MMV1829345_uff_E=1106.07	-6.7	28.212	26.038
ShCL_MMV1829345_uff_E=1106.07	-6.7	30.669	28.33
ShCL_MMV1829345_uff_E=1106.07	-6.7	49.288	46.976
ShCL_MMV1829345_uff_E=1106.07	-6.7	15.014	12.058
ShCL_MMV1829345_uff_E=1106.07	-6.6	39.622	37.831
ShCL_MMV1829350_uff_E=380.06	-6.3	0	0
ShCL_MMV1829350_uff_E=380.06	-6.3	8.259	4.68
ShCL_MMV1829350_uff_E=380.06	-6.2	4.636	2.303
ShCL_MMV1829350_uff_E=380.06	-6.2	29.227	26.806
ShCL_MMV1829350_uff_E=380.06	-6.1	2.851	1.984
ShCL_MMV1829350_uff_E=380.06	-6	19.157	16.271
ShCL_MMV1829350_uff_E=380.06	-6	4.997	2.895
ShCL_MMV1829350_uff_E=380.06	-5.8	2.678	1.907
ShCL_MMV1829350_uff_E=380.06	-5.7	5.251	2.001
ShCL_MMV1829361_uff_E=400.77	-7.7	0	0
ShCL_MMV1829361_uff_E=400.77	-7.6	5.582	3.494
ShCL_MMV1829361_uff_E=400.77	-7.6	2.103	1.4
ShCL_MMV1829361_uff_E=400.77	-7.4	7.743	3.357
ShCL_MMV1829361_uff_E=400.77	-7.3	29.255	27.841
ShCL_MMV1829361_uff_E=400.77	-7.3	38.77	37.088
ShCL_MMV1829361_uff_E=400.77	-7.2	29.072	27.909
ShCL_MMV1829361_uff_E=400.77	-7.1	29.41	27.302
ShCL_MMV1829361_uff_E=400.77	-7	48.886	47.149
ShCL_MMV1829377_uff_E=534.13	-8.6	0	0
ShCL_MMV1829377_uff_E=534.13	-8.4	24.928	23.405
ShCL_MMV1829377_uff_E=534.13	-8	26.118	23.78
ShCL_MMV1829377_uff_E=534.13	-7.4	26.292	23.929
ShCL_MMV1829377_uff_E=534.13	-7.3	10.108	5.132
ShCL_MMV1829377_uff_E=534.13	-7.3	16.655	13.81
ShCL_MMV1829377_uff_E=534.13	-7.3	51.642	46.065
ShCL_MMV1829377_uff_E=534.13	-7.2	26.904	25.613
ShCL_MMV1829377_uff_E=534.13	-7.1	10.29	5.789
ShCL_MMV1829412_uff_E=388.56	-8	0	0
ShCL_MMV1829412_uff_E=388.56	-7.9	8.173	2.122
ShCL_MMV1829412_uff_E=388.56	-7.8	8.445	4.676
ShCL_MMV1829412_uff_E=388.56	-7.7	6.852	5.623
ShCL_MMV1829412_uff_E=388.56	-7.5	7.897	4.684
ShCL_MMV1829412_uff_E=388.56	-7.2	34.261	32.624
ShCL_MMV1829412_uff_E=388.56	-7.2	35.153	32.45
ShCL_MMV1829412_uff_E=388.56	-7.2	50.296	46.031
ShCL_MMV1829412_uff_E=388.56	-7	43.314	38.849
ShCL_MMV1829460_uff_E=772.66	-8.4	0	0
ShCL_MMV1829460_uff_E=772.66	-8.2	8.079	5.62
ShCL_MMV1829460_uff_E=772.66	-8.1	9.056	5.849
ShCL_MMV1829460_uff_E=772.66	-8.1	8.13	4.896
ShCL_MMV1829460_uff_E=772.66	-8	29.448	27.623
ShCL_MMV1829460_uff_E=772.66	-8	56.313	53.525
ShCL_MMV1829460_uff_E=772.66	-8	29.935	28.908
ShCL_MMV1829460_uff_E=772.66	-8	53.165	51.063
ShCL_MMV1829460_uff_E=772.66	-7.9	7.237	3.821
ShCL_MMV1829523_uff_E=424.69	-7.8	0	0
ShCL_MMV1829523_uff_E=424.69	-7.5	17.275	13.974
ShCL_MMV1829523_uff_E=424.69	-7.5	49.357	48.064
ShCL_MMV1829523_uff_E=424.69	-7.2	18.415	14.433
ShCL_MMV1829523_uff_E=424.69	-7.2	17.404	14.33
ShCL_MMV1829523_uff_E=424.69	-7.1	49.23	47.947
ShCL_MMV1829523_uff_E=424.69	-6.8	51.678	48.943
ShCL_MMV1829523_uff_E=424.69	-6.8	8.036	3.841
ShCL_MMV1829523_uff_E=424.69	-6.6	8.19	3.723
ShCL_MMV1829556_uff_E=449.16	-8.4	0	0
ShCL_MMV1829556_uff_E=449.16	-7.7	15.703	12.839
ShCL_MMV1829556_uff_E=449.16	-7	32.203	29.925
ShCL_MMV1829556_uff_E=449.16	-6.8	52.298	50.058
ShCL_MMV1829556_uff_E=449.16	-6.7	59.187	57.7
ShCL_MMV1829556_uff_E=449.16	-6.7	51.839	49.621
ShCL_MMV1829556_uff_E=449.16	-6.5	63.155	59.848
ShCL_MMV1829556_uff_E=449.16	-6.5	32.877	30.915
ShCL_MMV1829556_uff_E=449.16	-6.4	62.632	60.245
ShCL_MMV1829574_uff_E=363.42	-8.1	0	0
ShCL_MMV1829574_uff_E=363.42	-7.6	10.153	4.83
ShCL_MMV1829574_uff_E=363.42	-7.5	8.628	3.221
ShCL_MMV1829574_uff_E=363.42	-7.4	8.387	5.601
ShCL_MMV1829574_uff_E=363.42	-7.2	8.135	2.646
ShCL_MMV1829574_uff_E=363.42	-7.2	11.863	8.656
ShCL_MMV1829574_uff_E=363.42	-7.2	12.516	8.465
ShCL_MMV1829574_uff_E=363.42	-6.9	12.268	8.022
ShCL_MMV1829574_uff_E=363.42	-6.9	12.99	9.002
ShCL_MMV1829575_uff_E=454.90	-7	0	0
ShCL_MMV1829575_uff_E=454.90	-7	49.492	48.069
ShCL_MMV1829575_uff_E=454.90	-6.4	28.18	26.518
ShCL_MMV1829575_uff_E=454.90	-6.3	7.327	4.986
ShCL_MMV1829575_uff_E=454.90	-6.2	29.617	27.734
ShCL_MMV1829575_uff_E=454.90	-6.2	66.937	65.112
ShCL_MMV1829575_uff_E=454.90	-6.1	28.886	26.833
ShCL_MMV1829575_uff_E=454.90	-6.1	14.102	12.09
ShCL_MMV1829575_uff_E=454.90	-6.1	5.718	4.301
ShCL_MMV1829658_uff_E=500.31	-6.7	0	0
ShCL_MMV1829658_uff_E=500.31	-6.4	5.816	4.478
ShCL_MMV1829658_uff_E=500.31	-6.4	3.163	2.73
ShCL_MMV1829658_uff_E=500.31	-6.3	40.874	38.314
ShCL_MMV1829658_uff_E=500.31	-6.3	51.003	49.496
ShCL_MMV1829658_uff_E=500.31	-6.3	51.212	49.438
ShCL_MMV1829658_uff_E=500.31	-6.3	41.404	39.931
ShCL_MMV1829658_uff_E=500.31	-6.3	5.36	3.329
ShCL_MMV1829658_uff_E=500.31	-6.2	50.686	49.477
ShCL_MMV1829659_uff_E=379.99	-6.9	0	0
ShCL_MMV1829659_uff_E=379.99	-6.8	24.495	22.641
ShCL_MMV1829659_uff_E=379.99	-6.7	24.1	22.485
ShCL_MMV1829659_uff_E=379.99	-6.6	6.794	1.614
ShCL_MMV1829659_uff_E=379.99	-6.6	2.376	1.805
ShCL_MMV1829659_uff_E=379.99	-6.4	50.755	50.141
ShCL_MMV1829659_uff_E=379.99	-6.3	51.177	48.046
ShCL_MMV1829659_uff_E=379.99	-6.3	49.642	47.395
ShCL_MMV1829659_uff_E=379.99	-6.2	49.036	47.599
ShCL_MMV1841740_uff_E=346.33	-7.6	0	0
ShCL_MMV1841740_uff_E=346.33	-7.5	6.671	4.641
ShCL_MMV1841740_uff_E=346.33	-7.5	8.171	4.217
ShCL_MMV1841740_uff_E=346.33	-7.3	7.218	5.25
ShCL_MMV1841740_uff_E=346.33	-7.2	7.894	4.466
ShCL_MMV1841740_uff_E=346.33	-7.1	6.137	3.298
ShCL_MMV1841740_uff_E=346.33	-7	51.225	49.771
ShCL_MMV1841740_uff_E=346.33	-7	21.041	19.927
ShCL_MMV1841740_uff_E=346.33	-6.9	27.274	24.062
ShCL_MMV1845852_uff_E=596.67	-8	0	0
ShCL_MMV1845852_uff_E=596.67	-7.9	8.489	4.204
ShCL_MMV1845852_uff_E=596.67	-7.7	1.92	1.167
ShCL_MMV1845852_uff_E=596.67	-7.6	7.83	4.524
ShCL_MMV1845852_uff_E=596.67	-7.6	8.09	4.546
ShCL_MMV1845852_uff_E=596.67	-7.5	8.92	4.997
ShCL_MMV1845852_uff_E=596.67	-7.3	25.901	23.133
ShCL_MMV1845852_uff_E=596.67	-7.2	8.741	4.599
ShCL_MMV1845852_uff_E=596.67	-7.1	9.206	4.696
ShCL_MMV1848726_uff_E=326.79	-7.4	0	0
ShCL_MMV1848726_uff_E=326.79	-6.8	32.283	29.797
ShCL_MMV1848726_uff_E=326.79	-6.7	49.374	47.455
ShCL_MMV1848726_uff_E=326.79	-6.6	32.464	29.832
ShCL_MMV1848726_uff_E=326.79	-6.4	13.025	7.311
ShCL_MMV1848726_uff_E=326.79	-6.4	28.481	26.392
ShCL_MMV1848726_uff_E=326.79	-6.4	21.605	19.497
ShCL_MMV1848726_uff_E=326.79	-6.3	17.827	15.483
ShCL_MMV1848726_uff_E=326.79	-6.3	58.577	56.471
ShCL_MMV637136_uff_E=168.39	-6.6	0	0
ShCL_MMV637136_uff_E=168.39	-6.6	6.194	4.078
ShCL_MMV637136_uff_E=168.39	-6.6	2.632	0.89
ShCL_MMV637136_uff_E=168.39	-6.5	42.754	41.196
ShCL_MMV637136_uff_E=168.39	-6.2	14.622	12.568
ShCL_MMV637136_uff_E=168.39	-6.1	43.124	41.315
ShCL_MMV637136_uff_E=168.39	-6	14.126	12.89
ShCL_MMV637136_uff_E=168.39	-5.9	10.656	8.12
ShCL_MMV637136_uff_E=168.39	-5.8	12.286	10.322
ShCL_MMV637769_uff_E=1592.76	-7.7	0	0
ShCL_MMV637769_uff_E=1592.76	-7.7	4.141	2.442
ShCL_MMV637769_uff_E=1592.76	-7.5	6.533	3.899
ShCL_MMV637769_uff_E=1592.76	-7.3	6.515	4.104
ShCL_MMV637769_uff_E=1592.76	-7.3	3.73	2.395
ShCL_MMV637769_uff_E=1592.76	-7.1	6.278	3.982
ShCL_MMV637769_uff_E=1592.76	-7	22.048	19.484
ShCL_MMV637769_uff_E=1592.76	-6.9	50.401	48.294
ShCL_MMV637769_uff_E=1592.76	-6.8	52.865	50.339
ShCL_MMV660057_uff_E=508.90	-8.4	0	0
ShCL_MMV660057_uff_E=508.90	-7.8	10.359	6.57
ShCL_MMV660057_uff_E=508.90	-7.7	2.177	1.501
ShCL_MMV660057_uff_E=508.90	-7.6	10.097	3.516
ShCL_MMV660057_uff_E=508.90	-7.6	8.227	5.327
ShCL_MMV660057_uff_E=508.90	-7.2	29.153	26.661
ShCL_MMV660057_uff_E=508.90	-7.1	49.835	47.673
ShCL_MMV660057_uff_E=508.90	-7.1	5.994	4.651
ShCL_MMV660057_uff_E=508.90	-7	49.722	47.977
ShCL_MMV670631_uff_E=1611.04	-6.1	0	0
ShCL_MMV670631_uff_E=1611.04	-5.7	6.566	2.772
ShCL_MMV670631_uff_E=1611.04	-5.7	49.213	48.171
ShCL_MMV670631_uff_E=1611.04	-5.6	60.641	58.94
ShCL_MMV670631_uff_E=1611.04	-5.6	49.939	48.272
ShCL_MMV670631_uff_E=1611.04	-5.5	27.424	25.774
ShCL_MMV670631_uff_E=1611.04	-5.5	22.54	20.643
ShCL_MMV670631_uff_E=1611.04	-5.5	5.128	3.407
ShCL_MMV670631_uff_E=1611.04	-5.5	51.16	49.666
ShCL_MMV673126_uff_E=327.52	-5.9	0	0
ShCL_MMV673126_uff_E=327.52	-5.2	30.525	29.696
ShCL_MMV673126_uff_E=327.52	-5.2	28.792	27.445
ShCL_MMV673126_uff_E=327.52	-5.1	39.867	38.433
ShCL_MMV673126_uff_E=327.52	-5.1	2.21	1.451
ShCL_MMV673126_uff_E=327.52	-5.1	22.502	20.682
ShCL_MMV673126_uff_E=327.52	-4.9	5.311	3.696
ShCL_MMV673126_uff_E=327.52	-4.9	40.375	39.113
ShCL_MMV673126_uff_E=327.52	-4.9	37.489	36.255
ShCL_MMV673982_uff_E=767.42	-8	0	0
ShCL_MMV673982_uff_E=767.42	-7.6	2.423	1.959
ShCL_MMV673982_uff_E=767.42	-7.6	17.6	15.608
ShCL_MMV673982_uff_E=767.42	-7.6	7.711	4.842
ShCL_MMV673982_uff_E=767.42	-7.5	25.891	23.666
ShCL_MMV673982_uff_E=767.42	-7.5	6.238	3.686
ShCL_MMV673982_uff_E=767.42	-7.4	31.434	26.596
ShCL_MMV673982_uff_E=767.42	-7.3	14.565	9.783
ShCL_MMV673982_uff_E=767.42	-7.3	38.498	35.348
ShCL_MMV674056_uff_E=887.33	-8.6	0	0
ShCL_MMV674056_uff_E=887.33	-8.5	33.233	29.122
ShCL_MMV674056_uff_E=887.33	-8.3	10.092	7.192
ShCL_MMV674056_uff_E=887.33	-8.3	42.558	39.042
ShCL_MMV674056_uff_E=887.33	-8	53.99	49.095
ShCL_MMV674056_uff_E=887.33	-8	42.796	39.441
ShCL_MMV674056_uff_E=887.33	-8	33.652	30.68
ShCL_MMV674056_uff_E=887.33	-8	53.963	50.665
ShCL_MMV674056_uff_E=887.33	-7.8	19.67	15.828
ShCL_MMV674132_uff_E=2483.12	-7.8	0	0
ShCL_MMV674132_uff_E=2483.12	-7.6	27.008	25.928
ShCL_MMV674132_uff_E=2483.12	-7.5	25.306	21.567
ShCL_MMV674132_uff_E=2483.12	-7.3	2.755	1.999
ShCL_MMV674132_uff_E=2483.12	-7.2	43.336	38.579
ShCL_MMV674132_uff_E=2483.12	-7.2	8.215	1.999
ShCL_MMV674132_uff_E=2483.12	-7.2	7.521	2.488
ShCL_MMV674132_uff_E=2483.12	-7.2	33.39	29.835
ShCL_MMV674132_uff_E=2483.12	-7.2	7.213	4.432
ShCL_MMV674593_uff_E=864.50	-8.6	0	0
ShCL_MMV674593_uff_E=864.50	-8.6	27.821	24.93
ShCL_MMV674593_uff_E=864.50	-8.1	19.514	13.574
ShCL_MMV674593_uff_E=864.50	-7.9	27.114	24.341
ShCL_MMV674593_uff_E=864.50	-7.8	14.06	9.019
ShCL_MMV674593_uff_E=864.50	-7.8	30.263	26.935
ShCL_MMV674593_uff_E=864.50	-7.6	29.542	26.469
ShCL_MMV674593_uff_E=864.50	-7.6	39.227	34.842
ShCL_MMV674593_uff_E=864.50	-7.5	30.525	29.437
ShCL_MMV674787_uff_E=2123.86	-9.1	0	0
ShCL_MMV674787_uff_E=2123.86	-8.5	15.559	9.566
ShCL_MMV674787_uff_E=2123.86	-8.2	11.623	9.724
ShCL_MMV674787_uff_E=2123.86	-8.1	11.944	9.278
ShCL_MMV674787_uff_E=2123.86	-8.1	38.035	34.295
ShCL_MMV674787_uff_E=2123.86	-8.1	11.126	9.191
ShCL_MMV674787_uff_E=2123.86	-8	36.97	33.415
ShCL_MMV674787_uff_E=2123.86	-7.9	26.821	23.407
ShCL_MMV674787_uff_E=2123.86	-7.8	17.849	13.653
ShCL_MMV674884_uff_E=303.78	-8.2	0	0
ShCL_MMV674884_uff_E=303.78	-8.2	6.204	2.7
ShCL_MMV674884_uff_E=303.78	-8.1	5.802	2.231
ShCL_MMV674884_uff_E=303.78	-8	8.044	5.269
ShCL_MMV674884_uff_E=303.78	-7.7	9.159	5.293
ShCL_MMV674884_uff_E=303.78	-7.5	7.592	4.98
ShCL_MMV674884_uff_E=303.78	-7.4	9.574	6.044
ShCL_MMV674884_uff_E=303.78	-7.3	45.62	42.939
ShCL_MMV674884_uff_E=303.78	-7.2	9.168	6.064
ShCL_MMV675568_uff_E=2118.05	-8.4	0	0
ShCL_MMV675568_uff_E=2118.05	-8.2	6.766	3.569
ShCL_MMV675568_uff_E=2118.05	-8.1	20.47	17.505
ShCL_MMV675568_uff_E=2118.05	-8.1	4.991	3.262
ShCL_MMV675568_uff_E=2118.05	-7.9	30.564	25.4
ShCL_MMV675568_uff_E=2118.05	-7.5	28.039	24.229
ShCL_MMV675568_uff_E=2118.05	-7.5	25.01	20.663
ShCL_MMV675568_uff_E=2118.05	-7.4	32.061	30.028
ShCL_MMV675568_uff_E=2118.05	-7.4	32.982	29.42
ShCL_MMV688723_uff_E=889.22	-8	0	0
ShCL_MMV688723_uff_E=889.22	-7.8	7.289	5.259
ShCL_MMV688723_uff_E=889.22	-7.7	26.341	24.184
ShCL_MMV688723_uff_E=889.22	-7.5	31.243	28.147
ShCL_MMV688723_uff_E=889.22	-7.5	25.292	23.408
ShCL_MMV688723_uff_E=889.22	-7.4	19.116	17.616
ShCL_MMV688723_uff_E=889.22	-7.4	6.938	5.377
ShCL_MMV688723_uff_E=889.22	-7.3	9.078	5.833
ShCL_MMV688723_uff_E=889.22	-7.3	27.491	24.539
ShCL_MMV688934_uff_E=488.55	-7.9	0	0
ShCL_MMV688934_uff_E=488.55	-7.3	54.563	50.756
ShCL_MMV688934_uff_E=488.55	-7.2	29.709	26.616
ShCL_MMV688934_uff_E=488.55	-7.2	8.424	4.957
ShCL_MMV688934_uff_E=488.55	-7.2	16.208	13.068
ShCL_MMV688934_uff_E=488.55	-7	10.448	9.159
ShCL_MMV688934_uff_E=488.55	-6.8	31.363	29.243
ShCL_MMV688934_uff_E=488.55	-6.7	29.05	27.142
ShCL_MMV688934_uff_E=488.55	-6.6	16.314	12.571
ShCL_MMV689404_uff_E=387.60	-8.3	0	0
ShCL_MMV689404_uff_E=387.60	-7.9	9.747	6.86
ShCL_MMV689404_uff_E=387.60	-7.9	7.65	6.664
ShCL_MMV689404_uff_E=387.60	-7.7	10.627	9.028
ShCL_MMV689404_uff_E=387.60	-7.5	8	6.957
ShCL_MMV689404_uff_E=387.60	-7.5	4.756	3.6
ShCL_MMV689404_uff_E=387.60	-7.3	62.259	59.778
ShCL_MMV689404_uff_E=387.60	-7.2	10.232	8.586
ShCL_MMV689404_uff_E=387.60	-7.1	49.906	48.029
ShCL_MMV689409_uff_E=557.78	-6.3	0	0
ShCL_MMV689409_uff_E=557.78	-5.5	6.375	3.935
ShCL_MMV689409_uff_E=557.78	-5.3	3.789	3.405
ShCL_MMV689409_uff_E=557.78	-5.1	30.33	29.575
ShCL_MMV689409_uff_E=557.78	-5	27.242	25.916
ShCL_MMV689409_uff_E=557.78	-5	21.568	20.434
ShCL_MMV689409_uff_E=557.78	-4.9	41.114	39.868
ShCL_MMV689409_uff_E=557.78	-4.9	46.242	45.109
ShCL_MMV689409_uff_E=557.78	-4.9	40.93	39.612
ShCL_MMV689416_uff_E=662.52	-8.1	0	0
ShCL_MMV689416_uff_E=662.52	-7.6	27.396	24.478
ShCL_MMV689416_uff_E=662.52	-7.4	6.689	3.78
ShCL_MMV689416_uff_E=662.52	-7.2	6.072	3.543
ShCL_MMV689416_uff_E=662.52	-7.2	31.903	29.758
ShCL_MMV689416_uff_E=662.52	-7.1	28.617	25.811
ShCL_MMV689416_uff_E=662.52	-7	29.644	27.164
ShCL_MMV689416_uff_E=662.52	-7	28.986	26.117
ShCL_MMV689416_uff_E=662.52	-7	13.346	10.349
ShCL_MMV689461_uff_E=432.01	-7.8	0	0
ShCL_MMV689461_uff_E=432.01	-7.8	47.706	43.997
ShCL_MMV689461_uff_E=432.01	-7.8	50.747	46.987
ShCL_MMV689461_uff_E=432.01	-7.7	35.623	32.756
ShCL_MMV689461_uff_E=432.01	-7.5	27.573	25.853
ShCL_MMV689461_uff_E=432.01	-7.5	47.395	43.935
ShCL_MMV689461_uff_E=432.01	-7.3	30.143	28.278
ShCL_MMV689461_uff_E=432.01	-7.2	48.807	46.656
ShCL_MMV689461_uff_E=432.01	-7.1	28.466	26.655
ShCL_MMV689463_uff_E=438.46	-7.9	0	0
ShCL_MMV689463_uff_E=438.46	-7.5	47.972	45.651
ShCL_MMV689463_uff_E=438.46	-7.5	34.341	29.476
ShCL_MMV689463_uff_E=438.46	-7.3	37.487	34.026
ShCL_MMV689463_uff_E=438.46	-7.2	31.907	30.735
ShCL_MMV689463_uff_E=438.46	-7.2	32.367	29.801
ShCL_MMV689463_uff_E=438.46	-7.1	31.953	29.474
ShCL_MMV689463_uff_E=438.46	-7.1	48.868	46.835
ShCL_MMV689463_uff_E=438.46	-7.1	20.037	17.706
ShCL_MMV689586_uff_E=526.78	-8.4	0	0
ShCL_MMV689586_uff_E=526.78	-8	23.778	19.312
ShCL_MMV689586_uff_E=526.78	-7.8	29.992	25.348
ShCL_MMV689586_uff_E=526.78	-7.7	42.377	38.379
ShCL_MMV689586_uff_E=526.78	-7.5	17.974	12.082
ShCL_MMV689586_uff_E=526.78	-7.4	10.635	6.502
ShCL_MMV689586_uff_E=526.78	-7.4	16.424	10.679
ShCL_MMV689586_uff_E=526.78	-7.4	22.906	17.292
ShCL_MMV689586_uff_E=526.78	-7.3	16.792	12.411
ShCL_MMV689625_uff_E=585.79	-8	0	0
ShCL_MMV689625_uff_E=585.79	-7.9	38.83	35.757
ShCL_MMV689625_uff_E=585.79	-7.6	39.054	37.525
ShCL_MMV689625_uff_E=585.79	-7.5	37.256	34.751
ShCL_MMV689625_uff_E=585.79	-7.5	38.346	36.694
ShCL_MMV689625_uff_E=585.79	-7.3	19.706	15.889
ShCL_MMV689625_uff_E=585.79	-7.2	36.957	33.336
ShCL_MMV689625_uff_E=585.79	-7.2	26.15	23.207
ShCL_MMV689625_uff_E=585.79	-7.2	38.594	36.921
ShCL_MMV689626_uff_E=636.29	-8	0	0
ShCL_MMV689626_uff_E=636.29	-7.5	10.085	5.759
ShCL_MMV689626_uff_E=636.29	-7.4	11.026	7.275
ShCL_MMV689626_uff_E=636.29	-7.2	11.256	7.363
ShCL_MMV689626_uff_E=636.29	-7.1	39.346	35.825
ShCL_MMV689626_uff_E=636.29	-7	8.583	5.506
ShCL_MMV689626_uff_E=636.29	-7	56.201	53.722
ShCL_MMV689626_uff_E=636.29	-6.8	50.213	47.971
ShCL_MMV689626_uff_E=636.29	-6.8	55.828	53.34
ShCL_MMV689635_uff_E=1164.74	-8.4	0	0
ShCL_MMV689635_uff_E=1164.74	-8	31.598	29.284
ShCL_MMV689635_uff_E=1164.74	-8	30.232	27.929
ShCL_MMV689635_uff_E=1164.74	-7.8	29.433	27.502
ShCL_MMV689635_uff_E=1164.74	-7.8	39.451	37.09
ShCL_MMV689635_uff_E=1164.74	-7.7	18.449	15.661
ShCL_MMV689635_uff_E=1164.74	-7.7	26.626	24.486
ShCL_MMV689635_uff_E=1164.74	-7.7	26.233	22.157
ShCL_MMV689635_uff_E=1164.74	-7.7	10.877	6.185
ShCL_MMV691936_uff_E=539.68	-7.6	0	0
ShCL_MMV691936_uff_E=539.68	-7.5	8.158	3.468
ShCL_MMV691936_uff_E=539.68	-7.4	8.717	3.495
ShCL_MMV691936_uff_E=539.68	-7.4	6.168	3.654
ShCL_MMV691936_uff_E=539.68	-7.4	8.488	3.185
ShCL_MMV691936_uff_E=539.68	-7.3	32.221	29.874
ShCL_MMV691936_uff_E=539.68	-7.3	38.906	36.993
ShCL_MMV691936_uff_E=539.68	-7.3	3.104	2.826
ShCL_MMV691936_uff_E=539.68	-7.2	32.228	29.809
ShCL_MMV691942_uff_E=952.17	-8.1	0	0
ShCL_MMV691942_uff_E=952.17	-7.8	53.132	50.33
ShCL_MMV691942_uff_E=952.17	-7.8	23.729	21.517
ShCL_MMV691942_uff_E=952.17	-7.8	22.193	19.331
ShCL_MMV691942_uff_E=952.17	-7.6	22.089	19.298
ShCL_MMV691942_uff_E=952.17	-7.6	21.802	19.506
ShCL_MMV691942_uff_E=952.17	-7.5	2.598	2.028
ShCL_MMV691942_uff_E=952.17	-7.4	35.516	33.911
ShCL_MMV691942_uff_E=952.17	-7.4	51.083	49.988
ShCL_MMV692107_uff_E=553.98	-7.2	0	0
ShCL_MMV692107_uff_E=553.98	-7.1	56.729	53.815
ShCL_MMV692107_uff_E=553.98	-7.1	41.842	38.309
ShCL_MMV692107_uff_E=553.98	-6.8	22.852	18.723
ShCL_MMV692107_uff_E=553.98	-6.7	21.887	18.049
ShCL_MMV692107_uff_E=553.98	-6.7	55.161	52.509
ShCL_MMV692107_uff_E=553.98	-6.6	61.303	57.551
ShCL_MMV692107_uff_E=553.98	-6.6	22.8	18.69
ShCL_MMV692107_uff_E=553.98	-6.5	27.602	24.272
ShCL_MMV692115_uff_E=335.57	-7.1	0	0
ShCL_MMV692115_uff_E=335.57	-7	48.443	46.707
ShCL_MMV692115_uff_E=335.57	-6.9	8.81	4.938
ShCL_MMV692115_uff_E=335.57	-6.8	28.81	25.235
ShCL_MMV692115_uff_E=335.57	-6.6	49.867	48.191
ShCL_MMV692115_uff_E=335.57	-6.6	28.836	24.891
ShCL_MMV692115_uff_E=335.57	-6.5	27.379	24.168
ShCL_MMV692115_uff_E=335.57	-6.5	26.472	23.994
ShCL_MMV692115_uff_E=335.57	-6.5	48.014	44.091
ShCL_MMV692623_uff_E=714.95	-8.4	0	0
ShCL_MMV692623_uff_E=714.95	-8.2	1.875	1.523
ShCL_MMV692623_uff_E=714.95	-8.2	20.742	17.117
ShCL_MMV692623_uff_E=714.95	-7.7	51.859	49.225
ShCL_MMV692623_uff_E=714.95	-7.7	51.518	49.69
ShCL_MMV692623_uff_E=714.95	-7.6	5.475	3.381
ShCL_MMV692623_uff_E=714.95	-7.6	2.618	1.986
ShCL_MMV692623_uff_E=714.95	-7.5	51.782	49.155
ShCL_MMV692623_uff_E=714.95	-7.4	15.993	13.115
ShCL_MMV692630_uff_E=953.03	-8.6	0	0
ShCL_MMV692630_uff_E=953.03	-7.8	52.362	50.329
ShCL_MMV692630_uff_E=953.03	-7.7	52.758	49.391
ShCL_MMV692630_uff_E=953.03	-7.7	48.832	46.658
ShCL_MMV692630_uff_E=953.03	-7.7	48.603	46.745
ShCL_MMV692630_uff_E=953.03	-7.6	11.481	7.485
ShCL_MMV692630_uff_E=953.03	-7.6	48.692	46.587
ShCL_MMV692630_uff_E=953.03	-7.5	51.067	48.443
ShCL_MMV692630_uff_E=953.03	-7.5	12.355	8.404
ShCL_MMV692857_uff_E=1878.67	-7.9	0	0
ShCL_MMV692857_uff_E=1878.67	-7.8	34.485	32.368
ShCL_MMV692857_uff_E=1878.67	-7.7	51.335	49.13
ShCL_MMV692857_uff_E=1878.67	-7.6	29.939	27.857
ShCL_MMV692857_uff_E=1878.67	-7.6	34.331	32.187
ShCL_MMV692857_uff_E=1878.67	-7.3	2.486	2.079
ShCL_MMV692857_uff_E=1878.67	-7.2	49.831	48.175
ShCL_MMV692857_uff_E=1878.67	-7.1	23.319	20.088
ShCL_MMV692857_uff_E=1878.67	-7	32.799	29.898
ShCL_MMV692861_uff_E=537.77	-7.2	0	0
ShCL_MMV692861_uff_E=537.77	-7.1	49.039	47.602
ShCL_MMV692861_uff_E=537.77	-7	37.298	34.771
ShCL_MMV692861_uff_E=537.77	-6.9	51.625	49.834
ShCL_MMV692861_uff_E=537.77	-6.9	50.321	48.252
ShCL_MMV692861_uff_E=537.77	-6.9	2.019	1.691
ShCL_MMV692861_uff_E=537.77	-6.8	36.395	33.706
ShCL_MMV692861_uff_E=537.77	-6.8	49.889	47.801
ShCL_MMV692861_uff_E=537.77	-6.6	38.909	36.708
ShCL_MMV693130_uff_E=596.34	-7.4	0	0
ShCL_MMV693130_uff_E=596.34	-7.2	27.616	25.585
ShCL_MMV693130_uff_E=596.34	-7.1	27.368	25.215
ShCL_MMV693130_uff_E=596.34	-6.7	2.516	2.079
ShCL_MMV693130_uff_E=596.34	-6.7	24.593	21.838
ShCL_MMV693130_uff_E=596.34	-6.6	26.055	22.742
ShCL_MMV693130_uff_E=596.34	-6.6	27.14	23.844
ShCL_MMV693130_uff_E=596.34	-6.6	22.198	18.557
ShCL_MMV693130_uff_E=596.34	-6.5	15.412	12.174
ShCL_MMV693133_uff_E=1843.52	-7.7	0	0
ShCL_MMV693133_uff_E=1843.52	-7.4	2.293	1.621
ShCL_MMV693133_uff_E=1843.52	-7.4	12.328	7.998
ShCL_MMV693133_uff_E=1843.52	-7.4	30.4	27.732
ShCL_MMV693133_uff_E=1843.52	-7.4	51.669	49.884
ShCL_MMV693133_uff_E=1843.52	-7.2	4.701	3.195
ShCL_MMV693133_uff_E=1843.52	-7.1	30.414	28.321
ShCL_MMV693133_uff_E=1843.52	-7.1	31.307	28.404
ShCL_MMV693133_uff_E=1843.52	-7	29.891	27.578
ShCL_MMV753519_uff_E=537.01	-6.8	0	0
ShCL_MMV753519_uff_E=537.01	-6.6	15.024	12.343
ShCL_MMV753519_uff_E=537.01	-6.6	34.781	29.953
ShCL_MMV753519_uff_E=537.01	-6.4	30.444	27.903
ShCL_MMV753519_uff_E=537.01	-6.3	23.049	17.49
ShCL_MMV753519_uff_E=537.01	-6.3	29.313	27.335
ShCL_MMV753519_uff_E=537.01	-6.3	30.871	28.4
ShCL_MMV753519_uff_E=537.01	-6.2	4.117	3.119
ShCL_MMV753519_uff_E=537.01	-6.2	29.534	27.744
ShCL_MMV884814_uff_E=869.45	-7.8	0	0
ShCL_MMV884814_uff_E=869.45	-7.8	54.723	52.108
ShCL_MMV884814_uff_E=869.45	-7.7	8.153	4.018
ShCL_MMV884814_uff_E=869.45	-7.5	13.422	11.035
ShCL_MMV884814_uff_E=869.45	-7.4	53.764	51.138
ShCL_MMV884814_uff_E=869.45	-7.4	50.837	48.796
ShCL_MMV884814_uff_E=869.45	-7.3	29.58	26.154
ShCL_MMV884814_uff_E=869.45	-7.3	15.46	11.576
ShCL_MMV884814_uff_E=869.45	-7.2	53.63	51.119
ShCL_MMV892517_uff_E=1099.47	-7	0	0
ShCL_MMV892517_uff_E=1099.47	-6.8	27.906	26.014
ShCL_MMV892517_uff_E=1099.47	-6.8	34.919	32.507
ShCL_MMV892517_uff_E=1099.47	-6.8	66.343	63.831
ShCL_MMV892517_uff_E=1099.47	-6.6	17.922	13.891
ShCL_MMV892517_uff_E=1099.47	-6.5	26.343	24.471
ShCL_MMV892517_uff_E=1099.47	-6.5	53.637	51.309
ShCL_MMV892517_uff_E=1099.47	-6.5	35.637	33.261
ShCL_MMV892517_uff_E=1099.47	-6.5	56.543	54.094
ShCL_MMV892523_uff_E=615.50	-7.3	0	0
ShCL_MMV892523_uff_E=615.50	-7.1	18.946	16.318
ShCL_MMV892523_uff_E=615.50	-7.1	28.797	25.422
ShCL_MMV892523_uff_E=615.50	-7	22.254	19.155
ShCL_MMV892523_uff_E=615.50	-6.9	21.288	18.279
ShCL_MMV892523_uff_E=615.50	-6.9	18.434	15.193
ShCL_MMV892523_uff_E=615.50	-6.9	16.921	14.411
ShCL_MMV892523_uff_E=615.50	-6.9	19.102	16.273
ShCL_MMV892523_uff_E=615.50	-6.8	26.817	24.294
ShCL_MMV893256_uff_E=1908.18	-8.2	0	0
ShCL_MMV893256_uff_E=1908.18	-7.5	1.5	1.164
ShCL_MMV893256_uff_E=1908.18	-7.4	32.099	29.729
ShCL_MMV893256_uff_E=1908.18	-7	32.569	28.733
ShCL_MMV893256_uff_E=1908.18	-6.9	10.829	7.061
ShCL_MMV893256_uff_E=1908.18	-6.8	27.06	24.302
ShCL_MMV893256_uff_E=1908.18	-6.8	15.169	11.748
ShCL_MMV893256_uff_E=1908.18	-6.8	30.414	28.415
ShCL_MMV893256_uff_E=1908.18	-6.8	16.776	12.206
ShCL_MMV893278_uff_E=977.10	-8.5	0	0
ShCL_MMV893278_uff_E=977.10	-8.2	78.806	77.177
ShCL_MMV893278_uff_E=977.10	-8.2	38.732	36.438
ShCL_MMV893278_uff_E=977.10	-8	39.376	36.552
ShCL_MMV893278_uff_E=977.10	-8	19.515	16.042
ShCL_MMV893278_uff_E=977.10	-7.9	66.706	63.908
ShCL_MMV893278_uff_E=977.10	-7.9	68.364	66.566
ShCL_MMV893278_uff_E=977.10	-7.9	64.525	61.808
ShCL_MMV893278_uff_E=977.10	-7.9	22.665	18.833
ShCL_MMV893415_uff_E=570.76	-8.1	0	0
ShCL_MMV893415_uff_E=570.76	-7.6	17.907	13.054
ShCL_MMV893415_uff_E=570.76	-7.6	32.507	28.885
ShCL_MMV893415_uff_E=570.76	-7.5	17.811	13.071
ShCL_MMV893415_uff_E=570.76	-7.3	10.291	6.706
ShCL_MMV893415_uff_E=570.76	-7.2	32.36	28.747
ShCL_MMV893415_uff_E=570.76	-7	31.528	28.532
ShCL_MMV893415_uff_E=570.76	-7	7.431	4.421
ShCL_MMV893415_uff_E=570.76	-6.9	11.884	8.061
ShCL_MMV893417_uff_E=1910.20	-9.1	0	0
ShCL_MMV893417_uff_E=1910.20	-9	2.927	0.106
ShCL_MMV893417_uff_E=1910.20	-8.4	4.314	1.75
ShCL_MMV893417_uff_E=1910.20	-8.3	2.771	1.917
ShCL_MMV893417_uff_E=1910.20	-8.2	3.484	1.608
ShCL_MMV893417_uff_E=1910.20	-8	30.777	28.573
ShCL_MMV893417_uff_E=1910.20	-8	30.815	28.622
ShCL_MMV893417_uff_E=1910.20	-7.8	5.733	3.586
ShCL_MMV893417_uff_E=1910.20	-7.8	6.438	4.112
ShCL_MMV897662_uff_E=1818.38	-7.4	0	0
ShCL_MMV897662_uff_E=1818.38	-7	21.133	16.699
ShCL_MMV897662_uff_E=1818.38	-7	24.591	21.782
ShCL_MMV897662_uff_E=1818.38	-7	27.253	25.019
ShCL_MMV897662_uff_E=1818.38	-6.9	38.031	35.895
ShCL_MMV897662_uff_E=1818.38	-6.8	27.905	25.898
ShCL_MMV897662_uff_E=1818.38	-6.6	26.715	23.381
ShCL_MMV897662_uff_E=1818.38	-6.5	7.353	5.342
ShCL_MMV897662_uff_E=1818.38	-6.5	30.34	28.633
ShCL_MMV936405_uff_E=631.96	-6.6	0	0
ShCL_MMV936405_uff_E=631.96	-6.1	4.396	2.485
ShCL_MMV936405_uff_E=631.96	-6.1	52.149	50.295
ShCL_MMV936405_uff_E=631.96	-6	50.338	48.928
ShCL_MMV936405_uff_E=631.96	-5.9	50.578	48.671
ShCL_MMV936405_uff_E=631.96	-5.8	42.291	40.178
ShCL_MMV936405_uff_E=631.96	-5.7	24.349	22.732
ShCL_MMV936405_uff_E=631.96	-5.7	24.24	22.796
ShCL_MMV936405_uff_E=631.96	-5.7	37.588	35.529
ShCL_MMV959706_uff_E=407.35	-6.9	0	0
ShCL_MMV959706_uff_E=407.35	-6.5	49.741	47.746
ShCL_MMV959706_uff_E=407.35	-6.5	3.607	2.609
ShCL_MMV959706_uff_E=407.35	-6.5	38.623	37.305
ShCL_MMV959706_uff_E=407.35	-6.5	48.76	47.14
ShCL_MMV959706_uff_E=407.35	-6.5	38.897	37.529
ShCL_MMV959706_uff_E=407.35	-6.4	49.229	47.332
ShCL_MMV959706_uff_E=407.35	-6.2	18.979	17.208
ShCL_MMV959706_uff_E=407.35	-6.1	49.106	47.178
ShCL_MMV962005_uff_E=589.10	-5.9	0	0
ShCL_MMV962005_uff_E=589.10	-5.9	24.324	23.115
ShCL_MMV962005_uff_E=589.10	-5.8	50.348	48.356
ShCL_MMV962005_uff_E=589.10	-5.7	4.684	3.032
ShCL_MMV962005_uff_E=589.10	-5.6	17.562	15.52
ShCL_MMV962005_uff_E=589.10	-5.6	29.031	27.612
ShCL_MMV962005_uff_E=589.10	-5.6	2.591	1.516
ShCL_MMV962005_uff_E=589.10	-5.5	36.077	32.969
ShCL_MMV962005_uff_E=589.10	-5.5	40.379	37.623
ShCL_MMV974630_uff_E=610.86	-5.7	0	0
ShCL_MMV974630_uff_E=610.86	-5.5	42.616	41.086
ShCL_MMV974630_uff_E=610.86	-5.5	8.834	3.541
ShCL_MMV974630_uff_E=610.86	-5.4	51.257	49.488
ShCL_MMV974630_uff_E=610.86	-5.3	10.437	5.539
ShCL_MMV974630_uff_E=610.86	-5.3	3.226	2.17
ShCL_MMV974630_uff_E=610.86	-5.3	53.405	52.201
ShCL_MMV974630_uff_E=610.86	-5.3	41.812	40.312
ShCL_MMV974630_uff_E=610.86	-5.3	9.179	4.358
ShCL_MMV977436_uff_E=249.04	-8.1	0	0
[truncated: 4,031 more rows]

## Sheet: selected ligands
Ligand	Binding Affinity	rmsd/ub	rmsd/lb
SmCB_UNPD140_uff_E=579.60	-8.7	0	0
SmCB_UNPD167514_uff_E=968.17	-8.6	0	0
SmCB_UNPD2045_uff_E=723.53	-8.5	0	0
SmCB_MMV1794210_uff_E=748.47	-8.4	0	0
SmCB_MMV1804559_uff_E=912.28	-8.3	0	0
SmCB_MMV893278_uff_E=977.10	-8.3	0	0
SmCB_MMV020033_uff_E=746.30	-8.2	0	0
SmCB_MMV029587_uff_E=723.55	-8.2	0	0
SmCB_MMV1558949_uff_E=1464.13	-8.2	0	0
SmCB_MMV1579822_uff_E=1140.25	-8.2	0	0
SmCB_MMV1828026_uff_E=1922.95	-8.2	0	0
SmCB_MMV1829290_uff_E=606.69	-8.2	0	0
SmCB_MMV674056_uff_E=887.33	-8.2	0	0
SmCB_MMV688723_uff_E=889.22	-8.2	0	0
SmCB_MMV689635_uff_E=1164.74	-8.2	0	0
SmCB_UNPD122514_uff_E=718.95	-8.2	0	0
SmCB_MMV025013_uff_E=801.73	-8.1	0	0
SmCB_MMV028822_uff_E=519.58	-8	0	0
SmCB_MMV674593_uff_E=864.50	-8	0	0
SmCB_UNPD134821_uff_E=404.81	-8	0	0
SmCB_UNPD32735_uff_E=683.16	-8	0	0
SmCB_UNPD36836_uff_E=850.35	-8	0	0
SmCB_UNPD57_uff_E=381.31	-8	0	0
SmCB_MMV1577471_uff_E=416.17	-7.9	0	0
SmCB_MMV884814_uff_E=869.45	-7.9	0	0
SmCB_UNPD59023_uff_E=718.14	-7.9	0	0
SmCB_UNPD88523_uff_E=999.97	-7.9	0	0
SmCB_MMV023190_uff_E=748.04	-7.8	0	0
SmCB_MMV1633825_uff_E=467.71	-7.8	0	0
SmCB_MMV1828814_uff_E=633.35	-7.8	0	0
SmCB_MMV1829460_uff_E=772.66	-7.8	0	0
SmCB_MMV689586_uff_E=526.78	-7.8	0	0
SmCB_MMV691942_uff_E=952.17	-7.8	0	0
SmCB_UNPD1937_uff_E=477.82	-7.8	0	0
SmCB_UNPD205360_uff_E=797.66	-7.8	0	0
SmCB_UNPD86825_uff_E=781.92	-7.8	0	0
SmCB_MMV006597_uff_E=876.23	-7.7	0	0
SmCB_MMV020456_uff_E=499.50	-7.7	0	0
SmCB_MMV1795508_uff_E=936.51	-7.7	0	0
SmCB_MMV1828058_uff_E=639.85	-7.7	0	0
SmCB_MMV674787_uff_E=2123.86	-7.7	0	0
SmCB_MMV692630_uff_E=953.03	-7.7	0	0
SmCB_MMV893417_uff_E=1910.20	-7.7	0	0
SmCB_UNPD108634_uff_E=1734.15	-7.7	0	0
SmCB_UNPD161762_uff_E=954.99	-7.7	0	0
SmCB_UNPD198096_uff_E=587.47	-7.7	0	0
SmCB_UNPD208211_uff_E=608.30	-7.7	0	0
SmCB_UNPD36_uff_E=541.28	-7.7	0	0
SmCB_UNPD99414_uff_E=888.59	-7.7	0	0
SmCB_MMV020192_uff_E=680.94	-7.6	0	0
SmCB_MMV020508_uff_E=1271.61	-7.6	0	0
SmCB_MMV024850_uff_E=999.99	-7.6	0	0
SmCB_MMV026458_uff_E=754.95	-7.6	0	0
SmCB_MMV085494_uff_E=709.81	-7.6	0	0
SmCB_MMV1577474_uff_E=428.91	-7.6	0	0
SmCB_MMV1805007_uff_E=763.52	-7.6	0	0
SmCB_MMV1829111_uff_E=659.17	-7.6	0	0
SmCB_MMV689461_uff_E=432.01	-7.6	0	0
SmCB_MMV692623_uff_E=714.95	-7.6	0	0
SmCB_UNPD104559_uff_E=1850.68	-7.6	0	0
SmCB_UNPD126189_uff_E=1691.37	-7.6	0	0
SmCB_UNPD201990_uff_E=995.46	-7.6	0	0
SmCB_UNPD211108_uff_E=240.63	-7.6	0	0
SmCB_UNPD33398_uff_E=1064.98	-7.6	0	0
SmCB_UNPD50186_uff_E=4515.77	-7.6	0	0
SmCB_UNPD73138_uff_E=951.38	-7.6	0	0
SmCB_UNPD76562_uff_E=843.43	-7.6	0	0
SmCB_UNPD78840_uff_E=674.27	-7.6	0	0
SmCB_MMV007300_uff_E=667.20	-7.5	0	0
SmCB_MMV024309_uff_E=402.24	-7.5	0	0
SmCB_MMV024825_uff_E=513.31	-7.5	0	0
SmCB_MMV1829088_uff_E=498.36	-7.5	0	0
SmCB_MMV673982_uff_E=767.42	-7.5	0	0
SmCB_MMV897662_uff_E=1818.38	-7.5	0	0
SmCB_UNPD111968_uff_E=665.51	-7.5	0	0
SmCB_UNPD113647_uff_E=399.04	-7.5	0	0
SmCB_UNPD12454_uff_E=2393.41	-7.5	0	0
SmCB_UNPD13108_uff_E=858.17	-7.5	0	0
SmCB_UNPD169615_uff_E=650.71	-7.5	0	0
SmCB_UNPD178404_uff_E=1034.04	-7.5	0	0
SmCB_UNPD184589_uff_E=1962.92	-7.5	0	0
SmCB_UNPD2037_uff_E=2043.72	-7.5	0	0
SmCB_UNPD27992_uff_E=505.38	-7.5	0	0
SmCB_UNPD48230_uff_E=2170.90	-7.5	0	0
SmCB_UNPD4998_uff_E=785.02	-7.5	0	0
SmCB_UNPD63226_uff_E=507.18	-7.5	0	0
SmCB_UNPD66249_uff_E=644.57	-7.5	0	0
SmCB_UNPD8905_uff_E=949.19	-7.5	0	0
SmCB_MMV006187_uff_E=856.67	-7.4	0	0
SmCB_MMV020709_uff_E=700.38	-7.4	0	0
SmCB_MMV027339_uff_E=283.87	-7.4	0	0
SmCB_MMV1828860_uff_E=400.49	-7.4	0	0
SmCB_MMV1829150_uff_E=767.58	-7.4	0	0
SmCB_MMV675568_uff_E=2118.05	-7.4	0	0
SmCB_MMV689463_uff_E=438.46	-7.4	0	0
SmCB_MMV692857_uff_E=1878.67	-7.4	0	0
SmCB_UNPD1212_uff_E=474.45	-7.4	0	0
SmCB_UNPD126981_uff_E=1055.29	-7.4	0	0
SmCB_UNPD127605_uff_E=2242.85	-7.4	0	0
SmCB_UNPD134304_uff_E=887.55	-7.4	0	0
SmCB_UNPD140024_uff_E=1008.20	-7.4	0	0
SmCB_UNPD149431_uff_E=786.52	-7.4	0	0
SmCB_UNPD151182_uff_E=652.02	-7.4	0	0
SmCB_UNPD174920_uff_E=1055.35	-7.4	0	0
SmCB_UNPD183690_uff_E=391.49	-7.4	0	0
SmCB_UNPD25206_uff_E=512.54	-7.4	0	0
SmCB_UNPD29412_uff_E=949.61	-7.4	0	0
SmCB_UNPD38050_uff_E=770.35	-7.4	0	0
SmCB_UNPD38347_uff_E=520.43	-7.4	0	0
SmCB_UNPD42628_uff_E=660.76	-7.4	0	0
SmCB_UNPD49497_uff_E=414.82	-7.4	0	0
SmCB_UNPD57459_uff_E=852.19	-7.4	0	0
SmCB_UNPD80790_uff_E=470.09	-7.4	0	0
SmCB_UNPD8424_uff_E=1041.47	-7.4	0	0
SmCB_UNPD9595_uff_E=754.62	-7.4	0	0
SmCB_MMV014853_uff_E=571.62	-7.3	0	0
SmCB_MMV020203_uff_E=569.57	-7.3	0	0
SmCB_MMV022487_uff_E=394.90	-7.3	0	0
SmCB_MMV1542822_uff_E=1018.96	-7.3	0	0
SmCB_MMV1795510_uff_E=1033.68	-7.3	0	0
SmCB_MMV1795555_uff_E=827.09	-7.3	0	0
SmCB_MMV1798946_uff_E=362.88	-7.3	0	0
SmCB_MMV1808809_uff_E=749.85	-7.3	0	0
SmCB_MMV1828832_uff_E=890.66	-7.3	0	0
SmCB_MMV1829523_uff_E=424.69	-7.3	0	0
SmCB_MMV674884_uff_E=303.78	-7.3	0	0
SmCB_MMV691936_uff_E=539.68	-7.3	0	0
SmCB_MMV692115_uff_E=335.57	-7.3	0	0
SmCB_MMV977436_uff_E=249.04	-7.3	0	0
SmCB_UNPD101588_uff_E=552.18	-7.3	0	0
SmCB_UNPD109162_uff_E=683.34	-7.3	0	0
SmCB_UNPD114266_uff_E=2453.11	-7.3	0	0
SmCB_UNPD124310_uff_E=634.76	-7.3	0	0
SmCB_UNPD133880_uff_E=525.32	-7.3	0	0
SmCB_UNPD14673_uff_E=2018.78	-7.3	0	0
SmCB_UNPD14880_uff_E=530.83	-7.3	0	0
SmCB_UNPD155908_uff_E=535.41	-7.3	0	0
SmCB_UNPD158732_uff_E=491.11	-7.3	0	0
SmCB_UNPD158919_uff_E=573.52	-7.3	0	0
SmCB_UNPD183235_uff_E=454.75	-7.3	0	0
SmCB_UNPD188_uff_E=973.86	-7.3	0	0
SmCB_UNPD24026_uff_E=348.52	-7.3	0	0
SmCB_UNPD33118_uff_E=490.89	-7.3	0	0
SmCB_UNPD3467_uff_E=892.07	-7.3	0	0
SmCB_UNPD46447_uff_E=725.83	-7.3	0	0
SmCB_UNPD56915_uff_E=894.81	-7.3	0	0
SmCB_UNPD58961_uff_E=747.05	-7.3	0	0
SmCB_UNPD69540_uff_E=644.44	-7.3	0	0
SmCB_UNPD69830_uff_E=2206.22	-7.3	0	0
SmCB_UNPD81815_uff_E=565.47	-7.3	0	0
SmCB_UNPD83278_uff_E=938.09	-7.3	0	0
SmCB_MMV002519_uff_E=531.93	-7.2	0	0
SmCB_MMV007282_uff_E=767.04	-7.2	0	0
SmCB_MMV023401_uff_E=604.08	-7.2	0	0
SmCB_MMV023951_uff_E=641.13	-7.2	0	0
SmCB_MMV024638_uff_E=680.88	-7.2	0	0
SmCB_MMV1577461_uff_E=980.31	-7.2	0	0
SmCB_MMV1794205_uff_E=460.24	-7.2	0	0
SmCB_MMV1794212_uff_E=945.90	-7.2	0	0
SmCB_MMV1829377_uff_E=534.13	-7.2	0	0
SmCB_MMV1829412_uff_E=388.56	-7.2	0	0
SmCB_MMV1841740_uff_E=346.33	-7.2	0	0
SmCB_MMV637769_uff_E=1592.76	-7.2	0	0
SmCB_UNPD113090_uff_E=651.81	-7.2	0	0
SmCB_UNPD132291_uff_E=2436.26	-7.2	0	0
SmCB_UNPD136616_uff_E=732.21	-7.2	0	0
SmCB_UNPD140484_uff_E=609.49	-7.2	0	0
SmCB_UNPD154652_uff_E=659.89	-7.2	0	0
SmCB_UNPD156339_uff_E=469.92	-7.2	0	0
SmCB_UNPD160459_uff_E=695.29	-7.2	0	0
SmCB_UNPD166405_uff_E=638.99	-7.2	0	0
SmCB_UNPD176686_uff_E=730.40	-7.2	0	0
SmCB_UNPD178422_uff_E=563.62	-7.2	0	0
SmCB_UNPD179_uff_E=710.12	-7.2	0	0
SmCB_UNPD186703_uff_E=898.70	-7.2	0	0
SmCB_UNPD207733_uff_E=3301.55	-7.2	0	0
SmCB_UNPD208312_uff_E=669.84	-7.2	0	0
SmCB_UNPD221842_uff_E=2008.04	-7.2	0	0
SmCB_UNPD24993_uff_E=647.07	-7.2	0	0
SmCB_UNPD45550_uff_E=729.83	-7.2	0	0
SmCB_UNPD49458_uff_E=815.48	-7.2	0	0
SmCB_UNPD60913_uff_E=775.20	-7.2	0	0
SmCB_UNPD77499_uff_E=561.66	-7.2	0	0
SmCB_UNPD93545_uff_E=653.32	-7.2	0	0
SmCB_UNPD96545_uff_E=818.36	-7.2	0	0
SmCB_UNPD96872_uff_E=434.55	-7.2	0	0
SmCB_MMV006219_uff_E=873.66	-7.1	0	0
SmCB_MMV006430_uff_E=849.68	-7.1	0	0
SmCB_MMV020196_uff_E=714.15	-7.1	0	0
SmCB_MMV078538_uff_E=302.18	-7.1	0	0
SmCB_MMV1542799_uff_E=556.70	-7.1	0	0
SmCB_MMV1542820_uff_E=276.78	-7.1	0	0
SmCB_MMV1577473_uff_E=956.83	-7.1	0	0
SmCB_MMV1704710_uff_E=1036.85	-7.1	0	0
SmCB_MMV1794204_uff_E=903.34	-7.1	0	0
SmCB_MMV1845852_uff_E=596.67	-7.1	0	0
SmCB_MMV689404_uff_E=387.60	-7.1	0	0
SmCB_MMV689625_uff_E=585.79	-7.1	0	0
SmCB_MMV893256_uff_E=1908.18	-7.1	0	0
SmCB_UNPD111689_uff_E=711.29	-7.1	0	0
SmCB_UNPD114158_uff_E=461.67	-7.1	0	0
SmCB_UNPD120691_uff_E=649.66	-7.1	0	0
SmCB_UNPD123252_uff_E=557.77	-7.1	0	0
SmCB_UNPD127034_uff_E=655.88	-7.1	0	0
SmCB_UNPD136816_uff_E=449.91	-7.1	0	0
SmCB_UNPD152062_uff_E=766.55	-7.1	0	0
SmCB_UNPD160112_uff_E=644.46	-7.1	0	0
SmCB_UNPD168253_uff_E=751.20	-7.1	0	0
SmCB_UNPD23875_uff_E=831.01	-7.1	0	0
SmCB_UNPD26040_uff_E=656.42	-7.1	0	0
SmCB_UNPD30532_uff_E=2406.13	-7.1	0	0
SmCB_UNPD42468_uff_E=526.77	-7.1	0	0
SmCB_UNPD47088_uff_E=650.42	-7.1	0	0
SmCB_UNPD53173_uff_E=1916.15	-7.1	0	0
SmCB_UNPD59835_uff_E=785.86	-7.1	0	0
SmCB_UNPD60665_uff_E=883.28	-7.1	0	0
SmCB_UNPD61457_uff_E=745.12	-7.1	0	0
SmCB_UNPD6333_uff_E=475.92	-7.1	0	0
SmCB_UNPD68482_uff_E=633.06	-7.1	0	0
SmCB_UNPD72879_uff_E=810.20	-7.1	0	0
SmCB_UNPD73688_uff_E=665.87	-7.1	0	0
SmCB_UNPD75847_uff_E=2138.91	-7.1	0	0
SmCB_UNPD8219_uff_E=738.85	-7.1	0	0
SmCB_UNPD8458_uff_E=658.42	-7.1	0	0
SmCB_UNPD89208_uff_E=614.68	-7.1	0	0
SmCB_UNPD97_uff_E=841.35	-7.1	0	0
SmCB_MMV1262756_uff_E=506.11	-7	0	0
SmCB_MMV1542798_uff_E=709.38	-7	0	0
SmCB_MMV1545675_uff_E=645.06	-7	0	0
SmCB_MMV1558324_uff_E=621.25	-7	0	0
SmCB_MMV1828810_uff_E=370.67	-7	0	0
SmCB_MMV1828855_uff_E=613.75	-7	0	0
SmCB_MMV674132_uff_E=2483.12	-7	0	0
SmCB_MMV893415_uff_E=570.76	-7	0	0
SmCB_UNPD130594_uff_E=498.99	-7	0	0
SmCB_UNPD139971_uff_E=502.68	-7	0	0
SmCB_UNPD14411_uff_E=612.07	-7	0	0
SmCB_UNPD161374_uff_E=533.27	-7	0	0
SmCB_UNPD163208_uff_E=1850.93	-7	0	0
SmCB_UNPD172_uff_E=670.37	-7	0	0
SmCB_UNPD17781_uff_E=901.35	-7	0	0
SmCB_UNPD179521_uff_E=621.38	-7	0	0
SmCB_UNPD198513_uff_E=644.45	-7	0	0
SmCB_UNPD219297_uff_E=219.89	-7	0	0
SmCB_UNPD30485_uff_E=2146.15	-7	0	0
SmCB_UNPD37299_uff_E=392.67	-7	0	0
SmCB_UNPD41540_uff_E=715.83	-7	0	0
SmCB_UNPD55740_uff_E=753.27	-7	0	0
SmCB_UNPD82824_uff_E=480.95	-7	0	0
SmCB_MMV006931_uff_E=1039.44	-6.9	0	0
SmCB_MMV020445_uff_E=609.00	-6.9	0	0
SmCB_MMV1558322_uff_E=1063.29	-6.9	0	0
SmCB_MMV1760745_uff_E=474.14	-6.9	0	0
SmCB_MMV1828776_uff_E=2928.71	-6.9	0	0
SmCB_MMV689416_uff_E=662.52	-6.9	0	0
SmCB_MMV693133_uff_E=1843.52	-6.9	0	0
SmCB_MMV892517_uff_E=1099.47	-6.9	0	0
SmCB_MMV892523_uff_E=615.50	-6.9	0	0
SmCB_UNPD106868_uff_E=2092.68	-6.9	0	0
SmCB_UNPD117355_uff_E=649.61	-6.9	0	0
SmCB_UNPD11954_uff_E=2083.29	-6.9	0	0
SmCB_UNPD135486_uff_E=715.80	-6.9	0	0
SmCB_UNPD140220_uff_E=1965.51	-6.9	0	0
SmCB_UNPD140945_uff_E=729.00	-6.9	0	0
SmCB_UNPD164653_uff_E=648.54	-6.9	0	0
SmCB_UNPD165444_uff_E=1011.92	-6.9	0	0
SmCB_UNPD165611_uff_E=708.56	-6.9	0	0
SmCB_UNPD169456_uff_E=833.63	-6.9	0	0
SmCB_UNPD179240_uff_E=561.89	-6.9	0	0
SmCB_UNPD179269_uff_E=520.24	-6.9	0	0
SmCB_UNPD184653_uff_E=2263.10	-6.9	0	0
SmCB_UNPD187050_uff_E=590.69	-6.9	0	0
SmCB_UNPD191316_uff_E=568.63	-6.9	0	0
SmCB_UNPD198165_uff_E=801.82	-6.9	0	0
SmCB_UNPD1_uff_E=354.15	-6.9	0	0
SmCB_UNPD20555_uff_E=766.11	-6.9	0	0
SmCB_UNPD211810_uff_E=374.45	-6.9	0	0
SmCB_UNPD23918_uff_E=381.35	-6.9	0	0
SmCB_UNPD28223_uff_E=964.49	-6.9	0	0
SmCB_UNPD42719_uff_E=1955.72	-6.9	0	0
SmCB_UNPD63054_uff_E=656.37	-6.9	0	0
SmCB_UNPD69020_uff_E=597.72	-6.9	0	0
SmCB_UNPD69126_uff_E=518.26	-6.9	0	0
SmCB_UNPD70875_uff_E=456.07	-6.9	0	0
SmCB_UNPD73794_uff_E=557.12	-6.9	0	0
SmCB_UNPD77785_uff_E=766.22	-6.9	0	0
SmCB_UNPD78249_uff_E=971.59	-6.9	0	0
SmCB_UNPD79574_uff_E=553.91	-6.9	0	0
SmCB_UNPD9178_uff_E=646.97	-6.9	0	0
SmCB_MMV019421_uff_E=923.98	-6.8	0	0
SmCB_MMV023573_uff_E=584.88	-6.8	0	0
SmCB_MMV1266067_uff_E=463.69	-6.8	0	0
SmCB_MMV1267536_uff_E=506.81	-6.8	0	0
SmCB_MMV1545674_uff_E=650.37	-6.8	0	0
SmCB_MMV1592761_uff_E=553.67	-6.8	0	0
SmCB_MMV1794207_uff_E=586.51	-6.8	0	0
SmCB_MMV1797658_uff_E=1666.94	-6.8	0	0
SmCB_MMV1828056_uff_E=384.45	-6.8	0	0
SmCB_MMV1829114_uff_E=420.08	-6.8	0	0
SmCB_MMV1829361_uff_E=400.77	-6.8	0	0
SmCB_MMV1829658_uff_E=500.31	-6.8	0	0
SmCB_MMV1829659_uff_E=379.99	-6.8	0	0
SmCB_MMV660057_uff_E=508.90	-6.8	0	0
SmCB_MMV688934_uff_E=488.55	-6.8	0	0
SmCB_MMV692107_uff_E=553.98	-6.8	0	0
SmCB_UNPD105171_uff_E=701.00	-6.8	0	0
SmCB_UNPD106616_uff_E=526.38	-6.8	0	0
SmCB_UNPD10686_uff_E=501.34	-6.8	0	0
SmCB_UNPD108753_uff_E=2214.24	-6.8	0	0
SmCB_UNPD111105_uff_E=617.52	-6.8	0	0
SmCB_UNPD119885_uff_E=1845.60	-6.8	0	0
SmCB_UNPD123933_uff_E=518.49	-6.8	0	0
SmCB_UNPD12819_uff_E=465.19	-6.8	0	0
SmCB_UNPD131189_uff_E=346.15	-6.8	0	0
SmCB_UNPD135078_uff_E=856.41	-6.8	0	0
SmCB_UNPD137616_uff_E=525.63	-6.8	0	0
SmCB_UNPD13943_uff_E=318.75	-6.8	0	0
SmCB_UNPD147_uff_E=257.09	-6.8	0	0
SmCB_UNPD148245_uff_E=483.36	-6.8	0	0
SmCB_UNPD154129_uff_E=2058.92	-6.8	0	0
SmCB_UNPD157319_uff_E=937.11	-6.8	0	0
SmCB_UNPD159_uff_E=772.09	-6.8	0	0
SmCB_UNPD161609_uff_E=584.09	-6.8	0	0
SmCB_UNPD165105_uff_E=1695.49	-6.8	0	0
SmCB_UNPD167462_uff_E=1805.80	-6.8	0	0
SmCB_UNPD169736_uff_E=593.75	-6.8	0	0
SmCB_UNPD17067_uff_E=532.03	-6.8	0	0
SmCB_UNPD183621_uff_E=586.16	-6.8	0	0
SmCB_UNPD188100_uff_E=2091.58	-6.8	0	0
SmCB_UNPD190000_uff_E=494.85	-6.8	0	0
SmCB_UNPD19121_uff_E=803.75	-6.8	0	0
SmCB_UNPD192920_uff_E=692.21	-6.8	0	0
SmCB_UNPD21049_uff_E=1026.16	-6.8	0	0
SmCB_UNPD30753_uff_E=594.38	-6.8	0	0
SmCB_UNPD34_uff_E=616.79	-6.8	0	0
SmCB_UNPD37234_uff_E=715.13	-6.8	0	0
SmCB_UNPD49111_uff_E=771.87	-6.8	0	0
SmCB_UNPD50980_uff_E=706.30	-6.8	0	0
SmCB_UNPD53577_uff_E=409.22	-6.8	0	0
SmCB_UNPD53825_uff_E=921.78	-6.8	0	0
SmCB_UNPD58910_uff_E=440.81	-6.8	0	0
SmCB_UNPD59788_uff_E=526.18	-6.8	0	0
SmCB_UNPD65669_uff_E=2145.72	-6.8	0	0
SmCB_UNPD74052_uff_E=593.69	-6.8	0	0
SmCB_UNPD85169_uff_E=676.19	-6.8	0	0
SmCB_UNPD87953_uff_E=566.74	-6.8	0	0
SmCB_UNPD88394_uff_E=405.67	-6.8	0	0
SmCB_UNPD92097_uff_E=465.23	-6.8	0	0
SmCB_UNPD94061_uff_E=726.85	-6.8	0	0
SmCB_prazequantel_uff_E=305.81	-6.8	0	0

## Sheet: selected leads
SmCB_UNPD88523_uff_E=999.97	-7.9	0	0	0 lipinski, 1 leadlikness
SmCB_UNPD86825_uff_E=781.92	-7.8	0	0
SmCB_UNPD108634_uff_E=1734.15	-7.7	0	0
SmCB_UNPD12454_uff_E=2393.41	-7.5	0	0
SmCB_UNPD66249_uff_E=644.57	-7.5	0	0
SmCB_UNPD140024_uff_E=1008.20	-7.4	0	0
SmCB_UNPD25206_uff_E=512.54	-7.4	0	0
SmCB_UNPD38347_uff_E=520.43	-7.4	0	0
SmCB_UNPD49497_uff_E=414.82	-7.4	0	0
SmCB_UNPD114266_uff_E=2453.11	-7.3	0	0
SmCB_UNPD124310_uff_E=634.76	-7.3	0	0
SmCB_UNPD14673_uff_E=2018.78	-7.3	0	0
SmCB_UNPD14880_uff_E=530.83	-7.3	0	0
SmCB_UNPD58961_uff_E=747.05	-7.3	0	0
SmCB_UNPD81815_uff_E=565.47	-7.3	0	0
SmCB_UNPD83278_uff_E=938.09	-7.3	0	0
SmCB_UNPD113090_uff_E=651.81	-7.2	0	0
SmCB_UNPD140484_uff_E=609.49	-7.2	0	0
SmCB_UNPD154652_uff_E=659.89	-7.2	0	0
SmCB_UNPD176686_uff_E=730.40	-7.2	0	0
SmCB_UNPD221842_uff_E=2008.04	-7.2	0	0
SmCB_UNPD77499_uff_E=561.66	-7.2	0	0
SmCB_MMV020196_uff_E=714.15	-7.1	0	0
SmCB_UNPD136816_uff_E=449.91	-7.1	0	0
SmCB_UNPD152062_uff_E=766.55	-7.1	0	0
SmCB_UNPD160112_uff_E=644.46	-7.1	0	0
SmCB_UNPD23875_uff_E=831.01	-7.1	0	0
SmCB_UNPD42468_uff_E=526.77	-7.1	0	0
SmCB_UNPD53173_uff_E=1916.15	-7.1	0	0
SmCB_UNPD61457_uff_E=745.12	-7.1	0	0
SmCB_UNPD68482_uff_E=633.06	-7.1	0	0
SmCB_UNPD72879_uff_E=810.20	-7.1	0	0
SmCB_UNPD97_uff_E=841.35	-7.1	0	0
SmCB_UNPD172_uff_E=670.37	-7	0	0
SmCB_UNPD17781_uff_E=901.35	-7	0	0
SmCB_UNPD179521_uff_E=621.38	-7	0	0
SmCB_UNPD219297_uff_E=219.89	-7	0	0
SmCB_UNPD30485_uff_E=2146.15	-7	0	0
SmCB_UNPD55740_uff_E=753.27	-7	0	0
SmCB_UNPD140220_uff_E=1965.51	-6.9	0	0
SmCB_UNPD169456_uff_E=833.63	-6.9	0	0
SmCB_UNPD187050_uff_E=590.69	-6.9	0	0
SmCB_UNPD198165_uff_E=801.82	-6.9	0	0
SmCB_UNPD211810_uff_E=374.45	-6.9	0	0
SmCB_UNPD73794_uff_E=557.12	-6.9	0	0
SmCB_UNPD77785_uff_E=766.22	-6.9	0	0
SmCB_UNPD78249_uff_E=971.59	-6.9	0	0
SmCB_UNPD79574_uff_E=553.91	-6.9	0	0
SmCB_UNPD9178_uff_E=646.97	-6.9	0	0
SmCB_MMV1794207_uff_E=586.51	-6.8	0	0	0 lipinski, 1 leadlikness
SmCB_MMV1829658_uff_E=500.31	-6.8	0	0	0 lipinski, 2 leadlikness
SmCB_MMV1829659_uff_E=379.99	-6.8	0	0	0 lipinski, 1 leadlikness
SmCB_UNPD108753_uff_E=2214.24	-6.8	0	0
SmCB_UNPD111105_uff_E=617.52	-6.8	0	0
SmCB_UNPD137616_uff_E=525.63	-6.8	0	0
SmCB_UNPD148245_uff_E=483.36	-6.8	0	0
SmCB_UNPD157319_uff_E=937.11	-6.8	0	0
SmCB_UNPD159_uff_E=772.09	-6.8	0	0
SmCB_UNPD161609_uff_E=584.09	-6.8	0	0
SmCB_UNPD188100_uff_E=2091.58	-6.8	0	0
SmCB_UNPD19121_uff_E=803.75	-6.8	0	0
SmCB_UNPD37234_uff_E=715.13	-6.8	0	0
SmCB_UNPD50980_uff_E=706.30	-6.8	0	0
SmCB_UNPD58910_uff_E=440.81	-6.8	0	0
SmCB_UNPD59788_uff_E=526.18	-6.8	0	0
SmCB_UNPD65669_uff_E=2145.72	-6.8	0	0
SmCB_UNPD74052_uff_E=593.69	-6.8	0	0
SmCB_UNPD85169_uff_E=676.19	-6.8	0	0
SmCB_UNPD87953_uff_E=566.74	-6.8	0	0
SmCB_UNPD88394_uff_E=405.67	-6.8	0	0
SmCB_prazequantel_uff_E=305.81	-6.8	0	0
SmCC_UNPD230049_uff_E=208.15	-8.8	0	0	0 lipinski, 0 leadlikeness
SmCC_MMV006621_uff_E=695.67	-8.7	0	0	0 lipinski, 3 leadlikeness
SmCC_MMV692861_uff_E=537.77	-8.6	0	0	0 lipinski, 2 leadlikeness
SmCC_MMV981619_uff_E=296.60	-8.5	0	0
SmCC_MMV1828816_uff_E=427.79	-8.2	0	0
SmCC_MMV693130_uff_E=596.34	-8.1	0	0
SmCC_UNPD167916_uff_E=1561.78	-8	0	0
SmCC_MMV020207_uff_E=896.58	-7.9	0	0
SmCC_MMV1579936_uff_E=1724.10	-7.8	0	0
SmCC_MMV1848726_uff_E=326.79	-7.8	0	0
SmCC_UNPD30321_uff_E=644.91	-7.8	0	0
SmCC_UNPD221639_uff_E=399.92	-7.7	0	0
SmCC_UNPD696_uff_E=764.25	-7.7	0	0
SmCC_MMV1634081_uff_E=295.17	-7.6	0	0
SmCC_UNPD165436_uff_E=572.79	-7.6	0	0
SmCC_UNPD187382_uff_E=585.17	-7.6	0	0
SmCC_UNPD205384_uff_E=361.65	-7.6	0	0
SmCC_MMV1577467_uff_E=1209.74	-7.5	0	0
SmCC_MMV1634506_uff_E=1687.82	-7.5	0	0
SmCC_UNPD30014_uff_E=361.52	-7.5	0	0
SmCC_UNPD3328_uff_E=527.31	-7.5	0	0
SmCC_UNPD89180_uff_E=485.06	-7.5	0	0
SmCC_UNPD92845_uff_E=515.16	-7.5	0	0
SmCC_MMV1828728_uff_E=1998.15	-7.4	0	0
SmCC_UNPD180787_uff_E=609.61	-7.4	0	0
SmCC_UNPD203170_uff_E=1148.67	-7.4	0	0
SmCC_UNPD21364_uff_E=552.58	-7.4	0	0
SmCC_UNPD8638_uff_E=332.40	-7.4	0	0
SmCC_MMV1828766_uff_E=373.64	-7.3	0	0
SmCC_MMV753519_uff_E=537.01	-7.3	0	0
SmCC_UNPD114302_uff_E=628.34	-7.3	0	0
SmCC_UNPD176885_uff_E=923.58	-7.3	0	0
SmCC_UNPD207755_uff_E=693.81	-7.3	0	0
SmCC_UNPD73837_uff_E=622.18	-7.3	0	0
SmCC_MMV007007_uff_E=943.67	-7.2	0	0
SmCC_MMV083774_uff_E=658.13	-7.2	0	0
SmCC_MMV1103183_uff_E=290.88	-7.2	0	0
SmCC_MMV1634080_uff_E=279.72	-7.2	0	0
SmCC_MMV1794216_uff_E=208.25	-7.2	0	0
SmCC_MMV959706_uff_E=407.35	-7.2	0	0
SmCC_UNPD152635_uff_E=555.39	-7.2	0	0
SmCC_UNPD177312_uff_E=754.35	-7.2	0	0
SmCC_UNPD210338_uff_E=301.86	-7.2	0	0
SmCC_UNPD223387_uff_E=343.93	-7.2	0	0
SmCC_UNPD224317_uff_E=383.87	-7.2	0	0
SmCC_UNPD3911_uff_E=441.73	-7.2	0	0
SmCC_prazequantel_uff_E=305.81	-7.2	0	0
SmCD_UNPD134430_uff_E=470.62	-8	0	0	0 lipinski, 0 leadlikeness
SmCD_MMV1828843_uff_E=407.15	-7.9	0	0	MMV1828843 targets SmCC
SmCD_MMV006430_uff_E=849.68	-7.7	0	0	MMV006430 targets SmCB
SmCD_MMV1577456_uff_E=1664.23	-7.7	0	0	MMV1577456 targets ShCL
SmCD_prazequantel_uff_E=305.81	-7.7	0	0
ShCL_UNPD32188_uff_E=761.06	-7.8	0	0	0 lipinski, 1 leadlikeness
ShCL_UNPD86313_uff_E=926.80	-7.8	0	0
ShCL_MMV011471_uff_E=516.62	-7.7	0	0	0 lipinski,3 leadlikeness
ShCL_UNPD116294_uff_E=647.90	-7.7	0	0
ShCL_UNPD18492_uff_E=2079.29	-7.7	0	0
ShCL_MMV1542706_uff_E=436.29	-7.6	0	0
ShCL_UNPD200321_uff_E=356.64	-7.6	0	0
ShCL_UNPD204172_uff_E=619.72	-7.6	0	0
ShCL_UNPD92587_uff_E=548.69	-7.6	0	0
ShCL_MMV1577463_uff_E=493.29	-7.5	0	0
ShCL_UNPD170908_uff_E=1905.82	-7.5	0	0
ShCL_UNPD198179_uff_E=881.01	-7.5	0	0
ShCL_UNPD34970_uff_E=383.40	-7.5	0	0
ShCL_UNPD46604_uff_E=538.93	-7.5	0	0
ShCL_UNPD56313_uff_E=444.31	-7.5	0	0
ShCL_UNPD80262_uff_E=612.67	-7.5	0	0
ShCL_prazequantel_uff_E=305.81	-7.5	0	0

## Sheet: SwissADME_result
Ligands	Canonical SMILES	Formula	MW	#Heavy atoms	#Aromatic heavy atoms	Fraction Csp3	#Rotatable bonds	#H-bond acceptors	#H-bond donors	MR	TPSA	iLOGP	XLOGP3	WLOGP	MLOGP	Silicos-IT Log P	Consensus Log P	ESOL Log S	ESOL Solubility (mg/ml)	ESOL Solubility (mol/l)	ESOL Class	Ali Log S	Ali Solubility (mg/ml)	Ali Solubility (mol/l)	Ali Class	Silicos-IT LogSw	Silicos-IT Solubility (mg/ml)	Silicos-IT Solubility (mol/l)	Silicos-IT class	GI absorption	BBB permeant	Pgp substrate	CYP1A2 inhibitor	CYP2C19 inhibitor	CYP2C9 inhibitor	CYP2D6 inhibitor	CYP3A4 inhibitor	log Kp (cm/s)	Lipinski #violations	Ghose #violations	Veber #violations	Egan #violations	Muegge #violations	Bioavailability Score	PAINS #alerts	Brenk #alerts	Leadlikeness #violations	Synthetic Accessibility
MMV001197	CCN(CCNc1nc(Nc2cccc(c2)OC)c2c(n1)n(nc2)c1ccccc1)CC	C24H29N7O	431.53	32	21	0.29	10	5	2	128.93	80.13	4.31	4.78	4.13	2.63	2.57	3.69	-5.35	0.00192	4.44e-06	Moderately soluble	-6.19	0.000276	6.4e-07	Poorly soluble	-8.23	2.55e-06	5.9e-09	Poorly soluble	High	No	No	Yes	Yes	Yes	Yes	Yes	-5.54	0	0	0	0	0	0.55	0	0	3	3.72
MMV002287	CC(Cn1c(C)ncc1[N+](=O)[O-])O	C7H11N3O3	185.18	13	5	0.57	3	4	1	48.05	83.87	0.58	0.22	0.48	-0.84	-1.48	-0.21	-1.21	11.3	0.0612	Very soluble	-1.54	5.33	0.0288	Very soluble	-0.45	66.5	0.359	Soluble	High	No	No	No	No	No	No	No	-7.27	0	0	0	0	1	0.55	0	2	1	2.83
MMV002371	COC(CCCC(C/C=C/C(=C/C(=O)OC(C)C)/C)C)(C)C	C19H34O3	310.47	22	0	0.74	11	3	0	94.91	35.53	4.77	5.5	5.06	3.82	5.12	4.86	-4.5	0.00973	3.13e-05	Moderately soluble	-6	0.000307	9.89e-07	Poorly soluble	-3.95	0.0349	0.000112	Soluble	High	Yes	No	No	No	Yes	Yes	Yes	-4.29	0	0	1	0	1	0.55	0	2	2	4.35
MMV002519	COc1cc2c(cc1OC)OC[C@@H]1[C@H]2C(=O)c2c(O1)c1C[C@@H](Oc1cc2)C(=C)C	C23H22O6	394.42	29	12	0.35	3	6	0	106.15	63.22	3.84	4.1	3.7	1.93	4.39	3.59	-4.98	0.00416	1.06e-05	Moderately soluble	-5.13	0.0029	7.36e-06	Moderately soluble	-6	0.000393	9.95e-07	Poorly soluble	High	Yes	No	No	Yes	Yes	Yes	Yes	-5.79	0	0	0	0	0	0.55	0	1	2	4.52
MMV003872	CCOP(=S)(Oc1cc(C)nc(n1)C(C)C)OCC	C12H21N2O3PS	304.35	19	6	0.67	7	5	0	80.23	95.37	3.22	3.81	4.24	0.99	3.9	3.23	-3.9	0.0384	0.000126	Soluble	-5.51	0.000946	3.11e-06	Moderately soluble	-3.88	0.0404	0.000133	Soluble	High	No	No	Yes	Yes	Yes	No	No	-5.45	0	0	0	0	0	0.55	0	1	1	3.59
MMV003891	CCOC(=O)CC(C(=O)OCC)SP(=S)(OC)OC	C10H19O6PS2	330.36	19	0	0.8	11	6	0	78.08	138.26	2.61	2.36	2.77	0.22	2.75	2.14	-2.65	0.741	0.00224	Soluble	-4.9	0.00412	1.25e-05	Moderately soluble	-1.86	4.59	0.0139	Soluble	Low	No	No	No	Yes	No	No	No	-6.64	0	0	1	1	0	0.55	0	2	1	4.35
MMV003958	CCOP(=S)(Oc1nc(Cl)c(cc1Cl)Cl)OCC	C9H11Cl3NO3PS	350.59	18	6	0.44	6	4	0	77.92	82.48	3.18	4.96	5.37	2.21	4.87	4.12	-4.99	0.00359	1.03e-05	Moderately soluble	-6.43	0.00013	3.71e-07	Poorly soluble	-4.86	0.00484	1.38e-05	Moderately soluble	High	No	No	Yes	Yes	Yes	No	No	-4.92	0	0	0	0	0	0.55	0	2	2	3.31
MMV003972	CNC(=O)O/N=C(\SC)/C	C5H10N2O2S	162.21	10	0	0.6	4	3	1	41.9	75.99	1.8	0.6	1.04	0.27	0.22	0.79	-0.96	17.8	0.11	Very soluble	-1.77	2.76	0.017	Very soluble	-0.98	17.1	0.105	Soluble	High	No	No	No	No	No	No	No	-6.86	0	0	0	0	1	0.55	0	4	1	2.82
MMV003974	COP(=S)(Oc1ccc(cc1)Sc1ccc(cc1)OP(=S)(OC)OC)OC	C16H20O6P2S3	466.47	27	12	0.25	10	6	0	115.08	164.48	4.02	5.96	6.93	2.08	5.38	4.88	-6.16	0.000326	6.99e-07	Poorly soluble	-9.19	3.01e-07	6.46e-10	Poorly soluble	-5.32	0.00225	4.82e-06	Moderately soluble	Low	No	No	Yes	Yes	Yes	No	No	-4.91	0	1	1	2	2	0.55	0	1	3	3.54
MMV003975	CNC(=O)Oc1cccc2c1OC(O2)(C)C	C11H13NO4	223.23	16	6	0.36	3	4	1	56.85	56.79	2.57	1.7	1.91	1.24	1.46	1.78	-2.37	0.942	0.00422	Soluble	-2.51	0.693	0.00311	Soluble	-3.05	0.199	0.000893	Soluble	High	Yes	No	Yes	No	No	No	No	-6.45	0	0	0	0	0	0.55	0	0	1	2.7
MMV003977	CNC(=O)Oc1ccccc1OC(C)C	C11H15NO3	209.24	15	6	0.36	5	3	1	57.24	47.56	2.53	1.52	2.19	1.79	1.49	1.9	-2.06	1.82	0.00869	Soluble	-2.13	1.56	0.00746	Soluble	-3.1	0.168	0.000804	Soluble	High	Yes	No	Yes	No	No	No	No	-6.5	0	0	0	0	0	0.55	0	0	1	2.11
MMV006187	Cc1ccc(cc1)c1c2CCCc2nc2c1c(N)c(s2)C(=O)Nc1ccc(cc1)F	C24H20FN3OS	417.5	30	21	0.17	4	3	2	121.22	96.25	3.95	6.02	5.97	4	6.61	5.31	-6.48	0.00014	3.35e-07	Poorly soluble	-7.82	6.33e-06	1.52e-08	Poorly soluble	-9.05	3.74e-07	8.95e-10	Poorly soluble	Low	No	Yes	Yes	Yes	Yes	Yes	Yes	-4.57	0	1	0	1	1	0.55	0	0	2	3.44
MMV006219	O=C(c1nn(c2c1CS(=O)(=O)c1c2cccc1)C)Nc1ccc(c(c1)Cl)F	C18H13ClFN3O3S	405.83	27	17	0.11	3	5	1	99.25	89.44	2.05	2.6	4.58	2.94	2.97	3.03	-4.26	0.0222	5.47e-05	Moderately soluble	-4.13	0.0303	7.46e-05	Moderately soluble	-6.84	5.85e-05	1.44e-07	Poorly soluble	High	No	No	No	Yes	Yes	No	Yes	-6.93	0	0	0	0	0	0.55	0	0	1	3.39
MMV006344	CN(CCn1cnc2c(c1=O)c1CCC(Cc1s2)NCc1cccc(c1)Cl)C	C21H25ClN4OS	416.97	28	15	0.43	6	4	1	117	78.4	4.02	3.39	3.17	2.73	4.74	3.61	-4.56	0.0114	2.75e-05	Moderately soluble	-4.72	0.00803	1.93e-05	Moderately soluble	-6.97	4.42e-05	1.06e-07	Poorly soluble	High	Yes	Yes	No	Yes	Yes	Yes	Yes	-6.44	0	0	0	0	0	0.55	0	0	1	4.06
MMV006430	CCOc1ccccc1NC(=O)Cn1c2sc(c(c2c(=O)n(c1=O)Cc1ccccc1)C)C(=O)N(C)C	C27H28N4O5S	520.6	37	21	0.26	10	5	1	145.35	130.88	4.32	3.72	3.13	2.73	4.34	3.65	-5.17	0.00351	6.74e-06	Moderately soluble	-6.16	0.00036	6.92e-07	Poorly soluble	-7.38	2.16e-05	4.14e-08	Poorly soluble	High	No	No	No	Yes	Yes	No	Yes	-6.83	1	2	0	0	0	0.55	0	0	3	4.18
MMV006597	O=C1CN(C(=O)CCC2CCCC2)C(c2c(N1)ccc(c2)Cl)c1ccc(cc1)F	C23H24ClFN2O2	414.9	29	12	0.39	5	3	1	119.35	49.41	3.77	5.11	4.46	4.17	5.05	4.51	-5.61	0.00102	2.47e-06	Moderately soluble	-5.89	0.000533	1.28e-06	Moderately soluble	-7.51	1.28e-05	3.09e-08	Poorly soluble	High	Yes	Yes	No	Yes	Yes	Yes	Yes	-5.2	1	0	0	0	1	0.55	0	0	2	3.61
MMV006621	CCOCCCNc1nc2cc(OC)c(cc2c2n1nc(n2)c1ccccc1)OC	C22H25N5O3	407.47	30	19	0.32	9	6	1	116.33	82.8	4.31	3.93	3.61	2.24	3.2	3.46	-4.72	0.00782	1.92e-05	Moderately soluble	-5.37	0.00175	4.28e-06	Moderately soluble	-7.5	1.28e-05	3.14e-08	Poorly soluble	High	No	No	Yes	Yes	Yes	Yes	Yes	-6	0	0	0	0	0	0.55	0	0	3	3.44
MMV006931	Cc1cc(n(n1)C)C(=O)N1CCOc2c(C1)cc(cc2OCCc1ccccn1)c1csc2c1cccc2	C30H28N4O3S	524.63	38	26	0.23	7	5	0	153.53	97.72	4.06	5.2	5.13	3.03	6.27	4.74	-6.41	0.000203	3.86e-07	Poorly soluble	-7	5.25e-05	1e-07	Poorly soluble	-9.51	1.64e-07	3.12e-10	Poorly soluble	High	No	Yes	No	Yes	Yes	Yes	Yes	-5.81	1	2	0	0	1	0.55	0	0	2	3.93
MMV007007	N#Cc1c(C)c2CCN(c2n2c1nc1c2cccc1)CCN(C)C	C19H21N5	319.4	24	13	0.37	3	3	0	99.69	47.57	3.07	2.98	2.21	2.37	2.39	2.6	-3.9	0.0402	0.000126	Soluble	-3.64	0.0727	0.000228	Soluble	-5.02	0.00304	9.51e-06	Moderately soluble	High	Yes	Yes	Yes	No	Yes	Yes	No	-6.13	0	0	0	0	0	0.55	0	0	0	2.97
MMV007282	CCC(n1nnnc1C(c1cc2ccc(cc2[nH]c1=O)C)N1CCN(CC1)c1ccccc1)(C)C	C27H33N7O	471.6	35	21	0.41	6	5	1	146.52	82.94	3.64	3.93	2.79	3.73	3.77	3.57	-5.29	0.00243	5.15e-06	Moderately soluble	-5.37	0.00201	4.25e-06	Moderately soluble	-7.59	1.2e-05	2.54e-08	Poorly soluble	High	No	Yes	No	Yes	Yes	Yes	Yes	-6.39	0	1	0	0	0	0.55	0	0	2	4.25
MMV007300	c1ccc(cc1)CCc1nc2c(n1C1CCN(CC1)C1CCN(CC1)Cc1ccccc1)nccc2	C31H37N5	479.66	36	21	0.42	7	4	0	155	37.19	4.7	5.53	4.6	4.13	4.79	4.75	-6.27	0.000259	5.4e-07	Poorly soluble	-6.07	0.000408	8.5e-07	Poorly soluble	-8.79	7.73e-07	1.61e-09	Poorly soluble	High	Yes	Yes	No	No	No	Yes	Yes	-5.3	0	2	0	0	1	0.55	0	0	2	4.47
MMV007501	CCOC(=O)C1=C(CC)NC2=C(C1c1ccc(cc1)Br)C(=O)CC(C2)(C)C	C22H26BrNO3	432.35	27	6	0.45	5	3	1	113.98	55.4	3.97	4.76	4.63	3.5	5.32	4.44	-5.35	0.00191	4.43e-06	Moderately soluble	-5.65	0.000959	2.22e-06	Moderately soluble	-7.33	2.04e-05	4.72e-08	Poorly soluble	High	Yes	No	No	Yes	Yes	No	Yes	-5.56	0	0	0	0	0	0.55	0	0	2	4.22
MMV011471	CCOc1ccc(cc1)c1nc(sc1C)NC(=O)Cc1cccc(c1)OC	C21H22N2O3S	382.48	27	17	0.24	8	4	1	109.11	88.69	3.25	4.43	4.52	2.48	5.64	4.06	-4.94	0.00439	1.15e-05	Moderately soluble	-6.01	0.000373	9.76e-07	Poorly soluble	-7.72	7.34e-06	1.92e-08	Poorly soluble	High	No	No	Yes	Yes	Yes	Yes	Yes	-5.49	0	0	0	0	0	0.55	0	0	3	3.25
MMV014853	Clc1cc(Cl)c2c(c1)C(O)(C(=O)N2)c1c(C)nc2n1cccc2	C16H11Cl2N3O2	348.18	23	15	0.12	1	3	2	91	66.63	2.45	3.23	2.46	2.1	3.12	2.67	-4.45	0.0123	3.55e-05	Moderately soluble	-4.3	0.0174	4.99e-05	Moderately soluble	-6.09	0.000284	8.15e-07	Poorly soluble	High	Yes	Yes	Yes	Yes	Yes	Yes	Yes	-6.13	0	0	0	0	0	0.55	0	0	0	3.13
MMV019053	COc1cc(CCN(C(=O)c2cc3c(n2C)ccs3)Cc2cccs2)ccc1OC	C23H24N2O3S2	440.58	30	19	0.26	9	3	0	123.62	100.18	3.99	4.67	5.05	2.93	6.16	4.56	-5.39	0.0018	4.09e-06	Moderately soluble	-6.5	0.000139	3.15e-07	Poorly soluble	-7.06	3.86e-05	8.77e-08	Poorly soluble	High	No	Yes	Yes	Yes	Yes	Yes	Yes	-5.67	0	0	0	0	0	0.55	0	0	3	3.31
MMV019177	CN(CCNC(=O)c1csc(n1)Nc1ccc(c(c1)Cl)Cl)C	C14H16Cl2N4OS	359.27	22	11	0.29	7	3	2	91.99	85.5	3.33	3.73	3.48	2.08	3.58	3.24	-4.33	0.017	4.73e-05	Moderately soluble	-5.22	0.00218	6.06e-06	Moderately soluble	-5.97	0.000385	1.07e-06	Moderately soluble	High	No	No	Yes	Yes	Yes	Yes	Yes	-5.84	0	0	0	0	0	0.55	0	0	2	2.97
MMV019421	CCN(CCNC(=O)c1ccc(cc1)NC(=O)c1cc2c(s1)n(nc2C)c1ccc(cc1)Cl)CC	C26H28ClN5O2S	510.05	35	20	0.27	11	4	2	143.06	107.5	4.44	5.49	5.18	3.79	5.35	4.85	-6.16	0.000355	6.95e-07	Poorly soluble	-7.51	1.59e-05	3.12e-08	Poorly soluble	-8.93	5.95e-07	1.17e-09	Poorly soluble	High	No	Yes	No	Yes	Yes	Yes	Yes	-5.51	1	2	1	0	1	0.55	0	0	3	3.89
MMV019547	Clc1ccc(c(c1)NC(=O)c1c(C)onc1c1ccccc1Cl)C	C18H14Cl2N2O2	361.22	24	17	0.11	4	3	1	96.11	55.13	2.89	4.89	5.33	3.76	5.3	4.43	-5.42	0.00137	3.8e-06	Moderately soluble	-5.78	0.000595	1.65e-06	Moderately soluble	-8.23	2.12e-06	5.86e-09	Poorly soluble	High	Yes	No	Yes	Yes	Yes	No	Yes	-5.03	0	0	0	0	0	0.55	0	0	2	3.18
MMV020033	O=C1CC(C(=O)c2ccc3c(c2)OCO3)c2c(N1)n(nc2C)c1cccc(c1)Cl	C21H16ClN3O4	409.82	29	17	0.19	3	5	1	109.42	82.45	3.19	3.26	3.3	2.76	3.56	3.21	-4.67	0.00875	2.14e-05	Moderately soluble	-4.67	0.00885	2.16e-05	Moderately soluble	-6.6	0.000102	2.5e-07	Poorly soluble	High	No	Yes	Yes	Yes	Yes	No	Yes	-6.49	0	0	0	0	0	0.55	0	0	1	3.62
MMV020192	COc1ccc(cc1)n1nc(c2c1NC(=O)CC2c1ccccc1OCc1ccc(cc1)F)C	C27H24FN3O3	457.5	34	23	0.19	6	5	1	130.55	65.38	3.98	4.76	5.08	4.15	5.1	4.61	-5.78	0.000759	1.66e-06	Moderately soluble	-5.86	0.000626	1.37e-06	Moderately soluble	-9.31	2.25e-07	4.92e-10	Poorly soluble	High	Yes	Yes	No	Yes	Yes	Yes	Yes	-5.71	1	1	0	0	0	0.55	0	0	2	4.09
MMV020196	CN(CCCN1C(c2ccc(cc2)Cl)c2c(C1=O)[nH]nc2c1ccc(cc1O)Cl)C	C22H22Cl2N4O2	445.34	30	17	0.27	6	4	2	122.54	72.46	2.87	4.23	3.88	2.98	4.5	3.69	-5.29	0.00229	5.14e-06	Moderately soluble	-5.46	0.00154	3.45e-06	Moderately soluble	-7.68	9.37e-06	2.1e-08	Poorly soluble	High	Yes	Yes	Yes	Yes	Yes	Yes	Yes	-6.01	0	0	0	0	0	0.55	0	0	2	3.9
MMV020203	CCc1nn2c(c1c1ccccc1)nc(cc2Nc1ccncc1)C	C20H19N5	329.4	25	21	0.15	4	3	1	100.5	55.11	3.22	3.99	4.41	2.82	3.45	3.58	-4.75	0.00581	1.76e-05	Moderately soluble	-4.85	0.00466	1.42e-05	Moderately soluble	-7.58	8.68e-06	2.64e-08	Poorly soluble	High	Yes	Yes	Yes	Yes	Yes	Yes	Yes	-5.48	0	0	0	0	0	0.55	0	0	1	3.25
MMV020207	O=C(N(c1nc2c(s1)c(C)ccc2C)CCCn1cncc1)c1ccco1	C20H20N4O2S	380.46	27	19	0.25	7	4	0	107.12	92.4	3.25	3.94	4.44	2	4.18	3.56	-4.74	0.00693	1.82e-05	Moderately soluble	-5.58	0.001	2.63e-06	Moderately soluble	-6.44	0.000138	3.61e-07	Poorly soluble	High	No	No	Yes	Yes	Yes	Yes	Yes	-5.82	0	0	0	0	0	0.55	0	0	2	3.29
MMV020335	COc1ccc(cc1)c1sc2c(c1)ncnc2N1CCN(CC1)CCN1CCCC1	C23H29N5OS	423.57	30	15	0.48	6	5	0	134.34	72.97	4.57	3.74	2.44	2.48	4.14	3.47	-4.8	0.00677	1.6e-05	Moderately soluble	-4.96	0.0046	1.09e-05	Moderately soluble	-6.18	0.00028	6.61e-07	Poorly soluble	High	Yes	Yes	No	No	Yes	Yes	Yes	-6.23	0	1	0	0	0	0.55	0	0	2	3.6
MMV020445	COc1ccc(c(c1)OC)C(=O)N1CCC2(CC1)C(=O)N(CN2c1ccccc1)CC(=O)NCC1CCCCC1	C31H40N4O5	548.67	40	12	0.52	10	5	1	164.1	91.42	4.33	4.6	2.54	2.45	3.25	3.43	-5.7	0.00109	1.99e-06	Moderately soluble	-6.24	0.000313	5.7e-07	Poorly soluble	-6.95	6.1e-05	1.11e-07	Poorly soluble	High	No	Yes	No	No	Yes	Yes	Yes	-6.38	1	3	0	0	0	0.55	0	0	3	4.49
MMV020456	CC(=O)Nc1ccc(cc1)NC(=O)c1[nH]nc(c1)c1ccc(cc1O)C	C19H18N4O3	350.37	26	17	0.11	6	4	4	99.54	107.11	2.12	2.23	2.92	1.42	2.82	2.3	-3.51	0.11	0.000313	Soluble	-4.11	0.0269	7.68e-05	Moderately soluble	-6.43	0.00013	3.72e-07	Poorly soluble	High	No	Yes	Yes	No	No	Yes	No	-6.85	0	0	0	0	0	0.55	0	0	1	2.7
[truncated: 641 more rows]
